# Supplementary material for: When Feelings Arise with Meanings: How Emotion and Meaning of a Native Language Affect Second Language Processing in Adult Learners
Source: PLoS One. 2015 Dec 10;10(12):e0144576. doi: 10.1371/journal.pone.0144576 (PMC4684350; doi:10.1371/journal.pone.0144576)
Supplement: S1 Dataset — (ZIP) [file pone.0144576.s001.zip]

Archive with 15 entries (14 files):
- AccuracyRatesAnalysis.dat
- __MACOSX/
- __MACOSX/._AccuracyRatesAnalysis.dat
- DPrimeAnalysis.dat
- __MACOSX/._DPrimeAnalysis.dat
- LPC (550to700ms).txt
- __MACOSX/._LPC (550to700ms).txt
- N1P1 (80to150ms).txt
- __MACOSX/._N1P1 (80to150ms).txt
- N400 (350to550ms).txt
- __MACOSX/._N400 (350to550ms).txt
- P2N2 (150to300ms).txt
- __MACOSX/._P2N2 (150to300ms).txt
- RTAnalysis.dat
- __MACOSX/._RTAnalysis.dat
