# Supplementary material for: When Feelings Arise with Meanings: How Emotion and Meaning of a Native Language Affect Second Language Processing in Adult Learners
Source: PLoS One. 2015 Dec 10;10(12):e0144576. doi: 10.1371/journal.pone.0144576 (PMC4684350; doi:10.1371/journal.pone.0144576)
Supplement: S1 Dataset — (ZIP) [file pone.0144576.s001.zip › AccuracyRatesAnalysis.dat]

Subject	NoSem_NoEmo_Positive_Ses1	NoSem_NoEmo_Neutral_Ses1	NoSem_Emo_Positive_Ses1	NoSem_Emo_Neutral_Ses1	Sem_NoEmo_Positive_Ses1	Sem_NoEmo_Neutral_Ses1	Sem_Emo_Positive_Ses1	Sem_Emo_Neutral_Ses1	NoSem_NoEmo_Positive_Ses2	NoSem_NoEmo_Neutral_Ses2	NoSem_Emo_Positive_Ses2	NoSem_Emo_Neutral_Ses2	Sem_NoEmo_Positive_Ses2	Sem_NoEmo_Neutral_Ses2	Sem_Emo_Positive_Ses2	Sem_Emo_Neutral_Ses2	NoSem_NoEmo_Positive_Ses3	NoSem_NoEmo_Neutral_Ses3	NoSem_Emo_Positive_Ses3	NoSem_Emo_Neutral_Ses3	Sem_NoEmo_Positive_Ses3	Sem_NoEmo_Neutral_Ses3	Sem_Emo_Positive_Ses3	Sem_Emo_Neutral_Ses3	NoSem_NoEmo_Positive_Ses4	NoSem_NoEmo_Neutral_Ses4	NoSem_Emo_Positive_Ses4	NoSem_Emo_Neutral_Ses4	Sem_NoEmo_Positive_Ses4	Sem_NoEmo_Neutral_Ses4	Sem_Emo_Positive_Ses4	Sem_Emo_Neutral_Ses4
2	85	80	85	75	90	80	90	75	100	95	100	100	100	90	100	100	100	95	100	100	100	95	100	100	95	90	95	100	95	95	95	95
3	65	70	75	80	75	80	75	80	100	85	95	90	100	95	95	90	100	95	100	95	100	95	100	95	100	100	100	95	100	100	100	100
5	85	75	80	80	90	80	95	90	95	95	95	95	95	90	100	95	90	90	100	95	100	95	95	95	95	100	95	85	100	95	100	95
6	100	95	100	100	100	100	90	100	100	100	100	100	95	95	100	100	100	95	100	100	100	100	100	100	95	100	100	100	100	100	100	100
8	85	75	80	75	80	70	85	75	100	90	95	100	100	95	100	90	95	90	100	95	100	95	100	95	100	95	100	100	100	95	100	95
10	95	85	85	80	85	90	85	85	85	80	90	100	95	95	85	85	95	100	90	95	100	95	100	100	100	100	95	100	95	90	95	100
11	85	80	85	80	95	80	65	90	100	85	95	90	100	85	100	90	100	90	100	95	90	100	95	95	100	90	100	90	100	95	100	95
12	95	95	95	85	100	95	95	95	100	95	95	90	100	95	100	95	100	95	100	90	100	95	100	95	100	90	100	95	100	90	100	95
13	70	70	80	85	80	80	75	85	90	90	90	95	95	90	95	85	95	95	95	90	85	95	95	95	95	95	95	95	90	90	90	90
14	95	90	90	95	90	85	95	85	100	100	100	95	95	100	100	95	100	90	100	100	100	95	100	95	100	100	100	100	100	100	95	100
15	90	80	80	95	85	85	85	90	80	95	95	95	90	95	100	95	90	95	100	95	100	95	90	95	95	90	100	90	100	95	100	90
16	100	90	100	95	100	90	90	95	95	80	95	85	100	90	95	90	100	95	95	95	100	85	95	100	100	90	100	85	100	95	100	95
17	90	90	85	85	90	90	95	90	100	95	100	95	95	95	100	95	100	100	95	100	100	100	100	100	100	100	95	100	100	100	100	100
18	95	90	90	90	100	95	100	95	100	95	100	95	100	95	100	95	100	95	100	95	100	90	100	90	100	95	100	100	100	95	100	100
20	90	85	85	85	95	80	90	80	95	95	90	95	95	90	95	95	100	100	100	95	100	90	100	90	100	90	100	95	100	85	100	90
21	95	75	90	85	85	90	90	85	100	85	95	90	100	95	100	95	100	95	100	95	100	90	100	95	100	95	100	90	100	95	95	95
23	90	95	90	95	90	95	90	95	100	100	100	100	100	100	100	100	100	100	100	100	100	100	95	100	100	100	100	100	100	100	100	100
24	80	80	80	85	80	85	80	75	95	100	100	100	100	95	100	100	100	95	100	90	95	95	100	90	95	90	95	90	100	95	100	95
26	95	100	95	100	100	90	85	90	100	100	100	90	100	90	100	95	100	95	100	95	100	100	100	100	100	100	100	100	100	100	100	100
28	85	65	80	70	80	65	90	85	100	100	100	100	100	95	95	100	95	100	100	100	100	100	100	100	100	95	100	90	100	95	100	90
29	95	95	90	90	85	95	95	90	100	100	100	95	100	100	100	95	100	100	100	100	100	100	100	100	100	100	100	100	100	100	100	100
30	90	100	85	95	95	85	90	95	95	85	95	90	95	100	100	95	100	100	100	100	100	100	100	95	100	100	100	100	100	95	100	100
31	90	90	90	90	85	100	100	90	90	95	90	90	95	100	100	100	95	95	95	100	100	95	100	95	100	95	100	85	90	95	100	90
32	90	95	95	90	90	95	90	95	100	100	100	95	100	95	100	100	100	100	100	100	100	95	100	100	100	95	100	100	100	95	100	95
