# Supplementary material for: When Feelings Arise with Meanings: How Emotion and Meaning of a Native Language Affect Second Language Processing in Adult Learners
Source: PLoS One. 2015 Dec 10;10(12):e0144576. doi: 10.1371/journal.pone.0144576 (PMC4684350; doi:10.1371/journal.pone.0144576)
Supplement: S1 Dataset — (ZIP) [file pone.0144576.s001.zip › DPrimeAnalysis.dat]

Subject	Pseudowords_Ses1	Pseudowords_Ses2	Pseudowords_Ses3	Pseudowords_Ses4	Words_Ses1	Words_Ses2	Words_Ses3	Words_Ses4
2	2,712623491	3,919927969	3,417470516	4,995410949	2,29	4,04	3,95	4,14
5	1,233195739	1,968469921	2,970330914	1,821223414	1,63	2,63	3,13	2,87
6	,977552822	1,639004215	,506694206	,94239417	2,57	3,06	2,75	2,55
8	2,019980338	2,493440997	3,919927969	3,725463735	1,79	3,03	3,82	3,82
10	1,428734881	,282936603	-,872928312	1,728320009	1,81	1,39	1,43	2,82
11	,977552822	1,595553692	2,072866779	3,068241089	1,42	2,28	2,75	3,4
12	,282936603	1,869178582	2,712623491	3,174111665	1,73	2,72	3,22	3,45
13	1,869178582	3,725463735	3,919927969	2,970330914	1,71	3,22	3,49	2,88
14	4,482805455	4,482805455	4,995410949	4,995410949	3,56	4,32	4,46	4,74
15	3,560928683	3,725463735	3,289707254	4,482805455	2,87	3,35	3,29	3,89
16	2,019980338	3,919927969	3,725463735	4,482805455	2,65	3,32	3,57	4,02
18	,604398962	3,560928683	2,183240735	3,560928683	1,89	3,74	2,95	3,86
20	1,388581151	1,428734881	2,241003534	3,289707254	1,79	2,25	2,98	3,23
21	,737001194	1,309899834	2,019980338	1,968469921	1,49	2,3	2,87	2,85
24	1,639004215	2,019980338	3,068241089	3,174111665	1,68	3,25	3,24	3,37
26	-,031334135	1,728320009	,604398962	0	1,57	2,73	2,54	2,5
28	2,362517242	,670331651	,70356869	1,728320009	1,94	2,58	2,85	2,73
30	1,552843522	2,183240735	1,918233234	2,636021795	2,17	2,68	3,46	3,4
31	1,158264325	,737001194	2,127243877	2,636021795	1,98	2,01	2,93	3,03
32	1,271314027	1,869178582	2,019980338	2,793425291	2,08	3,18	3,51	3,36
