# Supplementary material for: When Feelings Arise with Meanings: How Emotion and Meaning of a Native Language Affect Second Language Processing in Adult Learners
Source: PLoS One. 2015 Dec 10;10(12):e0144576. doi: 10.1371/journal.pone.0144576 (PMC4684350; doi:10.1371/journal.pone.0144576)
Supplement: S1 Dataset — (ZIP) [file pone.0144576.s001.zip › LPC (550to700ms).txt]

Participant	F3_LM_Congruent_Associated_Neutral_Ses1	F3_LM_Congruent_Associated_Positive_Ses1	F3_LM_Congruent_Unassociated_Neutral_Ses1	F3_LM_Congruent_Unassociated_Positive_Ses1	F3_LM_Incongruent_Associated_Neutral_Ses1	F3_LM_Incongruent_Associated_Positive_Ses1	F3_LM_Incongruent_Unassociated_Neutral_Ses1	F3_LM_Incongruent_Unassociated_Positive_Ses1	Fz_LM_Congruent_Associated_Neutral_Ses1	Fz_LM_Congruent_Associated_Positive_Ses1	Fz_LM_Congruent_Unassociated_Neutral_Ses1	Fz_LM_Congruent_Unassociated_Positive_Ses1	Fz_LM_Incongruent_Associated_Neutral_Ses1	Fz_LM_Incongruent_Associated_Positive_Ses1	Fz_LM_Incongruent_Unassociated_Neutral_Ses1	Fz_LM_Incongruent_Unassociated_Positive_Ses1	F4_LM_Congruent_Associated_Neutral_Ses1	F4_LM_Congruent_Associated_Positive_Ses1	F4_LM_Congruent_Unassociated_Neutral_Ses1	F4_LM_Congruent_Unassociated_Positive_Ses1	F4_LM_Incongruent_Associated_Neutral_Ses1	F4_LM_Incongruent_Associated_Positive_Ses1	F4_LM_Incongruent_Unassociated_Neutral_Ses1	F4_LM_Incongruent_Unassociated_Positive_Ses1	FC5_LM_Congruent_Associated_Neutral_Ses1	FC5_LM_Congruent_Associated_Positive_Ses1	FC5_LM_Congruent_Unassociated_Neutral_Ses1	FC5_LM_Congruent_Unassociated_Positive_Ses1	FC5_LM_Incongruent_Associated_Neutral_Ses1	FC5_LM_Incongruent_Associated_Positive_Ses1	FC5_LM_Incongruent_Unassociated_Neutral_Ses1	FC5_LM_Incongruent_Unassociated_Positive_Ses1	FC1_LM_Congruent_Associated_Neutral_Ses1	FC1_LM_Congruent_Associated_Positive_Ses1	FC1_LM_Congruent_Unassociated_Neutral_Ses1	FC1_LM_Congruent_Unassociated_Positive_Ses1	FC1_LM_Incongruent_Associated_Neutral_Ses1	FC1_LM_Incongruent_Associated_Positive_Ses1	FC1_LM_Incongruent_Unassociated_Neutral_Ses1	FC1_LM_Incongruent_Unassociated_Positive_Ses1	FC2_LM_Congruent_Associated_Neutral_Ses1	FC2_LM_Congruent_Associated_Positive_Ses1	FC2_LM_Congruent_Unassociated_Neutral_Ses1	FC2_LM_Congruent_Unassociated_Positive_Ses1	FC2_LM_Incongruent_Associated_Neutral_Ses1	FC2_LM_Incongruent_Associated_Positive_Ses1	FC2_LM_Incongruent_Unassociated_Neutral_Ses1	FC2_LM_Incongruent_Unassociated_Positive_Ses1	FC6_LM_Congruent_Associated_Neutral_Ses1	FC6_LM_Congruent_Associated_Positive_Ses1	FC6_LM_Congruent_Unassociated_Neutral_Ses1	FC6_LM_Congruent_Unassociated_Positive_Ses1	FC6_LM_Incongruent_Associated_Neutral_Ses1	FC6_LM_Incongruent_Associated_Positive_Ses1	FC6_LM_Incongruent_Unassociated_Neutral_Ses1	FC6_LM_Incongruent_Unassociated_Positive_Ses1	T7_LM_Congruent_Associated_Neutral_Ses1	T7_LM_Congruent_Associated_Positive_Ses1	T7_LM_Congruent_Unassociated_Neutral_Ses1	T7_LM_Congruent_Unassociated_Positive_Ses1	T7_LM_Incongruent_Associated_Neutral_Ses1	T7_LM_Incongruent_Associated_Positive_Ses1	T7_LM_Incongruent_Unassociated_Neutral_Ses1	T7_LM_Incongruent_Unassociated_Positive_Ses1	C3_LM_Congruent_Associated_Neutral_Ses1	C3_LM_Congruent_Associated_Positive_Ses1	C3_LM_Congruent_Unassociated_Neutral_Ses1	C3_LM_Congruent_Unassociated_Positive_Ses1	C3_LM_Incongruent_Associated_Neutral_Ses1	C3_LM_Incongruent_Associated_Positive_Ses1	C3_LM_Incongruent_Unassociated_Neutral_Ses1	C3_LM_Incongruent_Unassociated_Positive_Ses1	Cz_LM_Congruent_Associated_Neutral_Ses1	Cz_LM_Congruent_Associated_Positive_Ses1	Cz_LM_Congruent_Unassociated_Neutral_Ses1	Cz_LM_Congruent_Unassociated_Positive_Ses1	Cz_LM_Incongruent_Associated_Neutral_Ses1	Cz_LM_Incongruent_Associated_Positive_Ses1	Cz_LM_Incongruent_Unassociated_Neutral_Ses1	Cz_LM_Incongruent_Unassociated_Positive_Ses1	C4_LM_Congruent_Associated_Neutral_Ses1	C4_LM_Congruent_Associated_Positive_Ses1	C4_LM_Congruent_Unassociated_Neutral_Ses1	C4_LM_Congruent_Unassociated_Positive_Ses1	C4_LM_Incongruent_Associated_Neutral_Ses1	C4_LM_Incongruent_Associated_Positive_Ses1	C4_LM_Incongruent_Unassociated_Neutral_Ses1	C4_LM_Incongruent_Unassociated_Positive_Ses1	T8_LM_Congruent_Associated_Neutral_Ses1	T8_LM_Congruent_Associated_Positive_Ses1	T8_LM_Congruent_Unassociated_Neutral_Ses1	T8_LM_Congruent_Unassociated_Positive_Ses1	T8_LM_Incongruent_Associated_Neutral_Ses1	T8_LM_Incongruent_Associated_Positive_Ses1	T8_LM_Incongruent_Unassociated_Neutral_Ses1	T8_LM_Incongruent_Unassociated_Positive_Ses1	FCz_LM_Congruent_Associated_Neutral_Ses1	FCz_LM_Congruent_Associated_Positive_Ses1	FCz_LM_Congruent_Unassociated_Neutral_Ses1	FCz_LM_Congruent_Unassociated_Positive_Ses1	FCz_LM_Incongruent_Associated_Neutral_Ses1	FCz_LM_Incongruent_Associated_Positive_Ses1	FCz_LM_Incongruent_Unassociated_Neutral_Ses1	FCz_LM_Incongruent_Unassociated_Positive_Ses1	CP5_LM_Congruent_Associated_Neutral_Ses1	CP5_LM_Congruent_Associated_Positive_Ses1	CP5_LM_Congruent_Unassociated_Neutral_Ses1	CP5_LM_Congruent_Unassociated_Positive_Ses1	CP5_LM_Incongruent_Associated_Neutral_Ses1	CP5_LM_Incongruent_Associated_Positive_Ses1	CP5_LM_Incongruent_Unassociated_Neutral_Ses1	CP5_LM_Incongruent_Unassociated_Positive_Ses1	CP1_LM_Congruent_Associated_Neutral_Ses1	CP1_LM_Congruent_Associated_Positive_Ses1	CP1_LM_Congruent_Unassociated_Neutral_Ses1	CP1_LM_Congruent_Unassociated_Positive_Ses1	CP1_LM_Incongruent_Associated_Neutral_Ses1	CP1_LM_Incongruent_Associated_Positive_Ses1	CP1_LM_Incongruent_Unassociated_Neutral_Ses1	CP1_LM_Incongruent_Unassociated_Positive_Ses1	CP2_LM_Congruent_Associated_Neutral_Ses1	CP2_LM_Congruent_Associated_Positive_Ses1	CP2_LM_Congruent_Unassociated_Neutral_Ses1	CP2_LM_Congruent_Unassociated_Positive_Ses1	CP2_LM_Incongruent_Associated_Neutral_Ses1	CP2_LM_Incongruent_Associated_Positive_Ses1	CP2_LM_Incongruent_Unassociated_Neutral_Ses1	CP2_LM_Incongruent_Unassociated_Positive_Ses1	CP6_LM_Congruent_Associated_Neutral_Ses1	CP6_LM_Congruent_Associated_Positive_Ses1	CP6_LM_Congruent_Unassociated_Neutral_Ses1	CP6_LM_Congruent_Unassociated_Positive_Ses1	CP6_LM_Incongruent_Associated_Neutral_Ses1	CP6_LM_Incongruent_Associated_Positive_Ses1	CP6_LM_Incongruent_Unassociated_Neutral_Ses1	CP6_LM_Incongruent_Unassociated_Positive_Ses1	P7_LM_Congruent_Associated_Neutral_Ses1	P7_LM_Congruent_Associated_Positive_Ses1	P7_LM_Congruent_Unassociated_Neutral_Ses1	P7_LM_Congruent_Unassociated_Positive_Ses1	P7_LM_Incongruent_Associated_Neutral_Ses1	P7_LM_Incongruent_Associated_Positive_Ses1	P7_LM_Incongruent_Unassociated_Neutral_Ses1	P7_LM_Incongruent_Unassociated_Positive_Ses1	P3_LM_Congruent_Associated_Neutral_Ses1	P3_LM_Congruent_Associated_Positive_Ses1	P3_LM_Congruent_Unassociated_Neutral_Ses1	P3_LM_Congruent_Unassociated_Positive_Ses1	P3_LM_Incongruent_Associated_Neutral_Ses1	P3_LM_Incongruent_Associated_Positive_Ses1	P3_LM_Incongruent_Unassociated_Neutral_Ses1	P3_LM_Incongruent_Unassociated_Positive_Ses1	Pz_LM_Congruent_Associated_Neutral_Ses1	Pz_LM_Congruent_Associated_Positive_Ses1	Pz_LM_Congruent_Unassociated_Neutral_Ses1	Pz_LM_Congruent_Unassociated_Positive_Ses1	Pz_LM_Incongruent_Associated_Neutral_Ses1	Pz_LM_Incongruent_Associated_Positive_Ses1	Pz_LM_Incongruent_Unassociated_Neutral_Ses1	Pz_LM_Incongruent_Unassociated_Positive_Ses1	P4_LM_Congruent_Associated_Neutral_Ses1	P4_LM_Congruent_Associated_Positive_Ses1	P4_LM_Congruent_Unassociated_Neutral_Ses1	P4_LM_Congruent_Unassociated_Positive_Ses1	P4_LM_Incongruent_Associated_Neutral_Ses1	P4_LM_Incongruent_Associated_Positive_Ses1	P4_LM_Incongruent_Unassociated_Neutral_Ses1	P4_LM_Incongruent_Unassociated_Positive_Ses1	P8_LM_Congruent_Associated_Neutral_Ses1	P8_LM_Congruent_Associated_Positive_Ses1	P8_LM_Congruent_Unassociated_Neutral_Ses1	P8_LM_Congruent_Unassociated_Positive_Ses1	P8_LM_Incongruent_Associated_Neutral_Ses1	P8_LM_Incongruent_Associated_Positive_Ses1	P8_LM_Incongruent_Unassociated_Neutral_Ses1	P8_LM_Incongruent_Unassociated_Positive_Ses1	O1_LM_Congruent_Associated_Neutral_Ses1	O1_LM_Congruent_Associated_Positive_Ses1	O1_LM_Congruent_Unassociated_Neutral_Ses1	O1_LM_Congruent_Unassociated_Positive_Ses1	O1_LM_Incongruent_Associated_Neutral_Ses1	O1_LM_Incongruent_Associated_Positive_Ses1	O1_LM_Incongruent_Unassociated_Neutral_Ses1	O1_LM_Incongruent_Unassociated_Positive_Ses1	Oz_LM_Congruent_Associated_Neutral_Ses1	Oz_LM_Congruent_Associated_Positive_Ses1	Oz_LM_Congruent_Unassociated_Neutral_Ses1	Oz_LM_Congruent_Unassociated_Positive_Ses1	Oz_LM_Incongruent_Associated_Neutral_Ses1	Oz_LM_Incongruent_Associated_Positive_Ses1	Oz_LM_Incongruent_Unassociated_Neutral_Ses1	Oz_LM_Incongruent_Unassociated_Positive_Ses1	O2_LM_Congruent_Associated_Neutral_Ses1	O2_LM_Congruent_Associated_Positive_Ses1	O2_LM_Congruent_Unassociated_Neutral_Ses1	O2_LM_Congruent_Unassociated_Positive_Ses1	O2_LM_Incongruent_Associated_Neutral_Ses1	O2_LM_Incongruent_Associated_Positive_Ses1	O2_LM_Incongruent_Unassociated_Neutral_Ses1	O2_LM_Incongruent_Unassociated_Positive_Ses1	F3_LM_Congruent_Associated_Neutral_Ses2	F3_LM_Congruent_Associated_Positive_Ses2	F3_LM_Congruent_Unassociated_Neutral_Ses2	F3_LM_Congruent_Unassociated_Positive_Ses2	F3_LM_Incongruent_Associated_Neutral_Ses2	F3_LM_Incongruent_Associated_Positive_Ses2	F3_LM_Incongruent_Unassociated_Neutral_Ses2	F3_LM_Incongruent_Unassociated_Positive_Ses2	Fz_LM_Congruent_Associated_Neutral_Ses2	Fz_LM_Congruent_Associated_Positive_Ses2	Fz_LM_Congruent_Unassociated_Neutral_Ses2	Fz_LM_Congruent_Unassociated_Positive_Ses2	Fz_LM_Incongruent_Associated_Neutral_Ses2	Fz_LM_Incongruent_Associated_Positive_Ses2	Fz_LM_Incongruent_Unassociated_Neutral_Ses2	Fz_LM_Incongruent_Unassociated_Positive_Ses2	F4_LM_Congruent_Associated_Neutral_Ses2	F4_LM_Congruent_Associated_Positive_Ses2	F4_LM_Congruent_Unassociated_Neutral_Ses2	F4_LM_Congruent_Unassociated_Positive_Ses2	F4_LM_Incongruent_Associated_Neutral_Ses2	F4_LM_Incongruent_Associated_Positive_Ses2	F4_LM_Incongruent_Unassociated_Neutral_Ses2	F4_LM_Incongruent_Unassociated_Positive_Ses2	FC5_LM_Congruent_Associated_Neutral_Ses2	FC5_LM_Congruent_Associated_Positive_Ses2	FC5_LM_Congruent_Unassociated_Neutral_Ses2	FC5_LM_Congruent_Unassociated_Positive_Ses2	FC5_LM_Incongruent_Associated_Neutral_Ses2	FC5_LM_Incongruent_Associated_Positive_Ses2	FC5_LM_Incongruent_Unassociated_Neutral_Ses2	FC5_LM_Incongruent_Unassociated_Positive_Ses2	FC1_LM_Congruent_Associated_Neutral_Ses2	FC1_LM_Congruent_Associated_Positive_Ses2	FC1_LM_Congruent_Unassociated_Neutral_Ses2	FC1_LM_Congruent_Unassociated_Positive_Ses2	FC1_LM_Incongruent_Associated_Neutral_Ses2	FC1_LM_Incongruent_Associated_Positive_Ses2	FC1_LM_Incongruent_Unassociated_Neutral_Ses2	FC1_LM_Incongruent_Unassociated_Positive_Ses2	FC2_LM_Congruent_Associated_Neutral_Ses2	FC2_LM_Congruent_Associated_Positive_Ses2	FC2_LM_Congruent_Unassociated_Neutral_Ses2	FC2_LM_Congruent_Unassociated_Positive_Ses2	FC2_LM_Incongruent_Associated_Neutral_Ses2	FC2_LM_Incongruent_Associated_Positive_Ses2	FC2_LM_Incongruent_Unassociated_Neutral_Ses2	FC2_LM_Incongruent_Unassociated_Positive_Ses2	FC6_LM_Congruent_Associated_Neutral_Ses2	FC6_LM_Congruent_Associated_Positive_Ses2	FC6_LM_Congruent_Unassociated_Neutral_Ses2	FC6_LM_Congruent_Unassociated_Positive_Ses2	FC6_LM_Incongruent_Associated_Neutral_Ses2	FC6_LM_Incongruent_Associated_Positive_Ses2	FC6_LM_Incongruent_Unassociated_Neutral_Ses2	FC6_LM_Incongruent_Unassociated_Positive_Ses2	T7_LM_Congruent_Associated_Neutral_Ses2	T7_LM_Congruent_Associated_Positive_Ses2	T7_LM_Congruent_Unassociated_Neutral_Ses2	T7_LM_Congruent_Unassociated_Positive_Ses2	T7_LM_Incongruent_Associated_Neutral_Ses2	T7_LM_Incongruent_Associated_Positive_Ses2	T7_LM_Incongruent_Unassociated_Neutral_Ses2	T7_LM_Incongruent_Unassociated_Positive_Ses2	C3_LM_Congruent_Associated_Neutral_Ses2	C3_LM_Congruent_Associated_Positive_Ses2	C3_LM_Congruent_Unassociated_Neutral_Ses2	C3_LM_Congruent_Unassociated_Positive_Ses2	C3_LM_Incongruent_Associated_Neutral_Ses2	C3_LM_Incongruent_Associated_Positive_Ses2	C3_LM_Incongruent_Unassociated_Neutral_Ses2	C3_LM_Incongruent_Unassociated_Positive_Ses2	Cz_LM_Congruent_Associated_Neutral_Ses2	Cz_LM_Congruent_Associated_Positive_Ses2	Cz_LM_Congruent_Unassociated_Neutral_Ses2	Cz_LM_Congruent_Unassociated_Positive_Ses2	Cz_LM_Incongruent_Associated_Neutral_Ses2	Cz_LM_Incongruent_Associated_Positive_Ses2	Cz_LM_Incongruent_Unassociated_Neutral_Ses2	Cz_LM_Incongruent_Unassociated_Positive_Ses2	C4_LM_Congruent_Associated_Neutral_Ses2	C4_LM_Congruent_Associated_Positive_Ses2	C4_LM_Congruent_Unassociated_Neutral_Ses2	C4_LM_Congruent_Unassociated_Positive_Ses2	C4_LM_Incongruent_Associated_Neutral_Ses2	C4_LM_Incongruent_Associated_Positive_Ses2	C4_LM_Incongruent_Unassociated_Neutral_Ses2	C4_LM_Incongruent_Unassociated_Positive_Ses2	T8_LM_Congruent_Associated_Neutral_Ses2	T8_LM_Congruent_Associated_Positive_Ses2	T8_LM_Congruent_Unassociated_Neutral_Ses2	T8_LM_Congruent_Unassociated_Positive_Ses2	T8_LM_Incongruent_Associated_Neutral_Ses2	T8_LM_Incongruent_Associated_Positive_Ses2	T8_LM_Incongruent_Unassociated_Neutral_Ses2	T8_LM_Incongruent_Unassociated_Positive_Ses2	FCz_LM_Congruent_Associated_Neutral_Ses2	FCz_LM_Congruent_Associated_Positive_Ses2	FCz_LM_Congruent_Unassociated_Neutral_Ses2	FCz_LM_Congruent_Unassociated_Positive_Ses2	FCz_LM_Incongruent_Associated_Neutral_Ses2	FCz_LM_Incongruent_Associated_Positive_Ses2	FCz_LM_Incongruent_Unassociated_Neutral_Ses2	FCz_LM_Incongruent_Unassociated_Positive_Ses2	CP5_LM_Congruent_Associated_Neutral_Ses2	CP5_LM_Congruent_Associated_Positive_Ses2	CP5_LM_Congruent_Unassociated_Neutral_Ses2	CP5_LM_Congruent_Unassociated_Positive_Ses2	CP5_LM_Incongruent_Associated_Neutral_Ses2	CP5_LM_Incongruent_Associated_Positive_Ses2	CP5_LM_Incongruent_Unassociated_Neutral_Ses2	CP5_LM_Incongruent_Unassociated_Positive_Ses2	CP1_LM_Congruent_Associated_Neutral_Ses2	CP1_LM_Congruent_Associated_Positive_Ses2	CP1_LM_Congruent_Unassociated_Neutral_Ses2	CP1_LM_Congruent_Unassociated_Positive_Ses2	CP1_LM_Incongruent_Associated_Neutral_Ses2	CP1_LM_Incongruent_Associated_Positive_Ses2	CP1_LM_Incongruent_Unassociated_Neutral_Ses2	CP1_LM_Incongruent_Unassociated_Positive_Ses2	CP2_LM_Congruent_Associated_Neutral_Ses2	CP2_LM_Congruent_Associated_Positive_Ses2	CP2_LM_Congruent_Unassociated_Neutral_Ses2	CP2_LM_Congruent_Unassociated_Positive_Ses2	CP2_LM_Incongruent_Associated_Neutral_Ses2	CP2_LM_Incongruent_Associated_Positive_Ses2	CP2_LM_Incongruent_Unassociated_Neutral_Ses2	CP2_LM_Incongruent_Unassociated_Positive_Ses2	CP6_LM_Congruent_Associated_Neutral_Ses2	CP6_LM_Congruent_Associated_Positive_Ses2	CP6_LM_Congruent_Unassociated_Neutral_Ses2	CP6_LM_Congruent_Unassociated_Positive_Ses2	CP6_LM_Incongruent_Associated_Neutral_Ses2	CP6_LM_Incongruent_Associated_Positive_Ses2	CP6_LM_Incongruent_Unassociated_Neutral_Ses2	CP6_LM_Incongruent_Unassociated_Positive_Ses2	P7_LM_Congruent_Associated_Neutral_Ses2	P7_LM_Congruent_Associated_Positive_Ses2	P7_LM_Congruent_Unassociated_Neutral_Ses2	P7_LM_Congruent_Unassociated_Positive_Ses2	P7_LM_Incongruent_Associated_Neutral_Ses2	P7_LM_Incongruent_Associated_Positive_Ses2	P7_LM_Incongruent_Unassociated_Neutral_Ses2	P7_LM_Incongruent_Unassociated_Positive_Ses2	P3_LM_Congruent_Associated_Neutral_Ses2	P3_LM_Congruent_Associated_Positive_Ses2	P3_LM_Congruent_Unassociated_Neutral_Ses2	P3_LM_Congruent_Unassociated_Positive_Ses2	P3_LM_Incongruent_Associated_Neutral_Ses2	P3_LM_Incongruent_Associated_Positive_Ses2	P3_LM_Incongruent_Unassociated_Neutral_Ses2	P3_LM_Incongruent_Unassociated_Positive_Ses2	Pz_LM_Congruent_Associated_Neutral_Ses2	Pz_LM_Congruent_Associated_Positive_Ses2	Pz_LM_Congruent_Unassociated_Neutral_Ses2	Pz_LM_Congruent_Unassociated_Positive_Ses2	Pz_LM_Incongruent_Associated_Neutral_Ses2	Pz_LM_Incongruent_Associated_Positive_Ses2	Pz_LM_Incongruent_Unassociated_Neutral_Ses2	Pz_LM_Incongruent_Unassociated_Positive_Ses2	P4_LM_Congruent_Associated_Neutral_Ses2	P4_LM_Congruent_Associated_Positive_Ses2	P4_LM_Congruent_Unassociated_Neutral_Ses2	P4_LM_Congruent_Unassociated_Positive_Ses2	P4_LM_Incongruent_Associated_Neutral_Ses2	P4_LM_Incongruent_Associated_Positive_Ses2	P4_LM_Incongruent_Unassociated_Neutral_Ses2	P4_LM_Incongruent_Unassociated_Positive_Ses2	P8_LM_Congruent_Associated_Neutral_Ses2	P8_LM_Congruent_Associated_Positive_Ses2	P8_LM_Congruent_Unassociated_Neutral_Ses2	P8_LM_Congruent_Unassociated_Positive_Ses2	P8_LM_Incongruent_Associated_Neutral_Ses2	P8_LM_Incongruent_Associated_Positive_Ses2	P8_LM_Incongruent_Unassociated_Neutral_Ses2	P8_LM_Incongruent_Unassociated_Positive_Ses2	O1_LM_Congruent_Associated_Neutral_Ses2	O1_LM_Congruent_Associated_Positive_Ses2	O1_LM_Congruent_Unassociated_Neutral_Ses2	O1_LM_Congruent_Unassociated_Positive_Ses2	O1_LM_Incongruent_Associated_Neutral_Ses2	O1_LM_Incongruent_Associated_Positive_Ses2	O1_LM_Incongruent_Unassociated_Neutral_Ses2	O1_LM_Incongruent_Unassociated_Positive_Ses2	Oz_LM_Congruent_Associated_Neutral_Ses2	Oz_LM_Congruent_Associated_Positive_Ses2	Oz_LM_Congruent_Unassociated_Neutral_Ses2	Oz_LM_Congruent_Unassociated_Positive_Ses2	Oz_LM_Incongruent_Associated_Neutral_Ses2	Oz_LM_Incongruent_Associated_Positive_Ses2	Oz_LM_Incongruent_Unassociated_Neutral_Ses2	Oz_LM_Incongruent_Unassociated_Positive_Ses2	O2_LM_Congruent_Associated_Neutral_Ses2	O2_LM_Congruent_Associated_Positive_Ses2	O2_LM_Congruent_Unassociated_Neutral_Ses2	O2_LM_Congruent_Unassociated_Positive_Ses2	O2_LM_Incongruent_Associated_Neutral_Ses2	O2_LM_Incongruent_Associated_Positive_Ses2	O2_LM_Incongruent_Unassociated_Neutral_Ses2	O2_LM_Incongruent_Unassociated_Positive_Ses2	F3_LM_Congruent_Associated_Neutral_Ses3	F3_LM_Congruent_Associated_Positive_Ses3	F3_LM_Congruent_Unassociated_Neutral_Ses3	F3_LM_Congruent_Unassociated_Positive_Ses3	F3_LM_Incongruent_Associated_Neutral_Ses3	F3_LM_Incongruent_Associated_Positive_Ses3	F3_LM_Incongruent_Unassociated_Neutral_Ses3	F3_LM_Incongruent_Unassociated_Positive_Ses3	Fz_LM_Congruent_Associated_Neutral_Ses3	Fz_LM_Congruent_Associated_Positive_Ses3	Fz_LM_Congruent_Unassociated_Neutral_Ses3	Fz_LM_Congruent_Unassociated_Positive_Ses3	Fz_LM_Incongruent_Associated_Neutral_Ses3	Fz_LM_Incongruent_Associated_Positive_Ses3	Fz_LM_Incongruent_Unassociated_Neutral_Ses3	Fz_LM_Incongruent_Unassociated_Positive_Ses3	F4_LM_Congruent_Associated_Neutral_Ses3	F4_LM_Congruent_Associated_Positive_Ses3	F4_LM_Congruent_Unassociated_Neutral_Ses3	F4_LM_Congruent_Unassociated_Positive_Ses3	F4_LM_Incongruent_Associated_Neutral_Ses3	F4_LM_Incongruent_Associated_Positive_Ses3	F4_LM_Incongruent_Unassociated_Neutral_Ses3	F4_LM_Incongruent_Unassociated_Positive_Ses3	FC5_LM_Congruent_Associated_Neutral_Ses3	FC5_LM_Congruent_Associated_Positive_Ses3	FC5_LM_Congruent_Unassociated_Neutral_Ses3	FC5_LM_Congruent_Unassociated_Positive_Ses3	FC5_LM_Incongruent_Associated_Neutral_Ses3	FC5_LM_Incongruent_Associated_Positive_Ses3	FC5_LM_Incongruent_Unassociated_Neutral_Ses3	FC5_LM_Incongruent_Unassociated_Positive_Ses3	FC1_LM_Congruent_Associated_Neutral_Ses3	FC1_LM_Congruent_Associated_Positive_Ses3	FC1_LM_Congruent_Unassociated_Neutral_Ses3	FC1_LM_Congruent_Unassociated_Positive_Ses3	FC1_LM_Incongruent_Associated_Neutral_Ses3	FC1_LM_Incongruent_Associated_Positive_Ses3	FC1_LM_Incongruent_Unassociated_Neutral_Ses3	FC1_LM_Incongruent_Unassociated_Positive_Ses3	FC2_LM_Congruent_Associated_Neutral_Ses3	FC2_LM_Congruent_Associated_Positive_Ses3	FC2_LM_Congruent_Unassociated_Neutral_Ses3	FC2_LM_Congruent_Unassociated_Positive_Ses3	FC2_LM_Incongruent_Associated_Neutral_Ses3	FC2_LM_Incongruent_Associated_Positive_Ses3	FC2_LM_Incongruent_Unassociated_Neutral_Ses3	FC2_LM_Incongruent_Unassociated_Positive_Ses3	FC6_LM_Congruent_Associated_Neutral_Ses3	FC6_LM_Congruent_Associated_Positive_Ses3	FC6_LM_Congruent_Unassociated_Neutral_Ses3	FC6_LM_Congruent_Unassociated_Positive_Ses3	FC6_LM_Incongruent_Associated_Neutral_Ses3	FC6_LM_Incongruent_Associated_Positive_Ses3	FC6_LM_Incongruent_Unassociated_Neutral_Ses3	FC6_LM_Incongruent_Unassociated_Positive_Ses3	T7_LM_Congruent_Associated_Neutral_Ses3	T7_LM_Congruent_Associated_Positive_Ses3	T7_LM_Congruent_Unassociated_Neutral_Ses3	T7_LM_Congruent_Unassociated_Positive_Ses3	T7_LM_Incongruent_Associated_Neutral_Ses3	T7_LM_Incongruent_Associated_Positive_Ses3	T7_LM_Incongruent_Unassociated_Neutral_Ses3	T7_LM_Incongruent_Unassociated_Positive_Ses3	C3_LM_Congruent_Associated_Neutral_Ses3	C3_LM_Congruent_Associated_Positive_Ses3	C3_LM_Congruent_Unassociated_Neutral_Ses3	C3_LM_Congruent_Unassociated_Positive_Ses3	C3_LM_Incongruent_Associated_Neutral_Ses3	C3_LM_Incongruent_Associated_Positive_Ses3	C3_LM_Incongruent_Unassociated_Neutral_Ses3	C3_LM_Incongruent_Unassociated_Positive_Ses3	Cz_LM_Congruent_Associated_Neutral_Ses3	Cz_LM_Congruent_Associated_Positive_Ses3	Cz_LM_Congruent_Unassociated_Neutral_Ses3	Cz_LM_Congruent_Unassociated_Positive_Ses3	Cz_LM_Incongruent_Associated_Neutral_Ses3	Cz_LM_Incongruent_Associated_Positive_Ses3	Cz_LM_Incongruent_Unassociated_Neutral_Ses3	Cz_LM_Incongruent_Unassociated_Positive_Ses3	C4_LM_Congruent_Associated_Neutral_Ses3	C4_LM_Congruent_Associated_Positive_Ses3	C4_LM_Congruent_Unassociated_Neutral_Ses3	C4_LM_Congruent_Unassociated_Positive_Ses3	C4_LM_Incongruent_Associated_Neutral_Ses3	C4_LM_Incongruent_Associated_Positive_Ses3	C4_LM_Incongruent_Unassociated_Neutral_Ses3	C4_LM_Incongruent_Unassociated_Positive_Ses3	T8_LM_Congruent_Associated_Neutral_Ses3	T8_LM_Congruent_Associated_Positive_Ses3	T8_LM_Congruent_Unassociated_Neutral_Ses3	T8_LM_Congruent_Unassociated_Positive_Ses3	T8_LM_Incongruent_Associated_Neutral_Ses3	T8_LM_Incongruent_Associated_Positive_Ses3	T8_LM_Incongruent_Unassociated_Neutral_Ses3	T8_LM_Incongruent_Unassociated_Positive_Ses3	FCz_LM_Congruent_Associated_Neutral_Ses3	FCz_LM_Congruent_Associated_Positive_Ses3	FCz_LM_Congruent_Unassociated_Neutral_Ses3	FCz_LM_Congruent_Unassociated_Positive_Ses3	FCz_LM_Incongruent_Associated_Neutral_Ses3	FCz_LM_Incongruent_Associated_Positive_Ses3	FCz_LM_Incongruent_Unassociated_Neutral_Ses3	FCz_LM_Incongruent_Unassociated_Positive_Ses3	CP5_LM_Congruent_Associated_Neutral_Ses3	CP5_LM_Congruent_Associated_Positive_Ses3	CP5_LM_Congruent_Unassociated_Neutral_Ses3	CP5_LM_Congruent_Unassociated_Positive_Ses3	CP5_LM_Incongruent_Associated_Neutral_Ses3	CP5_LM_Incongruent_Associated_Positive_Ses3	CP5_LM_Incongruent_Unassociated_Neutral_Ses3	CP5_LM_Incongruent_Unassociated_Positive_Ses3	CP1_LM_Congruent_Associated_Neutral_Ses3	CP1_LM_Congruent_Associated_Positive_Ses3	CP1_LM_Congruent_Unassociated_Neutral_Ses3	CP1_LM_Congruent_Unassociated_Positive_Ses3	CP1_LM_Incongruent_Associated_Neutral_Ses3	CP1_LM_Incongruent_Associated_Positive_Ses3	CP1_LM_Incongruent_Unassociated_Neutral_Ses3	CP1_LM_Incongruent_Unassociated_Positive_Ses3	CP2_LM_Congruent_Associated_Neutral_Ses3	CP2_LM_Congruent_Associated_Positive_Ses3	CP2_LM_Congruent_Unassociated_Neutral_Ses3	CP2_LM_Congruent_Unassociated_Positive_Ses3	CP2_LM_Incongruent_Associated_Neutral_Ses3	CP2_LM_Incongruent_Associated_Positive_Ses3	CP2_LM_Incongruent_Unassociated_Neutral_Ses3	CP2_LM_Incongruent_Unassociated_Positive_Ses3	CP6_LM_Congruent_Associated_Neutral_Ses3	CP6_LM_Congruent_Associated_Positive_Ses3	CP6_LM_Congruent_Unassociated_Neutral_Ses3	CP6_LM_Congruent_Unassociated_Positive_Ses3	CP6_LM_Incongruent_Associated_Neutral_Ses3	CP6_LM_Incongruent_Associated_Positive_Ses3	CP6_LM_Incongruent_Unassociated_Neutral_Ses3	CP6_LM_Incongruent_Unassociated_Positive_Ses3	P7_LM_Congruent_Associated_Neutral_Ses3	P7_LM_Congruent_Associated_Positive_Ses3	P7_LM_Congruent_Unassociated_Neutral_Ses3	P7_LM_Congruent_Unassociated_Positive_Ses3	P7_LM_Incongruent_Associated_Neutral_Ses3	P7_LM_Incongruent_Associated_Positive_Ses3	P7_LM_Incongruent_Unassociated_Neutral_Ses3	P7_LM_Incongruent_Unassociated_Positive_Ses3	P3_LM_Congruent_Associated_Neutral_Ses3	P3_LM_Congruent_Associated_Positive_Ses3	P3_LM_Congruent_Unassociated_Neutral_Ses3	P3_LM_Congruent_Unassociated_Positive_Ses3	P3_LM_Incongruent_Associated_Neutral_Ses3	P3_LM_Incongruent_Associated_Positive_Ses3	P3_LM_Incongruent_Unassociated_Neutral_Ses3	P3_LM_Incongruent_Unassociated_Positive_Ses3	Pz_LM_Congruent_Associated_Neutral_Ses3	Pz_LM_Congruent_Associated_Positive_Ses3	Pz_LM_Congruent_Unassociated_Neutral_Ses3	Pz_LM_Congruent_Unassociated_Positive_Ses3	Pz_LM_Incongruent_Associated_Neutral_Ses3	Pz_LM_Incongruent_Associated_Positive_Ses3	Pz_LM_Incongruent_Unassociated_Neutral_Ses3	Pz_LM_Incongruent_Unassociated_Positive_Ses3	P4_LM_Congruent_Associated_Neutral_Ses3	P4_LM_Congruent_Associated_Positive_Ses3	P4_LM_Congruent_Unassociated_Neutral_Ses3	P4_LM_Congruent_Unassociated_Positive_Ses3	P4_LM_Incongruent_Associated_Neutral_Ses3	P4_LM_Incongruent_Associated_Positive_Ses3	P4_LM_Incongruent_Unassociated_Neutral_Ses3	P4_LM_Incongruent_Unassociated_Positive_Ses3	P8_LM_Congruent_Associated_Neutral_Ses3	P8_LM_Congruent_Associated_Positive_Ses3	P8_LM_Congruent_Unassociated_Neutral_Ses3	P8_LM_Congruent_Unassociated_Positive_Ses3	P8_LM_Incongruent_Associated_Neutral_Ses3	P8_LM_Incongruent_Associated_Positive_Ses3	P8_LM_Incongruent_Unassociated_Neutral_Ses3	P8_LM_Incongruent_Unassociated_Positive_Ses3	O1_LM_Congruent_Associated_Neutral_Ses3	O1_LM_Congruent_Associated_Positive_Ses3	O1_LM_Congruent_Unassociated_Neutral_Ses3	O1_LM_Congruent_Unassociated_Positive_Ses3	O1_LM_Incongruent_Associated_Neutral_Ses3	O1_LM_Incongruent_Associated_Positive_Ses3	O1_LM_Incongruent_Unassociated_Neutral_Ses3	O1_LM_Incongruent_Unassociated_Positive_Ses3	Oz_LM_Congruent_Associated_Neutral_Ses3	Oz_LM_Congruent_Associated_Positive_Ses3	Oz_LM_Congruent_Unassociated_Neutral_Ses3	Oz_LM_Congruent_Unassociated_Positive_Ses3	Oz_LM_Incongruent_Associated_Neutral_Ses3	Oz_LM_Incongruent_Associated_Positive_Ses3	Oz_LM_Incongruent_Unassociated_Neutral_Ses3	Oz_LM_Incongruent_Unassociated_Positive_Ses3	O2_LM_Congruent_Associated_Neutral_Ses3	O2_LM_Congruent_Associated_Positive_Ses3	O2_LM_Congruent_Unassociated_Neutral_Ses3	O2_LM_Congruent_Unassociated_Positive_Ses3	O2_LM_Incongruent_Associated_Neutral_Ses3	O2_LM_Incongruent_Associated_Positive_Ses3	O2_LM_Incongruent_Unassociated_Neutral_Ses3	O2_LM_Incongruent_Unassociated_Positive_Ses3	F3_LM_Congruent_Associated_Neutral_Ses4	F3_LM_Congruent_Associated_Positive_Ses4	F3_LM_Congruent_Unassociated_Neutral_Ses4	F3_LM_Congruent_Unassociated_Positive_Ses4	F3_LM_Incongruent_Associated_Neutral_Ses4	F3_LM_Incongruent_Associated_Positive_Ses4	F3_LM_Incongruent_Unassociated_Neutral_Ses4	F3_LM_Incongruent_Unassociated_Positive_Ses4	Fz_LM_Congruent_Associated_Neutral_Ses4	Fz_LM_Congruent_Associated_Positive_Ses4	Fz_LM_Congruent_Unassociated_Neutral_Ses4	Fz_LM_Congruent_Unassociated_Positive_Ses4	Fz_LM_Incongruent_Associated_Neutral_Ses4	Fz_LM_Incongruent_Associated_Positive_Ses4	Fz_LM_Incongruent_Unassociated_Neutral_Ses4	Fz_LM_Incongruent_Unassociated_Positive_Ses4	F4_LM_Congruent_Associated_Neutral_Ses4	F4_LM_Congruent_Associated_Positive_Ses4	F4_LM_Congruent_Unassociated_Neutral_Ses4	F4_LM_Congruent_Unassociated_Positive_Ses4	F4_LM_Incongruent_Associated_Neutral_Ses4	F4_LM_Incongruent_Associated_Positive_Ses4	F4_LM_Incongruent_Unassociated_Neutral_Ses4	F4_LM_Incongruent_Unassociated_Positive_Ses4	FC5_LM_Congruent_Associated_Neutral_Ses4	FC5_LM_Congruent_Associated_Positive_Ses4	FC5_LM_Congruent_Unassociated_Neutral_Ses4	FC5_LM_Congruent_Unassociated_Positive_Ses4	FC5_LM_Incongruent_Associated_Neutral_Ses4	FC5_LM_Incongruent_Associated_Positive_Ses4	FC5_LM_Incongruent_Unassociated_Neutral_Ses4	FC5_LM_Incongruent_Unassociated_Positive_Ses4	FC1_LM_Congruent_Associated_Neutral_Ses4	FC1_LM_Congruent_Associated_Positive_Ses4	FC1_LM_Congruent_Unassociated_Neutral_Ses4	FC1_LM_Congruent_Unassociated_Positive_Ses4	FC1_LM_Incongruent_Associated_Neutral_Ses4	FC1_LM_Incongruent_Associated_Positive_Ses4	FC1_LM_Incongruent_Unassociated_Neutral_Ses4	FC1_LM_Incongruent_Unassociated_Positive_Ses4	FC2_LM_Congruent_Associated_Neutral_Ses4	FC2_LM_Congruent_Associated_Positive_Ses4	FC2_LM_Congruent_Unassociated_Neutral_Ses4	FC2_LM_Congruent_Unassociated_Positive_Ses4	FC2_LM_Incongruent_Associated_Neutral_Ses4	FC2_LM_Incongruent_Associated_Positive_Ses4	FC2_LM_Incongruent_Unassociated_Neutral_Ses4	FC2_LM_Incongruent_Unassociated_Positive_Ses4	FC6_LM_Congruent_Associated_Neutral_Ses4	FC6_LM_Congruent_Associated_Positive_Ses4	FC6_LM_Congruent_Unassociated_Neutral_Ses4	FC6_LM_Congruent_Unassociated_Positive_Ses4	FC6_LM_Incongruent_Associated_Neutral_Ses4	FC6_LM_Incongruent_Associated_Positive_Ses4	FC6_LM_Incongruent_Unassociated_Neutral_Ses4	FC6_LM_Incongruent_Unassociated_Positive_Ses4	T7_LM_Congruent_Associated_Neutral_Ses4	T7_LM_Congruent_Associated_Positive_Ses4	T7_LM_Congruent_Unassociated_Neutral_Ses4	T7_LM_Congruent_Unassociated_Positive_Ses4	T7_LM_Incongruent_Associated_Neutral_Ses4	T7_LM_Incongruent_Associated_Positive_Ses4	T7_LM_Incongruent_Unassociated_Neutral_Ses4	T7_LM_Incongruent_Unassociated_Positive_Ses4	C3_LM_Congruent_Associated_Neutral_Ses4	C3_LM_Congruent_Associated_Positive_Ses4	C3_LM_Congruent_Unassociated_Neutral_Ses4	C3_LM_Congruent_Unassociated_Positive_Ses4	C3_LM_Incongruent_Associated_Neutral_Ses4	C3_LM_Incongruent_Associated_Positive_Ses4	C3_LM_Incongruent_Unassociated_Neutral_Ses4	C3_LM_Incongruent_Unassociated_Positive_Ses4	Cz_LM_Congruent_Associated_Neutral_Ses4	Cz_LM_Congruent_Associated_Positive_Ses4	Cz_LM_Congruent_Unassociated_Neutral_Ses4	Cz_LM_Congruent_Unassociated_Positive_Ses4	Cz_LM_Incongruent_Associated_Neutral_Ses4	Cz_LM_Incongruent_Associated_Positive_Ses4	Cz_LM_Incongruent_Unassociated_Neutral_Ses4	Cz_LM_Incongruent_Unassociated_Positive_Ses4	C4_LM_Congruent_Associated_Neutral_Ses4	C4_LM_Congruent_Associated_Positive_Ses4	C4_LM_Congruent_Unassociated_Neutral_Ses4	C4_LM_Congruent_Unassociated_Positive_Ses4	C4_LM_Incongruent_Associated_Neutral_Ses4	C4_LM_Incongruent_Associated_Positive_Ses4	C4_LM_Incongruent_Unassociated_Neutral_Ses4	C4_LM_Incongruent_Unassociated_Positive_Ses4	T8_LM_Congruent_Associated_Neutral_Ses4	T8_LM_Congruent_Associated_Positive_Ses4	T8_LM_Congruent_Unassociated_Neutral_Ses4	T8_LM_Congruent_Unassociated_Positive_Ses4	T8_LM_Incongruent_Associated_Neutral_Ses4	T8_LM_Incongruent_Associated_Positive_Ses4	T8_LM_Incongruent_Unassociated_Neutral_Ses4	T8_LM_Incongruent_Unassociated_Positive_Ses4	FCz_LM_Congruent_Associated_Neutral_Ses4	FCz_LM_Congruent_Associated_Positive_Ses4	FCz_LM_Congruent_Unassociated_Neutral_Ses4	FCz_LM_Congruent_Unassociated_Positive_Ses4	FCz_LM_Incongruent_Associated_Neutral_Ses4	FCz_LM_Incongruent_Associated_Positive_Ses4	FCz_LM_Incongruent_Unassociated_Neutral_Ses4	FCz_LM_Incongruent_Unassociated_Positive_Ses4	CP5_LM_Congruent_Associated_Neutral_Ses4	CP5_LM_Congruent_Associated_Positive_Ses4	CP5_LM_Congruent_Unassociated_Neutral_Ses4	CP5_LM_Congruent_Unassociated_Positive_Ses4	CP5_LM_Incongruent_Associated_Neutral_Ses4	CP5_LM_Incongruent_Associated_Positive_Ses4	CP5_LM_Incongruent_Unassociated_Neutral_Ses4	CP5_LM_Incongruent_Unassociated_Positive_Ses4	CP1_LM_Congruent_Associated_Neutral_Ses4	CP1_LM_Congruent_Associated_Positive_Ses4	CP1_LM_Congruent_Unassociated_Neutral_Ses4	CP1_LM_Congruent_Unassociated_Positive_Ses4	CP1_LM_Incongruent_Associated_Neutral_Ses4	CP1_LM_Incongruent_Associated_Positive_Ses4	CP1_LM_Incongruent_Unassociated_Neutral_Ses4	CP1_LM_Incongruent_Unassociated_Positive_Ses4	CP2_LM_Congruent_Associated_Neutral_Ses4	CP2_LM_Congruent_Associated_Positive_Ses4	CP2_LM_Congruent_Unassociated_Neutral_Ses4	CP2_LM_Congruent_Unassociated_Positive_Ses4	CP2_LM_Incongruent_Associated_Neutral_Ses4	CP2_LM_Incongruent_Associated_Positive_Ses4	CP2_LM_Incongruent_Unassociated_Neutral_Ses4	CP2_LM_Incongruent_Unassociated_Positive_Ses4	CP6_LM_Congruent_Associated_Neutral_Ses4	CP6_LM_Congruent_Associated_Positive_Ses4	CP6_LM_Congruent_Unassociated_Neutral_Ses4	CP6_LM_Congruent_Unassociated_Positive_Ses4	CP6_LM_Incongruent_Associated_Neutral_Ses4	CP6_LM_Incongruent_Associated_Positive_Ses4	CP6_LM_Incongruent_Unassociated_Neutral_Ses4	CP6_LM_Incongruent_Unassociated_Positive_Ses4	P7_LM_Congruent_Associated_Neutral_Ses4	P7_LM_Congruent_Associated_Positive_Ses4	P7_LM_Congruent_Unassociated_Neutral_Ses4	P7_LM_Congruent_Unassociated_Positive_Ses4	P7_LM_Incongruent_Associated_Neutral_Ses4	P7_LM_Incongruent_Associated_Positive_Ses4	P7_LM_Incongruent_Unassociated_Neutral_Ses4	P7_LM_Incongruent_Unassociated_Positive_Ses4	P3_LM_Congruent_Associated_Neutral_Ses4	P3_LM_Congruent_Associated_Positive_Ses4	P3_LM_Congruent_Unassociated_Neutral_Ses4	P3_LM_Congruent_Unassociated_Positive_Ses4	P3_LM_Incongruent_Associated_Neutral_Ses4	P3_LM_Incongruent_Associated_Positive_Ses4	P3_LM_Incongruent_Unassociated_Neutral_Ses4	P3_LM_Incongruent_Unassociated_Positive_Ses4	Pz_LM_Congruent_Associated_Neutral_Ses4	Pz_LM_Congruent_Associated_Positive_Ses4	Pz_LM_Congruent_Unassociated_Neutral_Ses4	Pz_LM_Congruent_Unassociated_Positive_Ses4	Pz_LM_Incongruent_Associated_Neutral_Ses4	Pz_LM_Incongruent_Associated_Positive_Ses4	Pz_LM_Incongruent_Unassociated_Neutral_Ses4	Pz_LM_Incongruent_Unassociated_Positive_Ses4	P4_LM_Congruent_Associated_Neutral_Ses4	P4_LM_Congruent_Associated_Positive_Ses4	P4_LM_Congruent_Unassociated_Neutral_Ses4	P4_LM_Congruent_Unassociated_Positive_Ses4	P4_LM_Incongruent_Associated_Neutral_Ses4	P4_LM_Incongruent_Associated_Positive_Ses4	P4_LM_Incongruent_Unassociated_Neutral_Ses4	P4_LM_Incongruent_Unassociated_Positive_Ses4	P8_LM_Congruent_Associated_Neutral_Ses4	P8_LM_Congruent_Associated_Positive_Ses4	P8_LM_Congruent_Unassociated_Neutral_Ses4	P8_LM_Congruent_Unassociated_Positive_Ses4	P8_LM_Incongruent_Associated_Neutral_Ses4	P8_LM_Incongruent_Associated_Positive_Ses4	P8_LM_Incongruent_Unassociated_Neutral_Ses4	P8_LM_Incongruent_Unassociated_Positive_Ses4	O1_LM_Congruent_Associated_Neutral_Ses4	O1_LM_Congruent_Associated_Positive_Ses4	O1_LM_Congruent_Unassociated_Neutral_Ses4	O1_LM_Congruent_Unassociated_Positive_Ses4	O1_LM_Incongruent_Associated_Neutral_Ses4	O1_LM_Incongruent_Associated_Positive_Ses4	O1_LM_Incongruent_Unassociated_Neutral_Ses4	O1_LM_Incongruent_Unassociated_Positive_Ses4	Oz_LM_Congruent_Associated_Neutral_Ses4	Oz_LM_Congruent_Associated_Positive_Ses4	Oz_LM_Congruent_Unassociated_Neutral_Ses4	Oz_LM_Congruent_Unassociated_Positive_Ses4	Oz_LM_Incongruent_Associated_Neutral_Ses4	Oz_LM_Incongruent_Associated_Positive_Ses4	Oz_LM_Incongruent_Unassociated_Neutral_Ses4	Oz_LM_Incongruent_Unassociated_Positive_Ses4	O2_LM_Congruent_Associated_Neutral_Ses4	O2_LM_Congruent_Associated_Positive_Ses4	O2_LM_Congruent_Unassociated_Neutral_Ses4	O2_LM_Congruent_Unassociated_Positive_Ses4	O2_LM_Incongruent_Associated_Neutral_Ses4	O2_LM_Incongruent_Associated_Positive_Ses4	O2_LM_Incongruent_Unassociated_Neutral_Ses4	O2_LM_Incongruent_Unassociated_Positive_Ses4
2	0.422751	2.688262	3.542363	1.961502	7.155611	3.008352	3.026573	4.279179	1.867632	2.323056	4.459254	3.611696	7.173503	3.562827	2.934364	3.885372	2.272744	3.362289	4.059879	3.855224	6.256266	3.279747	2.971805	2.721029	1.886562	4.251879	3.89537	4.055384	7.786637	2.110421	4.128161	5.948023	2.53502	4.115356	3.878111	4.692111	8.601266	3.785911	4.496709	4.715129	3.858415	3.931298	3.63715	4.786057	7.465919	3.697696	4.053926	3.369629	2.602073	3.41493	2.043503	2.807346	5.349897	2.627407	2.965863	2.428972	2.437143	4.132287	2.665728	3.316728	7.060951	2.058321	1.943122	6.276111	4.50745	5.402778	3.440887	5.562067	9.515786	5.263884	6.499438	6.933124	4.884782	4.646189	3.322834	5.368658	8.518134	4.45632	5.276244	4.851919	4.638552	4.841368	3.148438	4.909141	7.310648	4.233633	5.036009	3.891255	2.328799	3.030668	1.095996	2.891428	3.873147	3.013377	2.565627	2.092275	3.524821	3.535572	3.801944	5.051328	8.146614	3.968817	3.754739	4.063242	4.716255	6.577785	5.342019	6.827775	10.140856	5.522741	8.330423	8.509011	6.653846	6.987382	4.821113	7.772283	10.923135	6.378084	9.098736	8.020127	7.248609	7.549436	4.215285	6.645805	9.950537	6.361588	7.95845	7.046063	4.656723	6.031017	3.06783	5.411781	7.689942	5.403162	6.269423	4.87001	4.23594	6.027579	4.226863	5.550667	8.432263	3.268305	6.301229	6.449639	7.884	8.190928	6.32409	8.395953	11.670098	6.966325	11.357518	9.393088	8.60617	9.225221	6.021155	8.254882	11.56551	7.779211	10.794631	8.930717	7.752814	9.004786	4.946924	7.248723	10.263748	6.902989	8.682308	7.094159	4.271353	7.024973	3.286145	5.339295	7.087354	4.156429	5.073555	4.225728	5.893414	7.402237	5.197846	6.332389	9.88118	4.361406	8.721661	6.392199	6.03612	8.505823	4.612111	6.284431	9.299896	5.474339	8.589664	6.139062	5.494692	7.812325	4.276985	5.579165	8.362385	5.23275	6.762321	5.46944	1.075069	2.670749	0.25393	3.92886	6.262634	1.665211	0.026713	-1.109818	3.661081	3.915447	2.112641	5.601112	6.68855	1.43789	1.78068	-1.083996	2.762395	3.497556	1.579233	4.330951	5.079207	1.459583	1.541826	-0.539856	3.45021	6.602051	3.197119	6.498906	7.64845	5.215433	2.812946	2.557271	6.503644	6.912133	5.066379	8.021169	9.292484	4.916609	5.136243	1.593552	6.623641	7.413965	5.700642	8.339436	8.223042	4.312909	5.660736	1.31652	4.225073	5.873877	4.119178	5.654249	5.443389	3.583774	4.04924	2.286782	2.611943	6.210949	2.544413	5.630994	4.650977	5.072533	1.522776	2.608605	9.492049	11.252788	7.971187	11.654676	12.139073	8.657636	8.228068	6.019458	8.569798	9.302582	6.55715	10.027232	8.875665	5.95778	6.97863	2.709082	7.117858	8.292866	6.906318	8.530334	7.736847	4.501884	5.805489	3.247107	3.571579	4.927449	3.081045	4.524496	4.302328	2.066893	3.4622	2.651786	6.790803	7.407713	5.95179	8.105369	9.148341	5.110251	5.542597	0.863389	9.907734	12.656897	9.244932	13.432785	11.824539	9.7492	8.37918	7.88963	10.390728	11.429511	8.731423	12.64717	11.168671	8.580459	8.703079	6.315343	8.803279	9.611294	8.241679	10.77455	9.394222	6.367636	7.305919	4.488603	7.214451	7.593445	6.810429	8.226769	8.054108	4.344461	5.853866	3.761163	6.503226	9.545733	6.69502	10.431541	8.18646	6.612824	4.975754	5.411613	11.301332	12.835176	10.631215	14.240992	12.246349	9.388039	9.499377	7.841576	10.262097	10.670335	9.702724	12.552082	10.791735	7.960264	8.518167	6.329878	7.911144	9.157557	8.84795	10.699541	9.425028	6.162053	7.337487	5.072633	6.29198	6.652416	6.792837	7.357095	5.545378	3.711923	4.642792	2.796836	9.113682	10.599425	9.467696	12.48807	9.602866	7.384645	7.754666	5.975317	7.081099	9.244324	8.158388	11.048344	8.90133	6.483725	7.045567	5.603711	5.464654	7.297446	7.054822	9.100558	6.778714	4.567418	5.568491	3.872217	4.388803	4.813938	7.388604	5.112131	-0.897421	3.999305	2.668296	3.763581	4.378742	5.848301	8.570672	7.189224	1.380175	5.877621	3.178277	3.810489	2.3574	3.380157	6.237444	5.371682	-0.029404	4.683021	1.936807	1.734789	6.798469	7.795373	10.042983	8.408861	1.90045	6.739767	4.329725	6.793936	7.827943	9.445335	11.89142	10.312832	4.995837	8.722886	5.824715	6.912868	7.41915	9.304436	12.06003	10.822544	6.002424	9.573267	6.261412	5.770644	5.272542	6.792226	8.291296	7.545935	4.081356	6.956185	4.433881	4.511858	5.121837	5.514977	6.558307	5.983053	1.733482	5.647122	3.869599	6.867181	12.908946	14.277104	16.525908	14.356942	9.593645	13.963558	9.415504	11.437689	8.812647	11.02933	13.158975	11.697673	8.18338	10.897888	7.278008	6.863355	8.034238	9.918289	12.134173	10.255896	7.207826	9.72415	5.922095	5.429924	4.750383	6.44381	6.288943	5.875579	4.297964	6.83193	4.345088	3.416552	7.710978	9.25438	11.928334	10.924335	5.783957	9.637161	5.877609	6.215117	12.414513	14.111365	18.386909	13.126204	9.698731	13.247199	9.777579	11.912638	12.27656	13.869245	16.689602	13.740976	10.763426	13.552224	9.417333	10.196042	9.334086	10.771128	13.164726	10.978732	9.256232	10.951968	7.318868	6.599063	7.903112	8.786415	10.687853	8.2388	7.565942	9.668521	5.655706	4.683044	9.584273	10.447533	12.340495	9.02712	7.382013	9.25601	7.444262	8.66049	13.759487	15.165085	17.362539	13.751246	11.553609	14.336251	10.632105	11.5539	11.369162	12.119203	15.382803	11.849086	11.247719	12.148324	8.456607	8.872527	9.659101	10.108263	13.563814	10.395431	10.574723	11.362807	7.52746	6.673569	7.323594	7.851642	9.245558	7.157077	7.626784	9.228076	5.801998	4.758213	9.938429	10.69788	13.599825	9.514546	9.966566	10.341851	8.115393	8.029649	8.379434	9.062661	12.054387	8.338798	9.691973	9.142559	6.875519	6.396264	7.38155	7.65758	11.809625	7.770763	9.026986	8.921014	6.591666	5.152413	0.953525	-1.866149	-1.918233	-0.054597	-2.581573	-3.847565	0.055239	1.597979	0.097768	0.918348	-1.794474	0.450078	-2.580663	-3.921084	0.692455	1.041601	2.414009	0.260706	-4.939077	-0.477195	0.104158	-3.090593	-0.499589	-2.100085	3.316272	3.568516	1.705459	0.721435	-0.840396	0.118203	2.413449	4.415019	2.991474	3.27469	0.157238	2.046589	-0.591338	-1.587789	2.579064	3.715969	3.804645	3.633399	0.891132	2.299675	1.086667	-0.841779	3.689363	2.268605	3.541031	2.860827	1.320642	2.349726	1.073428	0.703902	2.774744	0.118776	3.024403	4.470109	3.923352	3.776152	2.014167	3.030475	2.956973	4.867451	7.774519	8.475481	5.840775	7.477097	4.512192	4.936305	7.225142	5.677061	6.681075	6.246668	3.370335	4.498709	3.178277	2.315026	6.785339	5.480691	5.804715	5.928017	3.153797	4.553965	3.44642	2.53626	5.501033	2.060466	2.970352	3.278075	2.757091	2.011065	1.398233	2.6337	3.776324	1.639732	4.255766	4.443302	0.805931	2.506309	1.041178	-0.731347	4.088521	2.236757	10.044011	10.622587	8.20515	10.348458	7.807304	9.430923	8.649999	9.518805	8.439656	8.800773	5.245565	7.199961	5.726552	6.04851	8.420113	7.782179	6.400769	6.921846	3.761407	4.986241	4.675422	4.02307	6.443838	4.904192	4.186717	5.024492	2.580946	3.205806	2.97364	3.078651	5.860839	2.286163	7.714761	9.103393	6.922213	8.627159	6.580834	7.548518	8.644812	8.509505	11.271496	11.501235	7.813806	10.718723	9.430304	9.656343	10.495495	10.522602	7.613826	7.812674	4.442189	6.657184	6.624227	6.314668	8.818078	6.986449	6.056262	6.943778	3.528338	5.04615	5.445564	5.257226	7.8857	5.291017	4.70704	5.25423	2.513659	3.440996	5.165099	2.88959	5.381793	2.496461	9.147478	10.467438	6.54191	10.772907	10.337149	8.616274	10.680747	9.124935	7.170309	8.165729	4.423435	8.000235	8.582114	7.514318	8.979127	7.368166	5.660559	6.075828	2.815799	5.410234	6.446289	6.379314	7.73553	5.744162
3	0.807225	2.344957	1.357778	-0.141312	2.407864	-2.713562	0.399663	2.478032	4.33615	4.839737	2.962111	1.849657	4.216006	0.268127	1.824275	3.79994	2.983772	4.005117	1.89992	1.928108	2.674755	-1.522368	0.880644	2.919253	0.993915	2.66764	1.660228	0.366453	2.55243	-1.39577	0.798684	2.004409	5.329684	6.581001	4.114742	2.423846	7.013509	1.328869	1.898171	4.10452	6.930068	7.05295	4.884625	3.213772	6.19581	2.783241	3.138503	4.395601	4.409825	3.72623	2.40709	2.27463	4.689064	0.14493	2.951994	3.033516	2.439393	4.002468	0.672342	1.846653	2.912007	0.410789	1.813185	1.636394	5.696304	7.261345	5.420573	2.638432	7.342545	3.618767	2.857979	4.741693	7.22214	8.89599	4.643534	2.916811	8.643908	4.879139	2.971182	5.200641	6.082175	7.571435	5.647662	3.515967	8.048059	1.277956	3.926716	4.168286	2.585776	3.847062	0.831509	0.88148	1.699644	0.741261	-0.154778	1.191177	6.93624	7.754172	3.94247	3.462581	8.092185	3.049749	2.317911	5.589252	6.478139	7.332771	5.940037	3.724691	6.478436	3.735422	3.466417	5.737485	8.322851	10.146076	6.721117	4.642865	9.739871	5.298887	3.917858	6.417426	8.119539	10.355294	5.846062	4.188983	8.997196	5.103274	3.657056	5.952733	4.342002	6.37728	2.637463	0.936589	5.146888	1.576961	0.026423	3.629695	6.070084	6.997873	6.090482	4.1666	6.675167	4.508538	3.918426	4.52586	8.026024	9.954158	7.651874	4.830848	9.598751	5.385709	4.603595	6.724246	9.896395	11.715069	8.011916	5.437411	10.514825	6.810493	4.938433	7.900106	7.879091	9.909785	5.827252	3.927039	8.442694	4.978373	3.053352	6.116983	2.525666	3.985201	0.767596	-0.572057	4.256059	1.035576	-1.192819	0.858367	7.173735	8.963624	5.958057	3.826639	6.586321	4.147797	3.500953	5.48472	6.892969	8.100019	5.082772	3.352423	5.995598	3.756284	3.306091	4.821114	5.727047	7.65868	4.155735	3.166356	5.858348	3.848966	2.691846	4.047807	5.959861	8.792312	6.353849	5.025065	3.667797	4.628077	7.294967	6.585834	6.843699	8.06226	6.753751	7.471747	4.670918	5.986211	8.204943	6.24676	7.45634	8.242497	6.376495	5.583323	3.454149	5.460521	7.804724	7.245815	6.267453	8.478642	6.707611	5.33357	5.367422	5.452137	5.457055	5.777234	7.883658	10.143471	7.327263	7.751655	6.56158	8.560184	9.646081	7.489739	10.66503	11.520248	8.670244	9.746198	7.676257	10.398599	11.850298	9.868551	8.114255	8.567325	6.316635	7.095644	5.792838	7.530536	8.392851	6.839726	5.115482	6.449709	5.578456	4.401994	3.853673	5.003642	4.030945	4.393751	9.665499	11.626875	8.9968	9.964309	8.668136	11.462012	10.610199	9.238171	9.783516	11.34939	8.377277	10.710639	8.383621	13.14986	11.076884	9.852283	11.046645	11.095303	8.448129	10.460581	8.928397	11.36192	11.384093	9.713903	6.391329	5.323694	5.297395	6.103558	4.939001	6.143019	4.508701	4.026646	8.916267	10.323905	7.763758	8.698215	6.882831	9.113313	9.030644	8.330769	8.807752	10.570137	7.481458	9.622417	6.579999	10.086402	7.767111	7.493565	11.766549	12.981298	9.327496	12.914649	10.477634	14.452321	11.662914	10.689937	10.894795	11.437947	8.245656	11.75704	8.856027	13.125791	11.566067	10.281475	8.64257	8.21845	6.196404	9.680672	8.030499	8.157658	7.557365	6.635538	7.775506	7.610728	6.781359	6.386093	7.238371	7.498573	7.458278	5.456735	11.171066	10.759041	7.707179	11.157271	8.849952	11.229096	8.832949	9.033725	11.893323	10.793827	8.570071	13.387386	9.420461	13.656536	10.633026	9.672335	10.465503	8.878661	6.575571	10.865996	7.552455	10.180652	9.989722	7.656489	7.046521	5.987534	5.109163	5.965477	6.208977	5.293201	4.538732	3.099768	5.614229	5.198718	3.106154	5.711536	6.297023	5.887578	5.03069	3.4967	7.435374	5.816347	3.316141	7.726985	5.040833	7.344971	4.983653	3.913458	7.032975	5.22789	3.194103	7.836196	5.088642	6.940024	4.401585	3.646335	0.117831	4.797877	1.88863	4.105143	0.760997	6.939966	5.77544	-1.024318	-1.317392	5.922091	1.192975	3.779855	-1.220267	7.263029	5.068765	-2.018166	-1.37749	3.261196	2.217463	3.688197	0.87449	6.523374	5.197392	-1.147336	2.453162	5.107263	5.600234	5.94776	3.933955	7.493782	4.857638	1.903573	2.5311	8.839328	6.924409	7.16684	1.549431	9.154963	6.108072	2.658844	2.505542	9.246346	7.177064	7.64319	2.109068	10.180251	7.048311	2.177949	0.73209	5.623265	5.102011	4.456485	2.951512	6.672995	5.673422	1.787286	1.605776	3.071266	4.505652	3.507208	4.165531	4.854948	2.575911	0.982227	6.493336	10.757333	11.376107	12.250602	5.772543	9.67042	7.592298	6.771279	5.387985	12.097876	9.648859	9.974196	2.639768	9.546349	6.388615	4.982935	4.753075	10.81354	9.225524	9.450248	5.158715	10.094584	7.451868	5.839894	0.456919	4.163418	3.07067	3.037168	1.995689	4.895903	3.961045	0.57974	1.132654	8.454135	5.857182	6.314294	0.834632	9.263979	5.613559	1.210704	4.839389	7.772583	7.978751	7.583565	4.603521	5.862183	5.140271	5.011007	7.249086	11.288043	11.54676	11.695144	5.050143	8.505197	7.378649	7.539963	6.018664	11.637131	10.551004	10.553031	4.95722	9.4337	7.3528	7.162501	4.578971	9.662817	8.753659	8.626734	5.665668	9.921742	7.900597	6.78061	5.140854	7.207046	7.763563	4.711952	5.110857	3.528857	4.977486	5.447435	6.56337	10.65924	9.310221	9.468331	4.798072	5.430208	6.182495	8.221206	6.721843	11.369676	10.894802	10.530982	5.013772	6.967589	6.913724	8.641372	5.06598	9.56895	9.568362	7.95149	4.333789	7.37849	5.902487	7.815681	3.345222	3.90758	5.76914	3.771511	3.36411	4.949137	4.60605	4.222434	3.549349	6.829875	7.563913	4.229928	3.849469	0.90147	3.735936	8.927301	4.138436	5.517954	7.624784	5.353829	4.103165	2.589682	4.792655	9.055944	4.273074	6.617754	6.731402	5.025193	6.290232	1.439359	3.990659	7.402361	-0.200398	0.337056	2.674925	-1.501962	3.045882	0.922276	3.341043	2.185113	-0.920484	-0.504942	1.372866	-3.104254	2.034121	0.431161	1.242319	0.660133	-0.640102	0.53512	2.591605	-2.316375	3.057892	1.709523	2.35818	1.760267	2.057639	2.385789	4.107617	1.153196	3.638569	3.389203	3.363006	3.868596	2.624103	3.22063	3.941633	-0.538566	5.155101	4.114856	3.095267	4.285805	4.384577	3.443423	5.592906	-0.50217	5.580172	5.017742	3.934545	3.937644	0.944075	1.971776	3.645029	-0.462286	4.252409	3.689753	2.290316	3.235231	-0.413654	1.555917	1.962703	-0.897719	3.043225	1.672259	2.986878	4.381395	4.079081	4.95468	5.815551	0.879577	5.525909	5.452092	4.510391	7.037096	4.055138	2.314032	4.02557	-0.804424	5.594194	4.085464	1.608463	3.456076	4.344712	4.903149	5.973503	0.906625	6.687119	4.683941	3.013817	4.566544	1.791356	1.785987	1.938341	0.501064	2.397327	3.362952	0.722612	3.210367	0.271263	-1.294961	2.115564	-2.217164	4.470784	2.643944	2.414825	2.317591	3.422185	2.305416	1.189566	-0.543051	2.567625	1.133206	2.118893	5.074061	5.303641	4.001862	5.558766	0.02455	6.208018	5.390233	3.245807	5.258886	4.938424	3.483206	4.109888	-0.073014	6.110727	4.130067	0.999772	3.69837	1.966157	1.35656	2.256851	-1.541354	3.196635	2.095209	0.748426	2.923642	2.245472	2.873877	2.110394	0.267826	5.035798	1.503846	1.475069	4.021635	4.293215	3.980221	2.031634	-1.511769	4.463951	2.440199	1.800139	3.692575	4.059724	2.944688	2.983108	-1.239766	5.766637	1.884866	-1.035898	3.230148	2.789399	3.754222	2.376003	0.068838	5.317839	2.165258	-0.532397	3.761972	1.269685	3.689787	-0.462892	-1.216408	1.159176	2.173751	-0.161247	2.891853	1.161202	5.372824	0.54517	-0.452156	3.222418	-1.296275	-1.170041	2.982366	2.383808	2.128407	-0.532974	0.160726	2.899966	-1.430406	-1.898735	0.351094	1.404263	2.784018	-0.459	-0.624769	3.406717	-0.828836	-2.050487	0.470916
5	1.567208	0.357284	1.638319	3.143866	1.843004	-0.063762	-0.399912	4.167539	1.395781	0.619684	2.802559	3.324677	2.075568	0.806069	-0.280188	4.083954	1.893795	1.877383	3.781179	3.686785	4.003196	2.190953	0.757878	3.317261	2.190204	0.44219	1.612838	1.774959	2.64261	-0.412385	0.603656	3.001168	2.474303	0.545082	3.084058	3.154176	2.566887	0.623164	0.706985	4.852657	2.890813	1.595494	4.126154	3.529334	3.660389	2.209287	0.952491	4.774025	2.328026	2.287826	4.347796	2.856261	4.634441	2.627066	1.92179	2.468161	2.58162	0.785386	1.212739	1.494338	2.711453	0.07737	0.667498	2.69976	3.800991	1.773928	3.800864	3.528486	4.276382	1.013364	1.316299	5.134932	4.532208	2.010128	4.889214	3.668006	4.653205	2.802421	2.385352	6.626467	4.027045	3.077608	5.04051	3.789065	5.211928	4.030147	2.245021	5.069783	3.684474	2.594524	4.734908	2.191698	5.589098	1.672439	1.59689	1.053335	2.687327	0.69356	3.251367	3.76729	3.385252	1.648963	0.145084	5.153172	5.629996	2.23831	3.545888	3.890131	5.677051	3.139054	3.430486	4.948291	6.440175	3.741038	6.331791	4.518789	6.272854	4.272013	3.531658	7.640593	6.537906	4.363432	7.133858	5.341251	6.897103	5.4689	4.484276	7.643721	4.902943	4.27409	6.788905	4.649588	6.818353	4.63685	4.741107	4.804007	5.187211	2.608632	4.08818	3.402992	5.475569	2.989413	4.142566	4.608316	7.790226	5.663193	7.293993	6.081702	8.190293	5.532916	6.742717	8.413377	9.517097	6.711313	9.12888	6.603765	9.548809	7.64318	7.16626	10.47345	8.576034	5.908834	9.563291	7.285652	8.586299	8.080393	6.466962	7.822766	4.829432	4.331525	6.932575	4.987425	7.69985	4.654813	4.61391	4.56048	6.668262	4.592875	6.264111	5.126647	7.070392	6.110622	6.896364	7.163292	6.645723	4.912685	6.399816	5.483817	7.597006	5.688036	5.862151	6.71697	6.212898	5.416855	6.185201	5.444959	8.027675	6.183148	6.057786	7.164099	0.538753	3.655566	1.749224	1.57055	2.230859	1.408432	1.586676	4.911857	1.572821	4.664606	2.18171	2.276477	3.948137	2.508338	2.684732	4.729782	3.169416	4.341144	3.168365	4.465611	5.305082	3.424158	3.347952	3.948023	1.077546	3.899871	1.314612	2.051929	2.894791	1.51646	2.205825	5.147737	2.754891	5.351655	3.094768	3.742379	4.874266	3.401186	3.661989	5.954889	3.56797	5.969463	3.869423	5.073757	6.322708	4.420665	4.398419	5.781119	4.05336	5.316545	3.703918	4.597632	5.877959	3.948754	3.64091	4.274472	1.096392	3.354414	1.056994	2.531148	2.617395	1.903388	2.330956	3.816263	4.272589	6.871481	4.047324	6.130803	6.198456	4.459882	4.902264	6.855006	5.063691	7.202486	5.165538	6.134071	6.901513	5.347506	5.754642	7.438183	5.879306	6.54467	5.312368	6.423931	7.860849	6.071221	5.246807	6.718269	2.709612	3.491446	2.286115	3.523663	3.124674	2.490726	1.832016	2.469457	3.036764	5.830009	3.691231	4.503403	5.904961	4.17949	4.210888	5.860709	3.914658	5.735362	4.341704	5.918924	6.812593	4.255633	4.492835	7.094718	6.288981	8.223	6.308551	8.067218	8.685555	6.647558	6.700874	9.138865	7.142934	8.901601	6.983589	8.16669	8.588091	7.038935	6.919182	8.282673	6.440739	6.511399	5.829332	7.488555	7.614767	6.433806	5.718754	5.558237	4.09752	4.235439	4.616237	5.421734	5.929015	3.748011	4.499369	5.437531	6.916616	8.129438	7.675129	8.577317	9.252163	6.320033	6.935227	9.070581	8.561495	10.037006	9.026652	10.150077	10.62287	8.259278	8.328355	10.751118	8.255519	9.618658	8.835857	10.043685	10.647194	7.961622	7.877456	9.359694	4.662652	4.586719	5.044506	6.207557	6.244545	4.166286	4.108559	5.312051	6.4908	6.627984	7.234667	8.931832	7.997188	5.617908	6.394948	7.584233	6.26703	7.331216	7.322503	8.368781	8.05305	5.466187	6.713112	8.359479	6.56117	7.516448	7.744913	8.590781	8.224245	5.99587	6.439511	8.356112	0.711468	0.140977	3.499617	4.377749	0.260102	1.332572	-0.942169	0.597804	2.142823	1.359055	4.476956	5.203937	0.549568	3.711224	1.429143	2.38225	4.314819	2.509997	6.439214	6.522701	1.644956	6.614895	5.774547	4.51456	0.07325	-0.615508	4.209218	3.350082	-0.381431	1.642776	0.272366	1.049169	1.769315	1.516394	5.50515	6.140408	0.597029	3.721768	2.294513	3.21203	3.27478	3.777997	6.81475	8.436609	2.584754	4.89936	3.831464	6.015417	3.321804	3.12772	6.067107	7.695361	3.60597	6.029306	4.221437	6.294248	-0.46444	-0.764461	3.799091	1.349707	-0.489827	1.547011	1.063171	-0.399635	2.980955	2.700865	6.677049	6.989958	1.758492	4.850714	3.622514	4.385433	3.980201	4.07152	7.473346	10.05576	2.23998	5.240286	4.572075	6.353997	4.461317	7.104802	6.869375	10.03371	4.912946	6.314314	5.340486	7.574404	3.065883	4.16196	6.003669	6.452348	3.428589	5.234046	4.683496	6.445419	2.611685	2.612838	5.765631	7.766314	1.291277	4.33974	3.283157	4.697868	2.6733	1.977285	6.055924	5.945924	2.030557	6.266614	3.169988	4.564301	4.835977	6.385183	8.649985	9.652975	5.323677	7.421817	6.000053	8.863839	6.274742	7.138187	9.076369	11.39986	6.85404	8.403007	6.748601	10.518191	6.091457	8.029483	8.79073	10.633282	6.169058	7.984373	6.195851	10.38807	1.952393	1.802038	5.050976	5.02105	1.966153	3.795021	4.073016	3.758044	5.510974	6.256266	8.812855	10.413124	5.872293	8.030842	6.530353	8.793367	8.352434	8.821078	10.86284	13.710979	8.809574	10.769456	8.128039	12.189487	9.006606	10.293782	10.509265	14.559546	8.442836	10.788199	8.088511	12.493876	5.827286	6.221368	7.490221	9.548656	5.721899	7.559726	6.045389	10.22052	6.215355	7.220866	7.884838	7.862653	5.976539	8.523137	6.987151	9.010656	6.350259	7.915217	8.630053	9.944846	6.832614	9.091425	6.387281	10.629649	7.682011	9.046824	9.447803	11.226583	7.450161	9.836712	7.093786	11.85546	2.305025	1.830176	0.49062	4.301124	2.18592	1.433656	1.88489	3.862053	3.253025	2.566882	1.367573	5.1374	2.66771	2.274988	2.250292	3.929904	5.009963	3.820606	1.981322	5.009488	3.120719	2.535547	2.655913	4.114053	0.814853	0.833101	0.413861	3.98083	1.396287	1.558542	2.075244	3.210915	5.037418	3.210954	2.373292	5.657795	3.622365	3.283486	3.425334	4.579151	6.914999	4.34496	2.051187	6.503763	4.341154	4.179318	4.513859	5.462101	5.781981	5.784003	3.676156	7.33777	4.016773	4.057083	5.611526	5.73773	0.25448	0.444229	1.068807	2.436614	1.007769	0.817665	1.3333	1.918446	4.843991	2.415514	1.596009	5.509083	3.633669	3.452289	4.044479	4.951448	8.212586	4.454543	3.664452	6.831034	5.310543	4.373536	6.044802	7.198318	10.079134	7.468122	5.887959	9.067681	7.213608	6.001879	7.967991	8.522137	6.174229	4.442334	3.239204	5.013277	4.716366	2.271555	4.533207	4.914647	5.820347	3.406051	2.1853	5.762672	4.153643	3.929652	4.451386	5.14451	4.790534	1.923154	2.461226	3.794981	2.220824	2.542241	3.545948	3.725361	8.238983	4.385716	3.890031	6.049111	5.053771	4.216121	5.91069	6.88992	10.739472	6.517927	7.984864	7.480346	7.134696	6.435449	8.577559	9.412837	9.61539	6.909264	4.998468	7.782948	5.590446	6.20291	7.216798	7.768968	1.95118	1.39947	2.055756	2.462289	1.984053	2.214199	3.576951	3.673925	7.979533	3.887804	2.639507	6.201534	4.933631	5.90145	5.699408	6.394681	10.490875	5.400374	5.63045	7.117933	6.967802	6.286538	8.087577	8.941339	11.942791	7.280636	6.389647	8.493328	7.666684	7.677241	8.444283	9.781879	7.461838	4.879236	3.154298	5.946853	5.840249	5.214806	5.687744	5.546185	5.452359	3.205793	2.955292	3.660295	4.108374	3.573523	5.997923	5.456751	6.481496	2.680474	2.913403	4.712045	4.552721	3.823432	3.988244	5.712598	8.377978	4.75886	3.401878	4.271859	4.98749	4.651319	5.730537	6.594271
6	2.432513	9.328235	1.47842	3.955901	-0.373147	2.371699	2.41094	-0.385665	3.37118	9.209502	3.635257	5.330418	2.859182	4.21299	2.901699	0.287653	0.984458	7.431205	3.139722	3.345962	2.412154	2.597117	2.27187	0.024202	4.258659	7.499559	2.492571	3.547476	2.697104	3.110756	4.094383	4.053275	6.094676	12.601038	6.791356	6.364267	5.741853	5.348381	5.127924	4.027306	4.178587	11.794	6.488996	7.508936	7.242362	7.114859	6.376971	4.337306	2.734118	7.763274	3.643092	4.236632	5.354711	2.734895	2.989124	2.213786	5.569013	7.874416	3.298391	3.548308	4.613005	4.377313	3.85866	4.101832	9.533036	14.855577	8.351929	8.684668	9.158315	9.031586	8.228971	9.274813	7.634212	15.239043	9.181965	9.288386	10.954108	9.441011	7.093869	7.110821	5.439025	12.637609	7.984303	8.666908	11.34251	6.299695	6.888204	5.673043	2.924316	6.033662	2.839304	3.887445	5.834378	2.534445	3.303095	2.752563	5.80008	12.417373	6.16929	7.310633	7.480456	5.196632	5.158853	4.05049	9.577026	13.456319	9.494376	8.542446	10.59157	9.785148	9.439211	9.528342	10.772726	18.75633	12.283506	11.704094	15.233242	11.595411	10.887132	11.248647	8.155193	17.096289	10.435499	11.348138	14.908749	10.581065	9.672788	9.698356	4.265557	10.337266	5.975111	8.203043	11.384885	5.950144	7.579301	5.800413	6.673564	7.53011	6.128098	5.060693	5.563796	4.990975	4.279304	3.349041	11.892845	19.848383	11.971802	11.931399	15.589098	12.333489	11.570481	14.111786	12.258893	20.457396	13.609685	14.258498	18.326735	14.39355	11.717932	13.569836	9.166617	16.710155	11.462815	11.462461	17.172714	11.654523	11.041498	10.100089	2.943893	6.551493	4.786214	6.777729	7.929731	5.010594	6.949496	3.326929	6.666994	9.39753	7.606841	5.687336	9.272149	7.278664	6.479457	7.721917	6.595829	10.005219	7.18905	6.757109	9.183842	7.300294	6.137737	7.805952	6.228635	8.510045	6.853206	7.666811	9.560566	6.729592	6.392874	7.555527	6.632164	5.831559	5.911962	5.645157	3.86683	6.111626	5.061249	2.847054	6.434451	7.486566	6.339296	5.942686	3.635695	8.426861	5.845487	3.378074	5.129979	6.40341	5.423272	4.957426	3.974178	7.313401	6.433914	2.762886	7.315917	7.98767	6.845619	5.893825	3.361259	6.025921	5.175504	4.83138	9.976565	10.145582	9.07535	9.975928	5.808434	11.504422	9.66118	6.855767	9.320651	9.093028	8.29532	9.716383	6.225871	11.471616	9.222501	6.634447	4.868024	7.554543	5.97989	4.611062	4.827925	7.4086	5.713338	4.085506	7.014066	6.91715	5.719073	4.725912	2.239985	4.876886	5.711937	4.569013	13.369175	13.497899	13.167437	11.843959	8.736386	14.096247	12.638641	9.890891	12.383904	11.353853	11.359893	12.270018	10.5155	15.552858	13.682448	10.275182	8.890423	10.13982	9.31595	9.620985	8.141578	13.180772	10.544175	8.663997	3.366737	6.177583	4.670862	3.400442	3.437564	7.296165	2.912319	5.13378	9.366954	10.003909	8.572485	9.329403	6.599872	12.240792	9.965742	6.453964	11.07375	11.304521	10.818173	9.580349	7.055309	10.732413	10.298746	8.533689	14.747428	13.576586	14.36562	14.366756	11.440247	16.223619	15.443516	12.059882	12.075634	11.803681	11.432239	12.937963	10.838531	15.65034	13.505114	12.035766	6.310677	7.738574	7.298174	7.336191	5.927001	10.274717	7.231944	8.084855	6.702701	3.792302	5.779187	3.677046	4.209677	3.683287	5.146072	2.875695	14.5027	11.876136	14.230648	15.089227	11.121705	14.959256	15.482685	12.360038	14.892375	12.717519	14.140199	18.144781	12.657552	16.370247	17.087025	13.223064	11.477841	10.251333	11.744629	13.622526	10.062665	14.716322	12.105227	12.310505	5.410083	4.161314	6.025369	6.204125	4.95325	7.326488	3.859879	6.010939	6.879794	2.346332	6.377315	7.651634	4.884631	6.310714	7.425163	5.32652	4.848251	1.19482	4.564325	7.216408	3.890939	5.294631	5.835627	4.639325	5.538889	3.497336	6.101268	7.863245	4.549782	6.744837	6.958968	6.879088	2.083136	7.109756	7.360241	4.358988	5.12211	5.233103	4.200938	4.924864	3.37234	6.780169	7.355738	6.80819	4.914286	4.16268	5.618147	6.030706	2.191745	5.495651	7.30201	6.271656	4.898225	4.154232	6.243077	6.194321	5.062265	9.397876	8.467629	4.875898	7.890443	5.829084	6.788724	6.082357	6.057158	10.020946	12.185806	10.214414	10.179269	8.196769	8.517032	10.428792	6.606568	9.68357	11.804557	11.618623	10.744427	8.697577	9.446819	11.265162	5.086568	7.970242	9.058381	8.248993	8.33989	7.811771	7.046286	8.506571	5.337746	7.477599	8.50224	6.918072	8.582989	5.280553	7.214001	6.116239	10.505801	15.594572	16.748556	13.781872	14.356885	11.913138	13.880401	14.003941	7.495391	12.268258	13.708602	14.444859	14.837432	10.792766	11.332019	14.097438	7.830636	10.30313	12.894834	12.752738	13.254492	10.350824	10.656361	14.235828	4.673667	7.296276	7.043142	6.443773	7.64464	6.361973	6.3628	7.77174	7.187072	10.595013	11.304547	11.582714	10.681422	8.813523	7.892588	11.320454	9.11791	13.177917	13.068998	11.00958	13.038574	10.060916	11.147722	11.577978	12.092255	15.033938	16.731421	16.402218	17.461987	13.20505	15.25591	16.630728	11.040719	13.666408	15.601873	15.616595	16.596807	13.032848	14.049232	15.810568	8.876232	9.41113	11.258387	11.187755	12.273106	10.004601	10.76652	13.263755	7.018875	8.952371	9.555297	8.238855	9.971717	8.342113	9.332459	8.063291	12.920288	15.574145	16.131277	16.549988	17.81909	14.147313	15.536766	17.355024	13.19811	16.108585	17.896902	17.523783	19.674927	16.302103	16.759981	18.199364	12.168698	12.989477	13.759158	15.647178	16.280533	13.740221	13.868517	16.76936	7.905087	7.596128	7.027664	8.915325	9.285767	9.444541	8.587517	11.257626	7.280689	6.942881	8.148154	8.612807	9.47184	6.941991	8.598135	9.2754	7.797009	7.076127	7.907528	9.112121	10.077695	7.11326	8.66529	9.790583	7.805047	7.179526	7.071333	7.970279	9.953448	7.803092	8.594614	10.875279	4.629802	5.43986	9.906564	3.09172	3.717624	2.892357	4.783332	2.734891	5.03488	6.356286	9.204714	4.684955	6.580408	5.06147	5.551678	4.044753	3.023283	5.577857	8.40845	4.246286	3.952596	4.064074	4.917891	4.173919	4.742598	5.642419	10.899353	4.24498	4.910865	4.266157	5.1787	3.975356	7.105103	7.677915	11.691421	5.956905	7.807677	7.326332	8.298615	5.904013	7.33703	7.861901	12.566681	7.103021	7.881585	8.062126	9.542639	6.25116	3.285918	7.031281	7.765763	5.275331	5.651126	5.096414	5.988045	5.072161	3.824252	4.330412	8.614182	2.625768	4.899151	3.459303	2.963795	2.30994	9.666558	10.360497	16.12022	8.917053	11.764563	8.556291	12.018902	8.501843	8.447865	10.495368	14.611738	9.216983	11.663207	10.600638	11.929748	8.16678	6.453377	10.141059	11.639185	8.034372	9.282338	7.758163	9.604568	7.125054	2.53749	3.485457	3.122077	2.914475	3.207846	3.009123	1.982521	2.895359	7.419769	10.093093	12.825468	6.961342	9.440477	8.860719	9.499714	6.623867	6.622576	7.00419	12.909042	6.970635	9.419686	6.940045	9.263038	5.77945	9.293643	11.285604	15.472267	10.492854	13.71123	10.566927	13.949216	8.659082	10.529141	12.549274	14.647443	9.675629	11.80153	10.27885	11.612254	7.522204	5.346524	7.994551	7.88293	6.181347	7.011598	6.185311	6.35241	4.26139	3.254831	2.693774	7.991072	3.237863	4.839906	1.976499	5.515868	1.344776	10.652164	9.812884	14.948761	9.990714	14.334984	9.828378	14.041946	7.681615	10.748889	9.298266	14.925689	12.027432	15.1843	11.212322	14.407614	8.193393	8.683097	9.697824	11.970861	9.227688	12.129762	8.687003	11.658307	6.917007	4.744892	3.135746	4.736701	3.299785	2.958147	2.563294	3.688542	0.697043	4.258698	1.997024	6.283114	3.615235	5.968801	3.232407	7.109342	0.822707	4.521461	1.569814	5.989959	2.869599	6.116563	2.589516	6.578671	0.463947	3.513041	2.027013	4.752564	3.569557	6.111574	1.722095	5.265399	1.814723
8	-0.240022	2.576342	2.463985	5.558857	-0.510643	1.583741	1.40699	0.150123	-0.687353	1.517172	2.29719	4.412802	-0.490269	0.553761	0.671115	-0.515448	-0.347887	2.111784	1.668128	5.047273	-0.741972	2.352388	1.352062	-0.03378	-1.208164	1.896371	2.873685	4.06524	0.380781	1.674002	1.235196	0.655889	-0.614121	2.60939	1.460163	3.590694	-0.790576	2.222271	0.759917	1.723431	-1.309282	1.778655	2.690277	4.961971	-0.25616	2.598634	2.203502	-0.807679	-0.271956	1.941943	1.822513	2.592227	1.617496	2.664796	2.272948	1.307481	-0.718182	1.425761	0.686583	2.185029	-1.439936	2.166649	0.232594	0.332767	-3.018494	1.851878	2.313578	2.642535	-0.387298	2.816429	1.539804	1.259383	-0.877469	3.321971	4.867188	3.686866	0.870082	4.488768	3.196805	0.634957	-0.574591	3.28045	4.202507	4.292578	1.480919	4.514761	4.403991	1.351094	-0.425549	1.256245	1.62252	2.83006	1.827211	1.81031	2.269733	1.315954	-1.193262	2.254311	3.12653	4.586114	-0.472815	2.263433	1.742136	-0.279274	-0.758781	3.200939	2.42131	3.16216	1.014803	3.553387	2.558459	2.121253	-1.485509	4.157951	4.6506	2.908715	1.562064	5.499498	3.568154	2.510219	-0.474224	-0.46413	0.179385	0.643205	0.323055	0.57306	-0.067192	-0.416129	0.209668	4.293384	4.188043	3.219186	4.528899	4.161491	5.222516	2.498696	-1.609801	2.259939	1.339832	1.080419	-1.195594	2.694064	1.146598	2.090712	0.094607	5.722691	4.349073	4.422651	2.204093	6.212129	4.891671	3.926523	-0.233302	6.245626	5.402224	4.159697	2.716168	6.56565	5.338456	4.094211	0.397105	5.301545	4.926199	2.779405	3.609697	5.412054	5.000642	3.648443	-2.3592	2.058031	0.829464	0.227371	1.436271	1.106001	2.148698	2.405897	-4.098547	1.338854	0.362262	0.130248	-0.033485	1.315234	1.771007	2.854859	-2.681191	1.331973	1.160688	-1.079998	1.693126	0.651915	1.602221	2.961512	-2.703028	2.732072	1.745484	-0.021104	2.149147	1.609251	2.603153	2.27185	3.2901	5.582556	1.206084	4.847075	4.031307	4.697885	3.532781	4.455794	2.400784	4.460346	-0.537243	4.657048	1.280621	3.472155	3.541614	2.390512	3.707153	6.679062	1.196897	4.087011	5.029229	4.312838	3.683084	4.817875	4.711211	6.052301	2.159858	4.956089	5.454351	4.938658	4.323799	4.857617	4.880525	6.124828	0.751584	5.187988	3.664026	4.097023	5.114326	5.276367	4.479334	6.886228	1.490736	5.406238	5.944324	5.938223	5.900795	7.058508	3.605254	4.607519	2.168395	3.602364	3.907642	4.589879	3.906182	5.415293	4.489855	5.533766	1.664742	6.172456	7.939182	4.53468	3.480483	5.824569	2.279881	5.054134	0.067096	2.654047	3.839944	4.163533	3.117056	6.121327	6.676901	8.946003	3.7265	6.758561	8.241384	8.379042	8.65917	8.776556	5.226882	8.930961	3.138126	4.900302	6.811333	7.308839	5.767368	7.546688	2.226505	3.132383	2.467033	2.483241	2.712402	3.276738	2.364136	4.770252	5.094749	6.361828	0.528505	5.704648	5.411562	5.503623	5.342689	6.121407	6.226345	6.426663	3.140682	5.727763	5.75715	7.070637	5.894386	6.741307	5.977918	8.760172	3.045145	5.19143	7.111809	7.113784	6.699364	8.628392	6.346403	10.020487	4.289589	7.650955	8.631355	8.466423	7.35804	8.415192	4.60622	7.078429	4.003076	3.802741	5.865536	6.733163	5.534575	6.654431	5.59591	5.597678	3.862955	6.542751	4.750724	9.016378	5.620815	2.445341	8.01158	8.881964	5.16046	6.775954	6.84706	9.503689	7.597994	9.029205	7.644941	8.654531	3.041766	10.382334	8.266724	8.49837	7.214908	7.643209	5.720442	9.253806	4.284815	6.385754	7.371222	7.693005	6.888273	8.388203	2.063123	4.885359	3.385399	3.42101	3.783387	4.340267	3.891861	6.488613	3.974955	2.829583	1.287689	5.324291	3.025193	4.882811	4.302785	4.73618	2.813796	1.350659	-0.414276	3.512954	2.521201	3.161416	1.640882	2.79942	1.882582	3.400105	0.270707	2.014841	3.252007	3.396253	3.630911	4.842215	5.875476	2.212031	4.060647	4.192545	0.555862	4.291794	1.367939	7.172492	1.617909	2.236158	2.643655	4.312818	-1.181883	2.483116	0.80848	3.320952	3.139758	3.891729	2.353203	5.146048	0.967513	3.949504	2.220028	3.96377	4.341695	2.812774	2.221888	4.166929	2.109342	5.211011	2.718895	6.970866	3.785081	4.254052	4.039938	6.325302	0.288846	4.822702	2.714081	6.406281	4.483407	4.806137	4.849473	7.045381	0.487851	4.278926	3.302313	5.962024	3.168011	4.921725	2.734215	5.70868	2.324207	3.770656	3.967189	4.628908	4.951975	4.558564	3.370907	5.092406	3.11014	5.851744	3.035296	5.037965	2.858574	2.562683	2.613581	4.6532	1.032696	4.523569	1.863672	5.923127	5.75865	7.574145	7.35823	9.587379	2.933711	7.882979	5.046575	9.360759	5.529286	7.409791	6.883052	8.879264	3.632704	6.828561	5.454018	7.306053	1.870108	2.735683	1.874762	4.05897	1.487562	2.033592	1.467441	3.608043	4.27962	4.150673	4.8425	6.571889	0.049154	4.387605	3.009611	6.22055	6.363196	6.722813	6.345169	7.401118	6.087346	8.077556	5.276735	7.009468	6.591717	7.357609	6.852724	9.769985	4.573135	8.522381	5.076703	9.5918	7.335295	9.106006	8.675723	10.604393	5.164799	8.860541	6.22433	9.981623	4.931307	6.249263	6.125997	8.036016	4.222197	5.843189	4.69036	7.295062	7.381667	6.388247	5.946966	6.728185	6.131762	8.410884	4.217241	7.784349	9.41897	9.24782	9.154079	11.266472	7.754927	10.579203	6.588426	10.718577	9.529791	10.668127	10.685332	11.649106	7.537424	11.187212	7.566465	10.304887	8.486713	9.208187	8.924446	10.402735	6.134902	9.113951	6.674014	9.472415	4.626371	5.490562	5.616081	6.443363	4.544877	7.074022	4.145755	6.425844	7.913905	8.289576	7.097011	7.73702	7.020586	8.02167	5.103554	9.560935	7.551939	8.193954	6.456668	8.590178	5.736042	6.936663	4.916265	8.232966	7.058556	7.985545	6.594755	8.750683	5.722821	7.625484	4.914076	8.265706	4.077943	5.243495	1.684836	6.206008	1.186256	3.096667	4.868227	5.895545	5.301748	3.855504	0.237839	3.95024	0.565717	2.393255	3.109724	3.769875	2.963792	5.457858	-0.56199	2.18919	2.584153	2.162242	2.887757	3.782987	5.055931	4.704192	1.780476	4.446663	1.692656	5.573775	5.046169	4.713361	6.256598	4.49792	0.880644	5.05695	0.886113	4.960317	5.764507	4.405348	6.31286	5.407006	1.937231	5.841188	3.016395	4.519701	5.464743	5.206702	4.214707	2.825206	1.954761	4.439215	3.939773	2.422311	3.309671	3.375611	4.396042	4.665369	0.327692	3.553897	0.89535	4.455829	1.527107	3.313097	5.095674	4.492436	1.77698	5.094192	1.243919	6.282411	5.425194	4.120779	6.513083	6.115433	2.122235	7.837864	3.720917	7.185516	7.893011	6.615126	7.099099	5.738406	3.126084	6.08358	4.297677	5.104023	5.50034	5.696712	3.835734	3.374159	2.230976	3.564775	1.741853	2.206453	0.421311	3.960457	5.924323	5.495182	1.669365	6.109357	1.91135	4.956933	7.053279	5.340517	6.002215	5.990153	2.486615	6.779098	2.916221	6.718057	4.416522	4.744501	7.654267	5.676878	2.775462	8.524013	3.857758	7.885921	7.384676	7.053441	7.856706	6.38932	3.46324	8.61342	5.052374	7.199033	7.532353	6.656706	5.935801	4.670177	2.976183	5.517459	4.453472	5.166543	5.510271	5.539976	3.434611	4.620029	1.79662	4.38725	2.743376	4.890697	1.969487	3.089796	7.245478	7.295238	4.753427	9.032177	4.034469	8.058495	6.146119	7.562265	8.049208	6.361398	4.491695	9.289719	4.609188	8.343231	8.318768	7.911552	7.474375	5.376768	4.622654	7.76903	4.280058	6.560596	6.248531	6.368581	4.05321	2.32128	2.76279	3.76669	2.66293	2.818389	2.273515	4.262937	2.952878	2.729739	0.842103	4.207495	0.942107	3.290968	1.190081	3.270144	2.095635	0.854237	-0.823974	3.454985	-0.623105	2.638439	0.694215	2.898173	3.834517	1.805598	1.836518	4.845644	0.965871	3.794222	2.455274	3.4897
10	-2.912208	-0.017705	-7.464375	-1.711001	-2.395527	-1.304523	3.188147	-1.887249	-2.381119	1.185617	-7.879654	-1.977791	-0.917575	0.59907	5.571352	-1.306225	-0.489388	0.91978	-4.347827	-1.045671	-1.289657	0.686544	3.289425	-0.079795	-0.854498	0.715077	-5.287194	0.712917	1.360069	-0.025432	4.548543	0.54739	0.879808	1.952673	-6.55233	2.230442	2.327168	2.928222	7.246723	1.030437	2.617873	2.932582	-4.483719	3.320408	2.882547	3.531219	7.688178	2.500214	0.701045	0.61853	-2.046656	1.561363	1.564733	1.004587	2.927048	0.893622	-0.207934	1.23098	-4.509269	0.791975	0.556173	-0.650592	5.420177	-1.254122	5.617512	5.051574	-2.434658	5.864938	5.795424	4.961854	10.234382	4.543342	7.306777	6.155652	-3.645748	7.887525	7.773314	6.82221	11.618357	5.582103	5.238901	3.989931	-0.847826	6.116532	5.695612	5.800548	7.620807	4.41559	1.999026	0.076814	-0.894312	-0.136664	0.771874	0.987232	1.665313	1.33054	2.413795	3.725775	-7.199775	3.192482	4.098953	4.123621	8.212922	2.743484	5.31068	4.38565	-0.730452	6.294327	5.057026	5.220563	10.206502	4.451827	9.304124	7.886654	1.39923	9.313741	8.456262	8.377015	13.802142	6.839701	10.092698	7.08807	1.459373	8.772101	8.375629	7.468893	12.671336	6.123325	5.194372	2.481344	-0.403251	3.936967	4.223068	4.430664	5.6619	2.999961	5.898825	4.110489	2.173763	6.7622	5.335732	5.298485	7.853392	3.784631	9.626057	6.438153	2.598141	9.497799	7.211701	8.997527	13.294991	7.098966	12.475088	9.09721	5.028857	11.122902	10.451024	10.814557	15.938776	7.812716	9.941258	5.547023	2.601643	7.881495	6.743076	7.656313	10.373096	5.102542	4.58701	3.318312	0.191092	2.821857	2.864453	4.002003	4.30983	2.36934	7.111909	4.262981	2.252449	6.148578	6.022626	6.563841	6.904735	3.988658	6.087386	2.356583	-0.057427	4.308148	2.340801	4.387959	6.01328	2.148538	5.620956	2.733867	0.627761	3.949069	3.162279	4.579987	5.183205	2.940145	1.656291	-0.278267	0.719267	0.494846	0.958745	1.179687	-4.238011	6.147177	2.998403	0.268166	1.1627	1.72303	4.880306	3.264011	-5.902268	8.738931	1.790678	-1.35637	0.557675	0.839664	2.435967	2.464211	-3.926976	5.498134	3.169597	1.398053	3.147802	3.303615	3.002943	3.109758	-1.807694	6.596456	5.306183	2.438829	3.69261	4.666186	6.279873	5.697558	-3.042298	9.301429	5.668628	2.828726	3.802315	5.395102	8.079138	6.226188	-2.607258	9.793471	2.595547	0.284564	1.560154	2.802323	4.089501	2.850173	-0.678581	5.533901	1.703476	-0.52198	1.7741	3.27458	2.276072	1.515112	-0.162317	3.605129	8.373743	5.221706	7.122113	9.087433	9.154288	7.56425	0.287378	10.655787	8.99789	5.51199	6.617422	10.18777	10.964297	8.681977	1.198014	10.845035	7.813118	4.150935	5.275883	8.221934	10.018573	7.651457	1.847698	10.152129	3.171041	-1.563779	1.459717	3.101487	2.525184	1.82863	0.769187	3.155722	6.467825	3.438319	4.041858	6.501894	9.482346	6.539773	-2.617947	10.372787	8.549353	5.474225	7.545376	10.044872	9.362691	7.937034	1.480435	10.54543	10.107238	6.162508	7.800074	11.483096	11.006647	9.882199	1.573431	11.160293	9.980309	6.408115	7.026648	10.608566	11.840883	9.500125	2.678215	10.440787	6.654841	3.099824	4.047715	6.447555	7.275341	5.078109	2.077629	7.989325	8.723695	5.486947	6.061808	8.635583	8.888819	7.292736	2.060389	9.621346	10.989366	7.380313	8.911042	11.301039	11.653514	9.787207	3.570382	11.855149	10.09141	7.720107	8.51656	11.214635	11.162712	9.716602	2.239213	10.182731	9.464873	5.31294	6.319105	8.696003	9.455611	7.765731	2.301052	10.042701	5.348145	3.478416	2.02441	5.443482	6.117172	3.802148	1.961115	6.78196	3.337307	5.510736	7.431979	7.747699	7.836645	8.716811	4.554799	13.821878	6.736382	4.263353	6.026249	5.775673	6.356255	5.171956	1.049091	6.045948	3.503414	3.501982	3.775592	5.006104	5.611249	4.489618	-0.209488	5.90381	-0.659165	6.301925	-1.23861	0.927443	2.371598	5.406325	1.400453	-1.212677	-1.203571	4.21076	-1.400854	1.959659	2.20849	7.713043	0.813946	-0.137519	1.798257	4.883829	-0.084393	2.363884	1.662761	4.936313	2.415228	1.518592	2.844502	7.808523	1.408435	3.418994	4.430564	6.351772	3.003999	1.996691	3.124476	7.337695	0.987602	5.124838	5.129051	11.121001	4.22585	3.431504	3.178169	7.77731	1.211598	5.782602	3.411251	10.742812	4.82518	4.197095	2.471657	5.086967	1.182574	3.805003	2.389069	3.978199	3.5368	2.867761	0.233752	2.727198	-2.967863	-1.30512	1.866987	0.998384	-1.875217	-0.531613	8.143374	10.539452	3.557881	7.67048	8.316058	12.545948	8.07815	6.185406	4.63809	7.378444	0.665518	6.39275	5.225584	12.722575	4.857663	5.10323	6.311822	7.902843	2.755221	6.388435	4.194676	10.103267	7.394052	5.731932	0.535525	2.71684	0.053865	2.105354	1.104803	0.498377	1.281931	1.624893	1.716386	5.841915	0.394822	4.754216	4.045382	11.866536	3.25659	4.048158	7.239525	7.415471	1.957569	3.956959	6.661664	8.900212	6.046543	4.077295	8.3006	8.078022	1.732516	7.473742	7.146556	13.939428	7.299072	5.931906	7.471216	7.434231	2.167551	6.585314	5.32351	12.739099	7.789798	5.126736	4.954943	5.198472	2.534903	5.241767	3.211252	7.555498	5.996208	4.091951	6.965952	3.794227	2.719651	2.89001	4.183035	5.185398	4.812434	3.075475	10.542758	8.558287	2.686147	6.191996	8.260818	12.076676	8.465295	5.542595	8.539024	5.436696	2.387679	4.239692	6.430877	13.190458	8.365433	4.547469	7.258113	5.598029	2.959032	5.226282	4.039821	11.10356	7.707629	3.9355	5.052109	4.198691	3.24453	4.390365	3.358509	6.48707	5.860128	3.72848	5.825384	1.908979	1.559826	1.82129	4.352355	5.933251	4.061677	1.73983	4.218503	0.752671	0.310342	0.228409	2.914379	5.418268	2.909012	0.898452	4.09737	1.411393	0.898589	1.134513	2.444194	6.619108	4.749474	1.475829	1.255559	2.804861	0.892277	-3.992089	0.415553	4.314018	3.480102	1.60452	0.699843	4.168409	2.261596	-3.822264	0.405592	6.142315	4.489207	2.264408	0.529254	2.48075	1.86436	-0.795899	-0.057523	2.389264	3.538606	2.509921	2.619604	3.659261	1.641904	-2.564451	0.833636	4.375154	5.050324	2.672979	1.868106	5.762154	5.402028	-1.26458	2.443732	8.197902	7.009591	3.733546	1.984669	6.777595	5.624218	0.677948	2.785858	8.223797	8.235851	4.719127	-0.044894	2.168051	1.657638	1.363497	0.583151	2.137951	3.151003	2.309287	1.808075	2.904919	-0.40229	-3.948326	0.049358	2.879331	3.751298	1.554049	4.237669	7.768723	5.977046	2.531829	5.379573	8.79165	9.228804	6.346872	1.515363	7.662477	7.662254	2.22804	4.408999	10.201802	9.813202	6.641381	1.729958	4.492883	6.045113	3.623247	3.339964	6.311687	8.153449	4.330172	-1.52152	1.106976	-0.252458	0.665907	-1.020843	-1.428946	1.513156	1.217822	2.016884	6.246387	5.921776	-0.606195	1.894247	10.051504	7.413807	4.368167	5.089482	6.990067	4.564969	2.741158	4.880665	7.035382	8.89351	5.987964	3.19403	8.286524	9.81099	4.959134	6.523648	9.640416	10.607493	7.579475	2.651689	7.253196	8.811033	5.825209	5.862306	9.190608	10.102839	6.425394	0.230373	2.955658	4.69568	4.572953	2.199796	3.611022	6.005804	3.056477	7.141529	5.454337	4.944263	4.357622	4.502639	6.438359	7.957465	4.984945	6.354087	8.631911	9.638174	6.677984	7.787954	9.786199	10.958949	8.660028	3.819309	9.037811	12.700945	8.581678	7.439961	10.99025	11.222589	8.022431	3.006713	6.190021	9.305988	7.279787	6.085712	7.330421	9.8859	4.811603	2.260742	3.965158	6.309278	5.696135	3.788543	4.918168	5.705282	2.677981	4.922049	5.247761	8.38055	6.170534	8.085285	7.602295	8.041645	5.662303	2.260776	4.288718	7.757075	4.701644	5.546391	5.495559	6.294932	2.923451	2.546602	5.052619	8.483667	5.298865	5.618292	6.210351	6.644808	2.887919
12	1.578493	1.203617	1.555118	0.84566	2.008056	1.009238	-0.47313	4.048392	2.114088	0.991117	1.494356	-0.948222	2.979531	-0.399327	-2.245083	3.396993	1.698851	-0.068706	1.434816	-2.855648	2.496054	0.132141	-1.253795	3.014302	0.676686	1.292888	2.389969	2.976917	1.216201	2.500814	0.967435	4.403888	0.708165	0.616642	2.196634	0.418642	1.053011	0.904028	-1.917703	3.798177	1.109751	0.238126	1.870314	-0.733944	2.288073	0.743417	-2.452054	3.622346	-0.123336	0.22313	2.479184	-1.224418	1.48553	1.278654	-1.096186	2.452629	-0.560992	1.325009	2.546468	1.853143	0.50502	2.488589	0.371233	3.955079	0.685827	1.581228	3.894214	2.030778	1.56812	2.595067	0.239488	4.744311	-0.192077	0.303486	2.647839	0.561391	1.278412	1.985794	-1.371014	4.036866	-0.200063	-0.117562	1.961499	-0.746067	1.389188	1.591866	-2.050988	2.912026	-2.025919	-0.626353	0.849999	-2.868688	0.156617	0.417795	-2.244085	-0.129139	0.493244	0.663317	1.771097	-0.233526	1.404512	0.723525	-2.307651	3.71697	0.661183	1.20084	4.112142	1.069382	1.418356	2.157218	0.795133	4.746592	1.823031	2.123696	4.522145	1.941336	2.495076	3.510598	0.877401	5.424669	0.524903	0.806315	3.40379	1.194284	1.89203	2.801666	-0.336281	4.713583	-0.527873	0.040761	2.297735	-0.601932	1.794282	1.61728	-1.003017	2.978396	-0.672677	-0.373943	1.80398	-0.322192	0.361735	1.350635	-1.321186	3.232771	2.390902	1.43476	4.644779	3.336846	3.316034	3.780791	1.3381	6.714828	1.764331	1.113805	3.438103	6.165282	6.748775	5.994079	1.514163	7.191931	1.176676	1.709886	3.338906	2.194811	2.781168	3.609898	0.76311	4.982557	-0.934631	0.505272	1.470144	0.200818	0.434016	1.791221	-0.372102	1.936453	-0.313395	0.314536	2.012921	1.405456	0.994646	1.680602	0.153059	3.825864	-0.830069	1.022855	1.753653	1.516804	0.580648	1.79078	0.116297	3.758836	-0.314936	1.108767	1.1982	2.744167	1.158635	1.075996	-0.089294	3.17347	1.184155	1.005931	5.160354	-0.362313	2.859392	4.483867	1.074151	-0.752318	-0.03706	0.908078	4.343211	0.717148	3.567509	5.486726	0.774592	-0.456474	0.215202	1.882518	3.762491	1.761101	1.935081	4.709554	1.06845	-0.161452	2.639091	2.310348	4.274233	0.552821	2.557261	5.214549	1.98407	1.453382	2.555114	2.167885	5.374075	0.537792	3.841059	6.655332	2.105177	0.890589	2.486074	2.167481	4.426373	1.274396	3.43039	6.616094	2.185909	1.119629	1.971901	2.493295	1.271586	1.129233	1.329273	4.26707	2.135066	1.036204	2.42785	2.944583	2.24695	0.280654	1.970993	4.028848	0.767807	1.793106	4.04062	4.444559	4.721999	0.752559	4.489559	7.374747	3.427106	2.739962	3.320022	2.83905	3.847832	0.681054	4.171502	7.404975	3.150463	1.990816	4.134983	3.329418	2.702788	0.75445	2.690966	6.584369	2.926302	2.355447	2.225417	1.101732	-0.114268	-0.048252	-0.940198	3.630745	1.421665	0.990783	2.409079	2.096381	4.650008	0.629808	3.867318	6.57158	2.550913	0.702325	3.301464	3.663944	3.804195	0.344018	4.136057	6.782712	2.777002	3.190007	4.610326	4.156034	4.381397	0.409523	4.379704	8.181501	3.719966	3.727437	4.49155	4.019119	3.362273	-0.099043	3.158267	8.108396	4.085276	3.202773	2.35745	1.645132	0.546549	-1.412094	-0.057369	4.317778	0.826444	2.510338	0.413609	1.661429	1.185322	-1.243246	0.620109	3.541955	0.979185	1.014439	4.137135	4.040538	4.472825	0.083911	3.441296	7.560519	3.79207	3.626432	4.369764	3.889554	4.082006	-0.334601	3.357689	9.301285	3.314273	4.783086	3.392575	3.947362	2.561108	-1.36679	1.283985	7.780968	3.375257	4.094416	0.811934	0.95403	-0.533252	-2.163832	-2.047237	3.539652	-0.099659	1.831416	-0.208407	0.480854	0.162154	-3.090717	-0.858728	3.370502	-0.134586	1.057375	-0.035041	0.909344	0.371996	-2.416483	-0.645424	4.868384	0.940425	2.041916	0.218217	1.166618	0.275869	-2.700214	-1.992205	4.790761	0.545161	2.21417	5.50006	6.585099	6.711401	5.090305	5.547169	3.692795	0.348174	6.154559	6.202837	5.637616	6.315208	4.583495	5.281989	3.979434	-0.415847	5.211323	5.712825	5.689549	5.835696	5.065693	4.381016	3.686077	-0.158198	4.91969	4.804213	6.482096	6.820967	5.317072	5.028472	3.707859	1.911914	4.360642	7.804474	7.638653	8.86351	7.431047	7.409284	6.555611	3.545055	6.888062	7.72617	7.360547	7.680702	7.243196	7.038709	6.404412	3.717799	6.99453	4.614856	5.740175	5.56195	5.04751	3.859705	3.600608	2.058606	4.194076	4.297855	6.697294	6.811888	6.295668	4.400134	4.527924	1.383008	3.492806	8.330264	9.516673	10.522234	9.121762	8.567801	8.180089	5.581098	7.08933	8.756731	8.242164	9.864799	8.518152	8.096633	7.563308	5.181584	7.537987	7.456615	7.724102	7.826313	6.799978	5.943907	6.25034	4.754004	6.634504	2.876812	3.916274	4.042249	2.452899	1.256881	1.618777	0.862179	2.328933	8.505978	7.145919	8.658426	6.963108	6.975934	6.355388	3.469212	7.100236	6.644114	8.835183	10.877921	8.094051	7.432689	8.168785	4.018537	5.388531	9.370586	9.20603	11.251107	9.649093	8.865101	8.750907	6.426922	8.221216	8.827031	8.402994	9.894176	8.67974	7.751314	7.749949	5.83616	7.865437	5.28429	6.51569	7.275015	5.431368	3.597823	4.444157	3.226785	4.254472	3.769804	5.106313	6.41853	4.714153	4.028032	4.970726	2.029375	3.256724	8.079419	8.373257	10.412609	8.782469	7.880017	8.117204	5.766156	7.558929	8.801773	7.787218	10.667933	9.7002	7.899097	8.785852	6.926873	8.561603	8.175976	7.282147	9.415444	8.279022	6.94452	7.464652	6.013655	8.420332	3.51474	4.700831	5.187288	4.26552	2.441362	3.454949	2.637318	3.983972	5.878117	5.337737	6.099003	5.549531	4.834299	4.490372	4.126488	6.566092	5.940991	4.830493	6.253281	5.961684	4.426879	4.254131	2.943675	6.082242	5.743452	4.155016	5.88162	5.22627	4.183339	4.649463	3.479629	5.290205	2.859457	3.241934	1.897858	1.54162	4.827137	2.935156	4.433934	-0.022397	2.571545	3.103226	1.194452	0.398354	3.55785	1.606386	3.642468	-1.020489	3.128973	2.814974	2.675798	1.067906	2.793914	2.365788	4.138487	-0.15474	3.802762	4.456978	4.14318	2.911316	3.623133	3.448007	4.163023	1.798455	4.64977	5.510951	2.975309	2.614793	5.262106	3.660395	6.32317	2.080384	4.866189	5.545653	2.850141	2.479136	4.440146	3.982674	6.559306	2.215332	2.803886	4.099962	2.465451	1.218664	1.740664	1.480706	4.328894	0.645421	3.416225	3.352408	3.504527	3.510116	3.948343	4.708819	2.711754	1.834432	4.299599	6.595068	5.173614	4.881265	5.581428	5.352347	7.499259	4.029956	5.706645	6.722411	4.218768	3.294873	5.595011	4.082941	8.217794	3.269657	3.854633	5.405031	3.38381	2.005346	2.975451	2.541385	6.37514	1.809188	1.198479	2.216576	1.271619	-0.503447	-0.86545	-0.047021	2.238152	-0.568528	4.866584	5.225411	2.493832	2.160696	4.893064	3.431812	6.424526	1.655641	4.253561	6.251688	5.67751	4.563063	4.868757	4.580946	7.038945	4.768507	5.711748	6.990022	6.504308	4.693149	6.245528	4.813271	9.312439	4.549237	4.905811	6.695531	5.272757	3.119507	5.235993	4.21227	8.962554	3.128249	2.031158	4.011557	2.342637	0.511319	0.877019	1.217527	5.580608	0.663941	2.258403	2.703886	3.68148	2.735155	4.079616	2.062653	3.940035	2.562951	4.327442	6.628761	6.417236	4.928069	6.037511	4.306103	7.826612	4.614268	4.641374	6.441612	6.019364	4.210146	6.794634	4.896818	8.644808	4.736779	3.919814	5.857492	4.654473	2.988935	4.644785	3.643135	7.676291	3.116739	2.073428	2.476282	1.735339	0.22375	0.783982	1.292011	3.224251	0.66796	1.095794	2.219156	3.125205	2.772148	4.342699	1.674381	4.432307	2.849511	1.767123	2.203861	3.993131	1.419369	4.078886	1.472969	5.147062	2.031579	1.977534	1.915853	2.530898	1.986795	3.081692	1.585784	4.089958	2.245698
14	-0.83076	-0.153875	2.835934	2.365083	3.035923	3.507649	1.35651	0.587318	-2.33408	-2.119589	1.809495	1.183041	1.221618	1.996106	-0.51277	-0.750678	1.041594	1.305583	3.943784	3.323491	3.459281	2.801933	2.235222	2.015862	1.184461	0.690814	2.486915	3.899291	3.193463	4.288068	2.142254	1.977663	-0.119016	-0.841667	1.327251	2.769719	0.972621	3.510973	0.171588	0.33327	0.630564	-0.36793	1.568218	2.553356	1.052337	3.230708	0.401479	0.814076	2.947191	0.100041	2.106615	0.634195	0.820185	1.700117	1.755717	2.357943	0.606821	-0.044617	0.774337	4.436771	1.997372	4.293977	1.617104	2.034545	3.045269	1.330636	2.346786	5.54707	2.110141	5.031393	2.659589	2.725234	2.81398	1.725905	2.2154	3.746293	1.789443	5.654206	3.338193	2.516552	1.272971	0.632995	1.623131	2.225307	0.656146	4.813314	0.094465	1.958794	1.026745	0.324837	2.095913	0.862102	0.314093	3.12822	0.985113	1.224795	-0.321279	-0.83997	1.330256	2.235305	1.002835	2.78383	-0.389054	-0.263869	4.011808	2.868802	4.084907	6.670664	3.997294	6.441464	3.904227	4.075925	5.45842	4.952006	4.590622	6.985729	4.284448	6.988966	4.899008	5.214607	4.942598	3.733594	4.5228	5.759684	2.61975	6.558601	4.479816	4.387857	1.879523	0.92741	1.67668	2.580245	0.329802	5.501727	1.5688	2.645798	3.790298	3.098534	2.567794	5.568179	3.507048	5.134553	3.925135	3.494559	5.81433	5.12987	4.55811	8.700056	3.839259	7.002665	5.43885	5.145236	8.068857	7.647038	6.888257	8.540339	5.756878	8.467386	6.903279	5.992234	4.469917	4.652988	3.599969	4.556513	2.410637	6.664741	3.0683	3.204851	1.593926	1.076725	1.324509	1.237625	-0.351789	3.465692	0.788924	0.816431	2.313821	1.497592	0.873167	3.415658	1.159827	2.400336	2.868128	1.305809	1.30587	0.864283	0.830181	2.241578	0.378628	2.846264	2.135453	-0.304953	1.024406	0.351479	0.462113	0.841058	-0.174017	2.167564	1.243443	-0.69932	-3.285224	-3.318359	2.404463	-2.228239	-3.545844	-0.973012	-2.26729	-0.422516	-3.902185	-3.655551	0.713565	-3.247196	-3.827208	-1.847467	-1.406645	-0.16706	-0.524278	0.072401	3.809866	-0.514032	1.239499	1.169897	1.506601	3.164644	-1.497713	-1.969309	3.016339	-0.065635	-1.954455	0.519809	-0.202405	1.329218	-3.25973	-5.474471	1.068332	-3.965275	-4.359715	-2.274321	-2.002634	-0.533249	-1.397179	-2.044875	3.409283	-0.93791	-0.609661	-0.337363	1.810972	3.05747	1.056574	1.551125	4.9849	1.141982	1.884268	0.160389	1.384942	3.954695	-0.981676	0.268556	1.804424	1.59221	-0.009254	2.193218	-0.162275	4.419091	-1.36915	-2.981766	2.552874	-1.044187	-1.74965	-0.550184	0.525055	2.765492	-1.954019	-3.972225	1.965933	-3.236762	-1.809834	-1.318236	0.725185	1.849187	0.497753	-0.289356	4.10353	0.692542	3.512156	0.877305	4.051021	5.026555	-1.130841	0.220915	3.196681	0.527253	-1.506956	-0.839513	2.019058	1.56938	-4.238434	-5.041101	1.236792	-4.323379	-4.195978	-2.482149	-0.737451	0.824946	1.504573	2.314507	5.094883	2.260788	3.17591	3.416616	3.777267	6.355217	1.176666	0.001004	3.93493	0.024443	2.515071	1.909068	3.294574	5.470211	0.5112	-0.253579	4.073344	0.765482	3.961408	1.005641	4.506856	5.992763	0.608932	1.847826	2.425587	0.877133	2.927457	0.41587	3.399184	4.776072	2.902968	2.932229	4.096465	3.905003	4.196483	4.087455	4.483529	6.977621	2.978719	2.640771	5.577719	2.515617	6.408821	4.501081	5.261237	9.288749	4.449135	3.353786	6.778553	3.594851	7.451444	4.44977	7.374884	9.8512	2.448112	1.389838	4.415121	1.643142	5.296996	1.998645	5.973113	6.605999	2.909402	-0.418071	2.082273	0.898914	2.032154	0.90688	3.820494	3.443383	3.546564	0.340758	4.354288	2.765805	4.667459	2.390205	4.741127	6.478797	2.730924	0.751109	3.321342	0.616806	4.498687	2.133441	5.188997	5.890901	2.366617	-0.597034	1.949253	-0.277407	3.840108	0.605075	4.2027	4.381029	2.644393	0.9004	4.095979	1.381397	2.408656	2.924144	3.603104	1.952593	1.434404	-0.820899	2.653834	-0.590863	2.339622	3.067294	2.861618	0.398704	3.398238	2.291634	4.814128	1.800384	4.680323	4.938558	4.336366	3.447144	3.113647	0.913105	3.721258	1.935489	1.520649	2.412339	3.335347	1.728887	1.835963	-0.268916	2.646268	0.552212	2.04974	2.499943	2.553683	1.144844	2.726312	1.023027	2.960209	1.252297	3.289459	3.921339	3.359932	2.273998	3.070305	1.58281	2.832537	1.59371	3.593414	3.423416	2.788159	2.637135	3.278085	1.584683	2.921708	2.072801	0.280747	2.47548	3.65966	0.907844	2.517587	0.30079	2.910343	1.272212	0.58325	2.08679	2.465322	0.890535	1.766554	0.373949	2.141702	0.847547	1.805362	2.629628	2.127611	1.206064	3.63536	1.649419	3.252496	1.662304	3.829508	3.124696	2.767554	2.927639	2.356643	0.653902	2.97879	1.237609	2.567459	1.444193	1.180762	2.041823	1.487592	0.092268	2.57669	-0.210564	2.279031	2.491603	2.628988	1.044537	3.951851	2.630214	4.776026	3.167171	1.268034	3.081249	4.501126	2.304905	3.839536	2.187706	4.368646	2.727318	2.155613	3.915253	3.660736	2.887847	3.569784	2.234776	3.88869	2.58023	3.311377	3.95342	2.930559	3.187128	2.296584	0.47552	2.889137	0.691137	2.693854	1.880161	1.775032	2.487358	3.266611	3.473151	4.982099	3.800749	2.010609	3.637467	4.892882	2.780569	4.280949	3.730335	5.884748	4.637025	3.510213	4.618074	6.186319	4.453388	5.094732	3.136026	6.334862	4.256394	5.097996	5.114795	5.025409	7.531682	3.503602	3.263615	4.177705	2.40561	4.204216	3.120958	2.762421	3.132652	0.694488	-0.416966	2.787497	0.8793	1.744899	1.255419	-0.116592	1.45783	1.68564	0.965085	3.239409	1.624794	1.774993	2.123852	3.07263	2.300402	2.186557	0.133379	2.756577	1.990969	2.76034	1.79631	2.580148	2.863751	0.935524	-0.130384	1.884177	-0.000177	1.477238	0.727112	0.834492	1.086282	0.285132	-2.333294	-1.042979	0.958472	-2.841631	-1.602478	-1.132417	-0.915863	0.365766	-2.367665	1.06232	0.499801	-1.367063	-0.993814	-0.289508	-0.316803	2.893776	1.023514	4.525317	2.192592	0.884623	1.86185	2.69855	2.49802	1.85166	0.191142	-0.458016	1.987301	-2.067972	-0.582711	-0.480656	0.671992	0.796079	-1.248402	0.858527	1.020012	-1.537516	-1.122557	0.025716	0.984206	2.281872	0.156214	4.232619	1.965841	1.118068	1.400275	2.094347	2.858083	2.787921	2.027308	5.449355	3.695105	2.462943	3.585723	3.404639	3.675763	2.578994	1.782911	0.887517	2.181664	-0.506187	0.842672	0.038462	2.097571	3.644459	2.076184	2.734738	3.681157	-0.149692	1.203883	1.625782	3.447176	2.460792	0.73791	3.535993	2.210244	0.659375	1.275912	1.710376	3.302451	2.797209	1.455332	5.296952	2.089831	2.383978	2.494983	2.467917	3.642962	1.924193	2.227743	4.00979	3.140542	1.922508	2.541408	1.807919	2.343277	0.50027	-2.15044	1.393346	0.297653	-1.342505	-0.668912	-0.585795	0.713449	5.670481	4.443907	4.963951	5.057573	1.457988	3.365033	3.685373	5.765934	5.913332	4.655872	6.891166	5.649757	2.588516	4.204104	4.733844	6.507518	4.024591	2.78144	6.233079	3.574427	2.388079	3.135259	3.849841	4.952689	2.283717	1.875632	5.02787	2.658399	2.059905	2.645233	2.482036	3.263017	4.215071	3.950246	2.226009	3.08536	1.339291	3.55379	3.400407	6.316826	7.038286	6.702376	7.557372	6.411506	3.99073	5.575724	6.120592	7.793768	7.744622	7.326262	9.315133	6.545572	4.822547	4.844478	6.086154	8.021902	3.881503	3.538338	6.831295	3.491596	2.928795	2.751488	4.043789	4.578879	1.439238	1.742176	3.696733	1.722063	1.188279	1.026892	2.060195	2.387494	3.641921	2.459322	3.407962	1.904159	0.846927	0.55937	2.930694	3.705202	2.875219	2.301008	2.919314	1.311326	0.372619	0.303958	2.557515	2.550974	2.048963	1.650537	2.606672	0.61777	0.347687	-0.434627	1.913794	1.831943
15	3.771737	1.672442	-0.027541	3.485365	4.298914	1.46564	-4.80693	-0.401662	4.260308	0.62522	1.983865	4.463965	4.306074	2.183181	-4.102593	0.901518	3.802403	1.646749	1.76445	5.87147	4.517521	3.036881	-3.633311	1.961749	3.622412	2.148688	-0.775545	3.741322	2.952401	3.167402	-1.97521	0.069198	6.764325	5.664222	6.13475	8.610641	7.956453	5.636409	2.792413	5.571804	6.980767	5.510295	6.0634	9.718609	7.630505	6.565947	1.978876	6.094301	5.460076	3.011436	2.814082	7.217999	4.306758	5.12324	2.088714	4.355134	4.111476	2.255478	0.492785	4.39663	2.962718	5.067708	0.030813	0.215772	10.078628	10.161332	7.873692	11.959191	9.359494	10.69335	6.049499	8.881619	8.641119	9.245847	10.159689	12.732053	9.060845	8.65053	6.988988	10.113898	8.509326	7.411238	6.85582	12.249211	8.682662	9.254601	4.340834	8.567698	3.458247	1.736603	3.130081	4.601253	1.42869	4.113318	3.333429	1.007119	6.754725	4.507292	6.306777	8.796372	8.257663	5.346402	3.162582	5.532524	9.115249	9.65648	4.876447	10.876091	7.530666	11.89146	4.624604	7.291397	11.135926	12.536162	10.162884	14.341574	11.141407	12.205001	8.260992	12.880707	10.045445	10.846555	9.983423	14.305512	11.043127	11.455603	7.290133	12.80876	6.070436	6.194146	6.137165	9.563413	5.882792	8.712296	4.047529	8.12255	5.380188	7.960215	2.521666	8.184244	3.841961	8.601165	2.677571	4.598006	12.447878	14.714026	10.534174	15.575057	11.041979	14.991911	9.053881	13.910092	13.113242	15.035584	12.276207	17.154253	12.426469	14.596403	10.036121	16.148029	10.518292	12.229141	9.558372	15.96903	10.037656	12.713579	7.745799	13.091019	5.422986	5.878619	5.219422	8.456101	5.739047	6.798097	4.145852	8.131878	10.559778	14.814787	10.248805	15.478968	9.829608	14.235547	8.61254	14.800194	10.942754	15.054772	10.323217	15.024842	10.48207	13.947256	10.287107	15.409414	9.462644	12.512159	10.038375	14.543768	9.356372	12.859687	8.747396	14.871506	4.051145	2.360998	5.963778	6.182155	-0.394442	3.974713	4.39565	3.917883	3.416037	0.418105	7.194989	5.561999	-0.087963	4.065217	5.39773	5.05952	3.070118	1.211589	7.364453	6.520941	2.622494	5.267912	5.233185	5.928599	6.543356	5.321577	5.679504	8.70411	2.500153	5.622097	7.706453	5.856721	10.947829	5.5517	11.34825	13.469363	6.175061	9.997164	11.248823	12.040266	8.327477	3.931656	10.652197	11.554132	5.290133	8.672849	10.387602	10.531035	5.340381	3.647692	6.322734	7.422445	4.698857	5.652224	6.194228	7.377764	5.490621	6.558784	1.632479	6.656085	1.398324	5.520037	5.671141	5.54602	14.184176	9.780415	12.205555	15.915924	8.103591	11.848176	14.206361	13.570457	10.828382	6.616202	10.595752	15.377821	7.322298	11.384063	12.284909	13.533041	7.752332	5.791413	9.241979	11.845466	7.022928	8.910127	9.689885	11.732558	1.254483	1.102482	1.878512	2.199507	1.187974	3.149914	3.068487	5.789009	8.491807	4.042372	10.510995	11.56227	4.908124	8.631036	10.650553	10.42817	9.938581	7.97172	6.366737	10.5956	4.213296	7.584145	9.78821	9.14899	14.32529	9.463515	11.877308	17.916521	9.135465	12.860376	15.281761	15.085032	10.51138	7.524476	10.103953	14.97229	8.25341	10.94225	11.550942	13.760385	5.611741	4.114583	5.770345	8.32655	5.13885	6.731888	7.498004	9.984304	6.397103	6.072679	4.693441	5.725349	2.820924	5.200289	7.547354	4.83474	14.24947	11.0143	10.453803	15.6945	8.270941	11.813523	13.889717	13.434812	13.609777	9.409039	11.092983	17.351536	9.672276	12.06014	13.422471	14.966249	9.284382	6.653671	8.069121	12.476643	7.567642	9.208224	10.392043	12.073632	4.690275	2.73447	2.782069	5.906007	2.681351	4.824734	4.724606	6.266533	8.166553	4.900599	5.4549	8.268662	4.059146	5.344392	7.88749	5.414746	8.433506	4.61094	5.045944	8.682198	4.66134	5.089854	7.678545	5.866196	6.577853	3.690058	3.789229	7.40661	3.563251	4.512639	6.04407	4.926616	3.897478	10.813945	3.244764	4.004622	5.677281	9.045442	2.972631	3.147304	3.172918	11.88809	3.50438	5.210699	5.440013	8.480413	3.426752	3.243302	1.804313	10.496939	4.67606	5.726753	4.620225	7.693919	3.420175	4.526883	4.858521	12.199926	4.685468	8.251129	6.12045	10.22392	4.961505	6.142767	7.404038	18.402723	6.581261	11.083505	9.940793	14.543185	9.97363	7.338147	6.892716	17.216509	7.538796	11.896811	10.461961	13.838947	9.093904	9.366805	3.913782	10.51595	5.972481	7.934994	7.213975	9.292639	5.868224	8.147567	7.305742	11.625666	7.83822	8.129396	5.46876	8.541914	3.708959	5.302026	9.728863	21.494743	8.085075	14.268739	11.671955	16.737324	12.564669	12.89801	7.870502	19.831934	6.106118	14.045324	11.165253	14.383492	11.539126	10.722557	6.422101	16.099785	7.545622	12.283996	9.992755	13.523645	9.102541	11.599167	2.602271	7.775732	3.625933	5.868621	5.798343	6.765808	2.292555	5.280436	6.581284	17.292189	5.991193	11.516891	9.554691	12.666231	8.518969	7.146017	5.888098	17.211298	6.339821	10.404992	8.650046	11.001368	7.146865	9.126587	7.465283	20.970184	5.599522	14.264789	11.065716	15.049102	12.287152	13.434961	5.781523	16.935698	4.632578	13.399378	8.48551	16.7451	9.805245	11.85522	4.457681	11.786414	4.809391	9.02882	7.204407	10.448099	5.549225	8.6154	3.154483	13.705667	5.862447	7.938342	6.325245	7.760542	6.698861	7.068738	5.930628	19.998545	6.51126	12.659305	9.175295	13.405606	9.978873	11.421232	4.13214	18.084486	3.802791	13.362315	8.263246	13.029614	10.981647	11.724241	3.778313	15.466559	5.365695	10.869339	7.603817	11.835185	7.771484	10.330725	3.528815	10.828247	6.227852	9.232615	6.413835	9.106815	5.223422	9.625664	0.793822	14.8175	4.726189	8.924685	4.633687	8.983166	5.741035	7.789976	-0.230306	13.275847	2.744849	7.852949	3.886762	8.539522	5.136821	7.043224	1.5877	13.120458	3.240322	8.598469	4.952641	9.568172	5.307968	7.736775	0.890215	-3.612927	-5.847464	-1.206012	1.289234	1.097633	4.779085	2.186892	0.559913	-3.31248	-6.038712	-0.55986	-0.449349	0.493367	5.721429	3.177799	0.766027	-3.630255	-4.702819	-0.087987	-0.842634	0.75053	6.170382	4.864204	1.839411	0.517062	-2.142455	0.77669	3.033914	3.28172	5.741768	3.46501	3.059177	1.134381	-2.209418	2.958407	4.561285	4.589027	10.093678	7.749897	4.157324	0.627553	-2.085916	2.851824	2.846931	4.146865	10.419019	9.840212	4.234286	1.69067	0.526111	2.838781	0.803782	2.390181	6.714066	8.651949	4.162932	3.491714	-0.852937	2.453447	2.091856	3.913325	4.273683	2.232359	6.489793	6.225578	0.514155	7.062038	6.972284	8.727382	12.098867	11.299728	5.20961	4.315367	-0.039389	7.265811	7.272398	7.45277	13.230402	13.600161	6.096535	3.233153	1.774184	5.404318	3.680798	4.680288	9.436869	12.347152	4.106572	1.187982	0.638099	1.589295	-0.030616	-0.422469	2.433486	5.899716	3.545043	0.347439	-2.762552	3.117239	3.330322	3.950477	10.347997	8.067941	4.623545	5.447783	-0.829123	3.075291	3.079898	6.035705	6.441621	5.756674	6.357419	6.451335	0.685855	7.362721	7.146031	9.47156	12.612424	12.755968	5.150154	4.558484	-0.709409	6.078463	4.239773	6.62216	10.898708	13.382166	5.22865	2.67549	-0.620288	2.955171	0.369197	2.064977	5.588552	8.557078	4.726649	5.03448	1.248828	1.76036	3.472956	5.349197	4.416827	5.118318	6.235117	8.065961	1.538592	5.231295	5.648826	9.133026	10.003233	11.121524	5.301239	6.464231	-0.570155	6.750515	4.648292	8.495396	11.003266	12.544261	5.263704	3.372428	-0.529519	4.268918	2.109155	4.722759	7.362211	10.094265	7.214935	4.567133	2.239644	3.469383	2.787681	3.757518	3.536403	8.576268	6.269303	7.706512	5.084744	4.117692	7.205469	8.873771	7.644989	11.93737	3.835366	6.555113	2.809509	3.242182	4.577977	6.68609	5.89878	9.278494	5.29471	6.316862	2.116038	3.551222	4.444741	6.202602	5.501757	9.93329
18	5.263076	1.08957	4.933435	5.118764	7.456989	3.613064	5.721335	5.844435	5.46572	3.207175	4.806413	4.856266	8.266499	4.2837	6.017464	5.766545	3.63994	1.716189	3.027526	3.747073	5.914684	3.821477	4.82095	3.844343	2.730642	2.775811	3.746955	3.441661	6.052996	2.762089	3.015387	4.746626	5.906971	3.035052	5.307195	4.861963	8.308965	5.699395	6.061068	5.996849	6.059817	2.764957	4.732512	5.190898	8.180777	6.19504	6.29944	5.064354	2.34265	1.542372	1.566154	2.56464	4.367834	4.81058	3.755953	2.406979	2.56107	2.682113	1.908364	2.110876	5.6754	2.070667	2.767677	4.665765	4.113076	2.854543	4.30004	4.403487	6.990499	5.82138	5.592172	5.379846	6.528347	2.639843	5.417895	5.75605	8.402884	7.873017	7.270115	5.627444	4.010528	2.479868	2.897712	4.512277	7.081137	6.84991	5.629898	3.760204	-0.779578	1.413812	-0.313798	0.327583	1.745392	2.551575	0.49035	-1.179229	6.956131	3.201002	5.557415	5.938941	9.769204	6.629459	7.079869	5.994653	2.135552	3.489228	3.825443	3.78064	6.103831	3.608585	4.636421	4.071038	4.380271	2.610078	5.197944	5.803086	6.686218	6.96776	6.242935	5.196616	4.015501	1.798399	3.762883	4.581872	6.720432	6.342714	5.779642	3.438201	0.231357	0.175771	1.129198	2.096012	3.041673	3.185193	3.315389	0.785634	-0.059943	1.307652	1.668536	1.516768	3.031518	0.646593	2.053423	1.018653	3.651285	2.749636	5.511842	6.124385	6.84841	5.675724	6.273768	4.374837	3.786992	1.378902	4.731133	5.843545	6.883044	5.590705	6.508234	4.641835	1.741502	0.445426	2.522148	3.572548	4.612143	4.111885	4.359754	1.841896	-2.646401	-3.254623	-1.481713	-0.885108	-0.663698	-1.029292	0.329213	-2.030398	-1.069155	-1.942648	0.398399	0.685164	0.442663	0.132962	0.699645	-0.456787	-0.907123	-2.341882	0.444653	1.068669	0.781423	0.946081	1.415583	-0.16917	-2.039817	-3.362785	-0.496619	0.31429	-0.429937	-0.163322	0.248702	-1.50306	11.362249	9.89537	6.188234	7.054383	11.141584	7.591245	6.600055	12.361194	11.16587	11.510629	6.949351	8.397806	10.957767	8.736069	6.656004	13.520788	9.53091	9.571114	4.010652	4.934024	9.247302	6.814779	5.703291	11.324518	8.51918	8.13986	5.619392	5.964518	7.936542	5.550249	5.408638	8.756225	12.567977	11.921568	9.688816	8.904545	12.165994	9.207414	8.240359	13.85165	12.504626	11.234411	9.353763	7.578359	12.43046	10.280278	8.842339	13.997373	7.276627	7.864807	5.71213	4.243223	6.179134	5.959023	5.759113	7.3538	7.878592	5.527703	4.857843	4.841141	7.173837	5.296485	4.348724	6.626759	11.404059	8.497234	8.898775	7.502007	10.327709	8.605971	7.274014	10.54485	13.566689	10.604928	12.008141	8.021916	13.742181	10.513847	9.951211	13.291055	11.825068	7.986654	9.547876	7.068326	11.01549	9.055972	8.45355	10.866151	3.057806	2.586783	4.001004	1.45549	3.620845	1.975464	3.391381	3.55275	12.831623	12.552894	10.240346	10.964819	12.781602	9.981743	9.122452	14.546221	10.606063	5.951723	7.725729	6.001019	8.41616	7.066444	6.633483	8.629869	11.683364	8.03421	9.936549	7.457878	11.726842	9.165019	8.45239	10.569652	11.405449	7.702972	10.690951	6.853905	12.187769	9.408889	8.217504	10.517259	5.945645	4.673227	5.998932	2.569915	6.1154	5.588854	5.085438	5.391545	8.471682	5.582524	6.219482	4.956229	6.599818	4.940595	5.855401	5.746787	10.819316	7.467946	10.633354	7.23808	10.221839	7.739263	8.075803	8.750604	10.940517	7.262362	10.681261	6.859376	11.390051	8.789078	8.72108	9.840755	8.303271	5.178845	8.499953	4.758252	8.451849	7.352074	6.409863	7.660499	2.209932	0.9439	2.819389	0.348532	0.799054	2.228407	1.687443	0.974374	8.405309	4.622196	7.132887	5.192442	7.326108	6.073514	5.122096	6.535704	5.735192	3.154768	5.319644	3.586897	5.753536	4.974708	4.232234	4.206783	3.942484	1.439229	4.591862	1.378003	3.072499	3.045608	2.50706	2.644895	7.73561	6.908429	7.513127	7.421982	7.3857	7.101912	9.601904	8.944205	8.826275	10.362315	8.742204	9.824223	9.408545	10.02273	11.214359	10.129098	8.037307	9.821364	6.396807	7.737938	8.67324	8.741547	9.072485	8.403032	5.266612	6.368016	6.105411	5.388632	6.464548	5.26931	7.763923	5.671416	9.944072	11.329532	9.47678	11.402091	10.79563	11.244588	11.8026	11.480376	9.887215	12.709456	10.204914	11.536036	11.907833	11.557344	13.224479	11.92964	5.457819	7.741572	5.417564	6.060265	6.697353	6.170078	6.982139	7.002921	3.761662	4.512677	4.882068	4.038348	3.697216	4.237267	4.817943	5.762739	6.227429	9.844535	9.290363	9.079	9.91009	9.484255	9.957167	10.5522	8.64883	11.976985	10.803342	11.695404	11.713324	11.500981	12.628024	11.917238	6.679614	10.325852	9.103458	9.617336	9.199613	9.165946	10.239368	10.326187	0.729272	2.486957	1.680933	0.823225	2.417544	0.971338	1.388346	2.978937	9.547704	12.007111	11.277804	12.32411	12.470835	11.950557	13.227287	11.843845	3.830459	7.027172	6.536822	5.225402	5.881742	6.613815	5.613225	8.040149	6.503255	10.867218	10.132966	9.299951	10.442927	10.367445	10.862814	11.174641	6.868596	10.594356	9.44062	8.759314	9.610582	9.505034	10.51843	10.084709	2.455852	5.343162	4.500213	3.954842	4.729161	3.58361	4.100226	4.914789	0.749806	3.36306	2.813273	1.999884	2.077426	3.729227	1.580372	4.666642	4.213814	8.146556	8.215923	6.168623	7.33595	7.728909	6.737041	8.829947	6.39318	9.935203	9.15652	8.348658	9.835326	8.846177	9.546955	9.309542	3.975519	7.202198	6.495827	5.23827	6.631077	5.349216	6.923828	6.544446	-2.654564	-0.285966	-0.442743	-1.162713	0.570468	-1.684347	-0.51488	-0.130143	-0.948346	2.307769	2.08027	0.01944	1.277142	1.164124	1.031335	3.328548	-0.730407	2.721625	2.386997	0.295816	2.311894	1.94048	1.687896	3.14703	-2.107639	0.973617	1.04332	-0.898079	1.167324	-0.466657	0.449578	1.073055	8.111933	9.025546	10.065328	8.155293	11.306784	9.865484	9.489738	11.430035	9.906288	10.343064	10.606649	9.063421	11.864695	11.386605	10.423709	12.722228	8.572188	9.546965	8.732993	8.789619	9.289262	10.331962	8.223303	9.762727	5.346907	6.933768	8.242694	6.573651	8.635816	7.487262	7.092362	9.359426	12.492106	12.55094	13.457335	10.796667	13.970936	14.474418	12.758067	14.21995	12.773029	12.207428	13.277646	10.659045	12.442601	14.312863	11.896618	13.956195	5.57152	6.345025	7.642047	6.980133	4.770642	6.954213	6.344094	6.423805	4.416264	3.376961	6.244432	4.226871	6.712534	5.138922	5.182889	6.135161	8.844706	9.878473	11.247962	7.085493	11.206002	11.354955	10.045944	11.187458	12.491997	11.987221	13.589087	9.827096	12.324835	13.953167	12.633912	13.196115	10.48159	9.855485	10.163922	8.014524	7.647098	9.866285	8.948039	10.82595	2.603781	2.206541	3.943128	3.046443	1.20929	2.412504	2.380475	2.421388	14.155379	13.643595	14.272944	11.50167	14.718208	15.03441	13.61493	14.899865	6.644699	5.688739	7.892372	6.330373	8.417434	7.680871	7.522834	8.356577	10.276881	9.778705	11.926993	7.811227	10.843037	12.624971	10.58559	11.436231	9.822406	9.457844	11.051239	8.301228	9.791407	11.599829	9.975039	9.998537	4.758792	4.370764	5.504857	4.536602	3.923914	5.211783	3.985145	4.952724	3.972452	1.682079	3.901304	3.502591	6.189353	3.416527	5.076985	5.952567	9.131641	6.839661	9.951251	7.349811	9.124007	9.61694	9.276818	9.370829	10.21052	8.625008	9.892624	7.434591	9.940826	10.408398	9.033489	8.996845	6.866664	5.398224	7.10235	5.983576	5.996955	7.783683	6.828617	5.61791	0.201165	0.859288	-0.206143	1.731606	-0.389931	0.026951	-0.076885	0.569711	3.613076	1.298135	2.730119	2.829013	4.20907	3.458664	4.367961	2.713854	2.814743	2.155448	2.55664	2.647338	3.128859	2.87187	3.525257	1.660139	0.397525	-0.473189	-0.134937	1.063136	0.919343	2.166962	1.640088	0.041301
20	1.09359	0.355401	4.011297	2.213852	5.881145	3.144106	3.709389	-0.377694	-0.08213	0.252938	3.237607	-0.647484	6.132352	1.83933	3.837914	-0.908265	1.512588	0.471478	1.99047	-1.840892	1.883061	0.827413	2.984147	0.239681	2.006017	1.631795	2.953249	3.98806	5.996533	3.864945	3.560986	0.655311	1.968072	2.396049	2.45751	0.85871	5.081006	3.081628	4.433832	0.897442	1.263904	1.771008	1.884954	-0.658966	3.515881	1.902787	3.643745	0.389896	0.372143	0.964667	-0.056609	-0.095656	0.690987	0.076475	1.167403	-0.070518	3.240683	2.008315	3.550012	4.371191	4.62615	4.025081	3.924829	2.354837	5.790854	4.617582	2.829631	5.245556	7.283734	6.151943	6.350274	2.987543	3.095781	3.59152	1.072695	0.254783	4.628328	3.150906	4.875575	1.931379	2.35035	1.792676	-0.09501	1.134304	1.693808	2.119201	3.292209	0.811521	1.417087	1.770029	-1.172019	1.619348	2.285588	0.584938	2.039363	0.32496	0.551666	1.962986	1.955987	-1.0776	4.319726	1.563131	3.958804	0.288754	6.431926	3.969827	2.317861	6.61481	5.896158	5.66321	5.35031	2.797465	7.59536	6.136515	2.577899	6.100294	7.703387	7.148658	7.80103	4.998279	5.293771	4.461555	0.385537	3.668834	4.620562	4.908894	5.680349	3.319504	2.583232	2.460671	-0.464755	2.33074	1.167956	2.191881	2.536633	1.073766	4.353465	1.650374	1.813299	4.058867	2.919992	3.560422	2.951638	1.504552	8.135875	5.313173	2.066709	6.874968	6.342375	6.915435	6.693694	4.723045	8.375047	7.56109	1.743078	7.210782	7.367733	8.039777	8.732626	6.296028	4.465372	4.144688	0.112755	4.011007	2.55426	3.663384	3.633503	3.129163	1.359858	2.04014	0.018178	1.777811	-1.25678	0.426035	0.788966	1.432635	0.753183	-0.353628	-1.22424	1.413841	-0.582839	0.015235	-0.917535	0.357434	1.904067	1.8931	-0.7399	3.115964	0.799576	2.07492	1.084547	1.812475	1.12769	1.154367	-1.282943	1.673121	-0.897941	0.173951	0.073543	1.081685	2.060063	3.339049	2.838529	3.916332	2.24467	4.655957	6.06968	8.895511	2.201658	4.392601	2.84993	3.275414	1.481916	3.891175	4.424032	8.114893	3.042879	3.464592	2.859674	2.163905	1.4747	2.8633	3.316538	5.428335	1.900611	1.346458	2.195968	4.061659	1.134162	3.626324	3.922011	7.071221	3.904531	5.464442	4.165412	5.416308	3.603364	4.365086	6.569418	9.970922	3.796541	5.781304	3.958733	3.721609	2.764488	2.990336	5.038325	7.392024	2.666008	2.859282	2.346076	2.931855	1.236233	1.717252	2.48738	3.09416	1.36302	0.722929	1.055079	2.789861	1.034692	2.37063	2.948623	5.485331	5.65963	5.900709	5.714062	6.828604	4.586971	5.125256	7.354794	10.742606	5.552651	6.452876	6.106436	5.46136	4.803302	4.487947	6.94234	9.410148	4.081746	4.959377	3.781447	3.742782	1.874513	2.193587	4.414658	4.727311	2.02069	1.628068	1.540877	1.766124	0.691835	1.291758	1.848749	1.545767	3.629515	5.533305	3.527865	4.707706	3.149139	3.450542	5.081214	8.835066	3.932132	3.70987	4.090841	4.514414	2.597327	3.537881	4.833764	7.24316	7.421198	7.796375	8.908186	6.845209	6.251118	6.46195	8.693642	11.493833	5.475236	6.601327	7.281082	4.04357	4.778342	4.434153	6.572395	7.882852	2.624597	2.753058	3.133348	2.077183	1.828946	1.379581	2.723315	2.155807	0.609597	0.380926	1.901657	0.488419	-1.021375	0.707629	1.755404	2.066217	5.630373	5.083218	6.512992	4.782727	4.039943	4.992277	5.637604	7.774375	7.666539	8.608554	10.868186	5.269751	7.452648	7.523042	9.52373	10.62621	3.111024	4.445338	5.132444	1.953006	3.442519	2.653306	3.761454	3.784111	-0.551824	-0.576154	0.524217	-0.509133	0.009187	-0.422343	-0.15484	-0.748624	-2.00636	-1.34577	-0.074108	-2.071548	-1.92007	-0.999137	-0.507639	-1.227313	-0.907562	-0.319203	1.323492	-1.482346	-0.064838	-0.142253	0.584819	-0.389936	-1.636981	-1.275791	0.569489	-1.612935	-0.329206	-0.943109	0.174436	-1.177995	6.368036	6.072485	4.215899	2.848357	2.104311	2.486213	5.780632	4.827681	6.197411	4.374831	2.554526	-0.00433	1.572225	1.832352	4.617562	4.282034	4.132968	4.484435	2.089886	0.608056	1.529273	1.437923	4.937716	3.184747	6.310118	6.429043	3.862306	3.867013	3.827033	2.904408	6.432577	4.202234	9.58676	6.55314	6.109096	3.775859	4.636917	4.749285	6.317416	6.328807	7.676321	4.808674	4.12703	1.556907	3.215722	3.500462	5.240983	4.775589	4.016289	4.073289	2.184479	1.527153	2.197463	3.282622	3.023606	2.823525	4.491961	4.658169	4.368773	3.574435	3.490745	3.996559	5.10795	1.686959	12.024505	4.405987	8.319756	6.535363	8.231759	7.166414	7.562467	9.047796	11.945219	6.879239	6.859251	4.387559	5.251094	6.847708	7.298813	7.051476	6.87516	7.095929	6.225152	2.467223	3.985601	6.159359	7.549692	6.299959	3.890867	7.28533	5.510491	5.977409	3.450498	7.668519	6.76131	4.457365	9.285655	4.445605	3.753846	0.598471	3.616383	4.285185	4.91683	5.746206	10.392927	4.721287	7.443103	7.693842	7.464071	7.90745	6.139822	7.277694	12.529494	8.103907	8.946389	8.215497	7.890144	9.21312	11.231939	8.66815	9.221256	6.609607	6.967948	6.225205	4.902726	7.194158	7.682376	6.277617	4.498737	5.648201	4.117733	4.745157	3.749454	4.872838	5.025639	4.461688	6.212543	4.443065	7.129193	4.516677	7.462346	6.118501	6.173218	3.333477	10.438244	7.290837	9.176726	7.691868	8.714221	9.782584	12.388541	9.038128	10.605999	5.554535	7.701872	7.684447	6.543315	9.226625	10.979506	8.254673	8.416175	7.9077	6.369466	5.550679	5.398136	8.510818	8.852404	6.522318	2.520828	5.282056	1.439052	3.959083	3.944563	3.75081	3.289277	2.956057	3.871795	3.250612	4.514865	2.243896	3.340934	5.719978	7.009888	3.930023	3.51232	3.299916	3.706031	2.433136	4.439598	6.08461	6.369858	6.041192	2.387671	5.142562	1.485869	3.960288	3.594759	4.332064	4.389085	5.032453	4.166768	1.419815	3.547224	1.677214	2.571841	0.709585	1.1779	1.551818	2.675668	-0.028185	2.393754	0.916224	1.534544	-0.258514	1.527497	0.680209	3.231974	0.100215	0.852098	-0.029224	1.709659	0.219547	0.437406	0.919562	3.890315	2.608097	4.019939	2.601635	2.723721	1.47389	1.460018	2.211139	5.484764	2.413215	5.106074	2.299312	3.927346	2.048717	3.570936	2.782756	4.058101	0.930371	3.267906	1.166126	2.989851	1.322599	2.640866	2.117912	2.739648	0.500098	1.025532	-0.043784	1.33864	0.274912	-0.020863	0.851337	3.967717	2.787333	3.837515	2.731037	3.189884	1.410886	2.096646	1.806909	8.583372	6.419787	8.525159	5.102843	7.182452	4.428488	5.254769	6.063359	5.205125	1.969758	5.168771	1.79011	4.694816	2.751759	4.490838	3.176186	4.815611	1.688213	3.075631	0.566408	3.005207	0.829531	1.842051	1.511984	2.396077	1.006211	0.577659	-0.688288	0.850648	-0.239497	-0.193058	0.874063	3.680061	1.788414	3.294826	1.189426	2.74077	0.979491	3.932104	1.935263	7.402026	6.37044	7.684788	5.296643	6.821817	3.713896	4.134998	5.441867	9.590117	6.603073	9.584203	5.512725	8.583075	5.697231	6.993694	7.277717	6.333705	2.648973	5.081492	1.300466	4.867568	1.951629	4.442167	3.494673	4.420342	2.168496	2.106986	-0.009357	2.461892	1.622407	0.38389	1.48323	6.900696	6.163766	6.903709	5.420298	5.651336	4.523857	3.944022	3.495317	10.095468	7.659328	10.077268	6.23895	8.527455	5.031095	6.642816	7.6797	8.595734	4.490491	7.161805	3.384011	7.373011	3.534047	6.511334	6.504853	5.988879	2.010683	3.014382	0.147179	4.353168	2.412695	3.552749	3.17406	4.889369	3.133229	2.532944	0.630785	1.450588	3.166947	1.084858	2.40708	7.164939	3.650941	5.554119	3.123812	4.142262	2.684068	4.577856	2.22749	5.509273	1.875181	3.234325	0.789115	3.297912	2.575376	2.658178	2.314615	3.526844	2.183204	1.433622	-0.107228	1.134778	2.848476	1.232992	1.634768
21	1.786199	1.270149	3.624027	0.804511	1.593385	1.207253	-0.877606	2.638431	-0.468663	-1.906262	2.917081	-0.789342	-0.339912	-1.190146	-3.148758	1.715351	1.051042	2.065563	3.196921	1.940226	2.192927	2.030471	1.075679	3.516986	3.721723	3.856367	3.828851	3.309909	5.281061	4.591649	1.416875	3.641914	0.780603	-1.044483	2.659151	-0.76252	-1.404402	-1.283511	-3.976918	0.458506	1.871546	0.714887	3.542323	0.585448	0.699714	1.196743	-1.67666	1.904219	3.075974	3.055238	4.351487	3.084198	2.976108	4.71833	2.164416	3.907511	3.567878	2.176266	3.403791	4.450817	3.606431	2.335884	2.029974	2.790648	5.771514	4.165931	5.60623	4.588815	4.392764	4.329171	0.611524	3.826187	3.506469	1.573096	3.674718	0.463988	-0.144257	2.502421	-1.799313	0.795144	5.419331	5.191136	6.600879	3.653747	5.341928	7.23931	2.525056	4.293075	2.902379	1.769943	3.000314	1.83328	2.563717	3.502414	1.009659	2.594254	-0.367539	-2.624043	2.219446	-1.571966	-2.366359	-1.907994	-4.740638	-0.302501	7.387729	5.855033	6.538408	6.743949	6.78136	5.927068	2.647182	5.933487	7.079877	5.606348	6.76962	3.970644	4.921306	6.888755	1.322711	4.325488	5.744622	4.638856	6.197008	2.813523	4.198506	7.183823	1.413498	3.13573	5.039151	5.755472	6.108128	2.645079	5.101376	7.368731	2.617422	3.318113	5.534276	4.147426	4.64186	4.782234	5.029307	3.575904	1.240887	4.853887	8.919043	7.788677	8.62552	6.834708	8.576263	9.213776	3.337779	7.227166	7.536964	7.469994	8.338659	5.250652	6.514702	8.985127	3.323459	5.759677	5.297554	5.195862	6.633873	3.185542	5.495745	7.492305	1.695963	3.71682	2.161988	1.462328	2.256694	0.782314	2.17313	5.013418	-0.408028	0.127527	5.706531	4.366375	3.412607	3.678118	4.827481	6.270688	1.081049	4.998275	3.197897	3.953608	3.924866	2.414889	3.852165	5.182467	0.886209	2.537117	3.159439	3.405899	3.59526	1.630676	3.145657	5.097915	-0.29588	1.52178	4.906281	5.628817	6.878266	7.04842	7.130295	2.700068	2.339686	4.212792	4.31498	3.528492	3.291022	4.830326	5.3332	1.488331	-0.736926	1.166333	6.952475	6.541218	4.24543	5.552022	6.640063	4.77407	1.735359	3.419311	6.390731	7.05902	8.713901	8.518136	9.376882	4.683652	4.934001	5.094159	6.782758	6.063914	6.869711	8.370738	9.620099	4.058403	4.695779	4.650076	7.741365	7.947664	5.605454	8.383726	8.893032	5.956965	4.289486	5.253963	6.813905	5.980448	4.676766	7.103351	7.1218	6.291862	5.445477	3.961746	3.122127	3.385588	5.62556	4.795247	5.51504	1.551702	2.19992	1.613416	11.455076	10.961296	12.425059	14.460018	14.659071	9.138991	10.601899	10.786998	10.171706	9.135192	9.280627	10.603358	11.754128	7.316937	8.654799	8.62733	10.181982	10.560227	8.118352	10.131304	10.160565	7.823436	7.381082	7.481874	3.624995	2.63069	3.079648	3.823149	3.790511	4.048257	2.855592	1.571942	5.945836	5.133032	4.986212	6.641479	8.379819	3.915361	2.98041	3.927094	7.911427	8.718189	10.825686	11.405021	10.286931	7.055558	8.112491	7.37036	13.310609	12.614719	13.389126	14.055812	14.376133	10.332494	11.753848	11.511895	11.144762	11.173203	10.638467	11.02505	11.23208	8.315558	9.174623	9.400305	7.040055	7.908945	6.094959	6.48677	7.225532	6.430379	6.303864	4.73383	3.848541	4.592514	6.561156	6.337729	5.643806	2.324733	3.881882	4.095788	11.51216	12.307228	12.184789	13.78395	12.337788	8.71639	10.266701	9.28023	12.376565	11.723619	11.326602	11.573699	11.753535	8.251748	9.758585	9.985018	9.422903	10.761969	8.549444	8.225368	9.206264	7.721709	7.058124	7.246368	1.768572	3.458612	2.174301	1.637358	2.685433	1.962073	2.457649	1.348372	4.152535	4.730008	5.068257	4.184312	3.693058	2.318092	3.2225	3.278329	4.456833	4.669261	4.218611	4.424076	3.275659	0.013421	2.797611	3.286403	3.291471	4.023403	4.27517	3.592886	3.084585	1.790128	3.146608	2.556867	5.217762	7.064669	1.587433	6.240394	6.0142	7.0076	3.5647	4.640989	4.24092	4.169389	-0.561524	4.270137	4.405423	5.03276	-0.233792	3.925797	6.572499	7.174905	3.979674	7.035571	6.920841	7.554941	3.839905	6.460726	6.137311	8.65636	4.629596	7.847532	6.739484	8.422768	6.313963	5.247897	5.862641	7.584727	2.053817	6.471011	7.232637	8.508597	3.38431	5.10509	7.219501	8.242267	3.756317	6.807522	5.588724	9.095858	2.572413	8.092407	6.010167	6.859659	3.893409	6.000886	6.691406	6.580535	4.177681	6.20756	3.8793	4.955112	3.259571	5.63879	4.586132	5.107104	4.713913	2.414632	11.13293	13.669012	9.200942	12.28941	12.118322	12.633282	9.544401	8.947131	8.452594	10.884893	5.868799	9.057465	9.307701	11.930772	6.895762	8.403678	8.587549	10.890314	7.049024	9.011483	9.065321	10.153057	6.334713	9.020066	1.454577	4.1122	1.571128	3.036138	3.384332	1.463448	-0.107497	3.774788	4.966463	6.807199	1.945516	5.226864	5.873212	7.927917	1.887543	5.022011	8.85456	10.020192	7.940117	10.749234	9.436721	9.080294	9.377829	7.443444	11.534024	14.137362	9.213278	12.449817	12.410571	14.039627	11.900199	9.958316	10.092948	12.582924	8.217216	10.710385	9.939001	12.870746	8.687343	9.909392	6.391903	8.221808	4.640948	6.701836	6.260383	6.970231	4.62245	7.028673	7.169555	7.728061	4.989026	9.433493	7.08073	4.550974	6.539672	1.945953	11.056828	13.289227	9.709436	12.804436	11.915896	12.619475	12.068209	9.959875	9.03477	12.7187	8.850633	11.59823	11.043057	12.363061	11.362638	9.987986	7.889269	10.370858	6.388567	8.898016	8.970593	10.39839	8.385095	9.030831	2.508411	3.630171	1.57552	2.560509	2.648306	2.688366	1.828292	3.249758	4.089491	4.297503	2.897726	5.327537	4.2188	4.864547	5.099282	4.526159	2.703436	3.918743	2.250139	4.038736	2.559448	3.701143	3.642378	4.020556	2.553969	3.915158	2.20378	4.180676	2.554128	3.809975	3.719046	4.04759	2.685781	7.234146	-0.254268	5.219639	5.951657	5.566266	4.619719	6.383475	0.460116	4.243878	-1.78877	2.291445	4.666375	2.158224	2.376018	1.822276	5.561277	8.014873	2.276862	4.988135	6.774689	4.815403	3.936711	5.956687	4.904673	8.306664	2.891748	7.003494	7.662639	9.161195	6.107458	7.134679	3.758855	6.349869	-2.03423	4.994147	5.547079	4.765544	3.476305	3.824142	4.322322	6.671664	0.960011	5.8556	5.810047	4.018508	3.871901	3.585864	7.563131	8.044491	4.316095	6.917058	6.653482	6.280367	4.877784	6.783525	2.535955	5.562922	2.677102	6.178162	6.171793	9.806	4.997397	5.806589	10.273631	13.045307	4.9311	11.593198	10.82414	13.292995	10.235238	11.026176	7.275796	8.74996	2.177297	8.210866	7.724764	7.373242	7.285984	7.293027	10.889196	9.621048	5.594656	10.779129	9.539254	8.051641	7.273633	9.263287	5.477469	5.252459	1.554719	3.972594	2.886157	4.487273	2.021055	3.742721	1.043738	3.775024	-2.419916	3.543639	4.140105	2.116346	2.018507	1.048081	10.858986	12.953121	7.161191	11.374253	11.296528	15.026742	11.65215	11.52819	13.310183	13.358875	6.353299	12.697579	11.367029	14.129453	11.485164	12.358478	12.752395	12.18828	5.327931	10.886883	10.315383	11.230063	9.517914	12.031876	9.933374	8.994061	3.164079	8.443788	5.983091	8.715346	5.165184	7.196028	6.617249	8.673939	4.687036	7.581292	7.166977	10.490128	7.35117	8.596684	13.694528	13.916135	8.105417	12.824282	12.985177	16.944229	12.831573	14.219696	13.557932	12.373016	6.46028	12.143479	10.264127	14.032457	10.651331	12.99688	11.817789	10.213615	5.318645	9.193064	8.780848	10.784187	7.901253	10.117384	5.335676	5.211622	1.753112	5.730948	3.507008	5.32587	2.07484	2.618534	7.537039	6.536583	3.610695	5.042321	6.089794	8.451026	7.577783	9.31511	7.052369	6.44143	3.338348	5.957512	5.66316	7.326445	5.583066	7.296208	7.347095	5.635865	1.41922	4.45366	3.007485	5.938936	3.001593	6.910489
23	7.872186	7.229414	5.694447	4.912949	7.046428	1.282076	4.304694	2.54946	6.999808	5.961855	4.933723	4.260262	6.538215	1.205761	3.835311	2.571016	5.868619	5.595088	3.946143	3.95835	5.709374	2.272918	4.385566	2.356026	7.591107	8.201569	5.769646	5.391301	7.878428	2.181779	5.400816	4.511412	9.451957	9.032212	5.858277	5.589136	9.812458	3.325667	7.075456	4.772669	8.345973	7.6579	5.557595	4.441888	7.58808	3.532979	6.156909	3.599063	3.915086	3.78148	2.603373	2.587686	4.094766	1.616907	4.035041	2.01204	6.588849	5.577856	5.052755	4.292624	6.50284	2.721142	5.631377	4.127437	11.910941	13.242518	8.178278	8.794991	13.438593	6.252393	10.979424	8.209608	10.862516	10.859618	7.164408	7.19237	12.217713	5.260231	10.44638	5.547417	6.224329	7.301802	4.76002	3.744069	8.217605	4.287287	7.007126	3.806988	2.718505	3.849179	2.929722	2.447086	2.988335	1.747518	4.333781	2.317292	9.158758	7.62397	5.268423	4.780946	8.513908	3.520743	6.254357	2.710076	10.173103	11.686697	7.897607	7.92124	11.863707	6.257377	9.290483	7.978487	12.804635	13.038537	9.465141	9.418659	15.710169	7.569424	12.684459	9.260055	8.895085	9.42595	6.761773	6.46129	12.303682	6.738757	8.931566	5.707412	4.033086	5.135429	3.977902	1.566952	5.82225	3.80719	4.878595	2.528375	5.32127	5.363339	4.502751	5.09387	8.039097	3.860445	5.333348	4.002582	10.170735	11.739534	8.219289	8.411918	13.882342	7.127551	10.209064	7.601406	11.145802	10.871341	8.747256	7.537896	15.597689	6.770494	11.008899	7.93229	4.29957	5.69489	4.285087	4.347403	8.218561	4.186633	6.192369	2.956401	1.139984	1.213264	1.316208	1.803801	2.556539	1.730415	3.596169	0.605794	1.881702	3.431955	1.224524	2.002914	7.282186	1.56966	2.614406	1.250835	0.635621	1.09564	0.304544	0.440004	5.143569	0.197352	1.671759	0.305462	-1.122381	0.321259	-1.809445	0.210271	3.389344	0.342896	-0.589718	-0.46378	5.597991	4.839094	3.629336	7.931696	0.63494	4.514396	5.10946	7.537563	5.586036	2.207062	2.287409	4.536889	0.252733	1.88153	3.63143	4.821528	6.948831	3.464214	4.780841	5.554578	2.616317	4.605368	2.835563	4.782252	6.816758	7.254736	4.725585	7.28441	3.461363	5.94628	5.092043	7.759613	8.683007	7.502286	7.065397	8.330924	5.002999	7.607043	6.526282	8.55721	6.63229	3.290635	6.575981	5.661844	1.687157	5.352262	6.054983	7.532212	5.103106	3.87554	4.452871	3.400644	1.803206	4.024167	1.732904	2.757604	4.588768	5.092837	2.371049	3.478826	1.601168	4.067399	3.870889	3.914385	11.002612	11.679963	9.681077	11.151703	7.860912	10.580669	9.286294	14.467752	10.194047	7.537922	8.551387	6.157383	5.508718	7.363125	6.035761	12.448638	6.741056	2.901455	6.973573	4.084634	0.094389	5.790766	3.141751	7.224272	3.037038	2.547369	3.282166	0.491006	-0.037533	3.247265	0.008706	1.007273	7.108816	3.759458	6.537869	5.679928	0.95795	4.84204	4.685127	6.946629	8.069022	7.948205	5.724264	6.516611	3.948641	7.266359	4.705276	9.056422	11.423714	10.696085	10.343216	10.608936	7.063135	8.28718	7.309353	17.5765	5.155217	4.009215	8.04832	4.096636	2.098437	5.081976	3.712031	9.663413	1.768135	0.243882	3.097222	0.232288	-1.152386	1.897876	0.890175	2.56628	2.361929	2.129001	3.187484	0.566049	0.07482	2.45652	1.509802	3.339421	4.598762	5.704276	6.819867	4.632503	4.610712	6.44846	4.566235	11.332006	3.376401	2.869103	8.136931	2.785069	3.902214	5.371048	3.060869	10.69388	0.483716	-0.8278	3.937083	-0.513002	-1.735617	1.230262	0.874433	5.188673	-4.245354	-3.273219	0.234003	-3.027324	-3.541582	-2.135853	-1.71378	0.607572	-3.642994	-1.813932	1.040865	-1.463046	-1.65131	-0.938584	-0.971701	3.408874	-0.90431	-1.147163	2.59837	-0.656843	-0.903522	-0.27677	0.542573	3.755013	-2.010679	-1.885843	1.253633	-2.000244	-2.278697	-1.007859	-0.309389	2.341567	5.158091	2.884991	4.448955	5.076817	4.05176	7.553972	4.593159	6.751277	4.473357	2.676424	2.47486	4.057174	2.948626	5.781651	1.553689	6.290112	4.621891	3.015043	4.014015	4.969862	3.766036	5.333353	2.157534	6.517735	6.055764	2.989985	4.539804	5.783431	6.312	7.129027	5.159775	5.755455	7.680462	6.064566	7.197686	8.000071	6.678863	9.167052	5.551916	9.728704	6.022787	4.821747	5.572351	7.262436	6.256351	6.588748	3.036513	9.25083	3.521485	2.62745	3.510731	4.265355	4.249127	3.414932	1.739028	5.961303	5.399199	0.701387	1.816041	4.067688	4.017101	4.285318	2.780395	2.142955	11.150618	7.941248	10.988413	12.322264	11.505425	11.725028	8.744761	11.904809	9.485231	8.139384	9.769317	11.262226	10.690625	9.48951	5.635086	12.534401	5.070011	4.520185	5.630206	6.715533	7.290864	4.845542	3.808492	9.553617	0.211241	0.093384	0.069034	0.58132	0.818774	-1.515269	-1.220866	2.381527	6.083853	4.389911	4.868485	6.153722	5.195906	6.412944	1.948394	8.635313	9.032812	5.00664	8.900344	9.852486	10.169913	8.98071	6.753123	8.239973	9.784952	8.612019	11.210996	12.978339	11.464862	10.467843	6.670662	13.04667	6.041306	5.978582	8.61254	9.677161	9.130059	7.025037	4.67577	11.015057	-0.488172	1.464703	2.011339	2.665306	5.048243	0.833916	1.166798	5.84131	2.455003	0.828525	2.764467	1.283631	5.635974	2.656916	1.824841	1.964227	7.039743	5.798756	6.257921	9.774027	9.065283	8.35955	4.689388	8.9355	6.368109	6.013408	9.379511	10.392581	9.251498	8.054439	4.005305	12.387166	1.909575	3.443362	4.680294	6.094295	6.054395	3.329449	1.32918	7.744548	-1.586384	-1.539329	-0.321194	0.930202	2.048301	-0.852774	-1.169853	1.222619	-1.0983	-1.32243	-0.589166	0.467767	2.700826	-0.201264	-1.763592	0.465406	0.205448	0.372506	1.69924	2.433392	4.382997	1.687348	-0.773426	2.599976	-1.855549	-0.74281	-0.023923	1.642932	2.66268	-0.089886	-1.88261	2.00161	1.128995	4.965715	3.736178	6.807339	3.260172	5.366478	5.951917	3.472624	1.679579	3.854796	2.282722	5.695283	2.58051	5.575575	4.578954	3.36778	2.363669	4.447664	1.942902	5.812666	3.047878	5.283599	4.665878	3.354219	2.195515	5.726926	5.316802	7.906253	3.776442	6.038509	6.06966	6.031844	0.427784	5.146784	6.787883	7.527367	4.242402	6.503493	7.166462	5.618346	2.133725	3.674716	4.401413	6.604236	4.140323	6.341171	6.83786	2.393211	2.182993	4.563536	2.403192	6.444804	2.62498	5.365089	3.97665	3.796571	1.762536	4.36505	3.112174	6.507689	2.361428	3.375941	4.216385	5.207113	4.041353	7.947296	10.4455	11.308116	7.232379	9.061413	9.928128	8.823307	3.494672	5.857982	6.876391	7.111717	3.950822	6.516571	8.229012	5.429068	1.540461	3.692332	4.56436	5.872937	3.101586	5.123617	6.095802	3.979263	-0.985616	1.707488	0.149247	1.052797	0.046109	1.295177	0.828713	0.313303	1.2776	4.367369	4.984548	6.020539	3.008321	5.447355	5.966549	3.94802	3.72872	6.654065	8.135387	10.365541	5.194917	7.515585	7.555246	6.988407	2.982838	6.376231	9.757605	10.079908	6.221251	8.04705	9.616563	8.492871	0.438294	3.245181	6.428522	6.604753	3.052512	5.127942	6.564824	4.73059	-0.842535	0.473981	2.1601	2.716948	-0.715552	1.986984	2.983315	0.644724	1.871425	2.456742	4.431434	5.799301	2.0401	3.381859	4.058055	3.403095	2.06708	5.102072	8.196669	8.942053	3.898111	6.416684	7.073089	6.535435	0.348591	3.774833	7.852231	6.938337	2.786119	5.068869	5.964448	6.207472	-1.037336	0.813236	3.231748	3.421564	-0.717675	1.972195	3.155088	1.632861	-1.677295	-0.706213	-1.353348	0.978304	-3.763508	-0.732519	0.642289	-1.596427	-2.835607	-1.948264	0.679483	1.88895	-3.215313	-1.505531	-2.000191	-1.632404	-3.651334	-2.525477	0.100846	-0.099501	-4.320793	-1.940215	-2.58228	-2.063649	-4.504803	-2.815046	-1.82811	-3.136934	-4.889696	-3.723081	-4.489891	-3.830691
24	6.102422	2.000109	-0.184568	5.364765	5.826227	1.815815	5.450296	5.873049	7.283862	4.461302	3.0652	6.772442	6.800945	2.742917	6.89823	9.109866	6.617887	3.285938	3.661844	7.762078	6.592307	3.469826	4.727621	7.638491	6.111361	2.614447	2.270406	6.708722	4.142419	2.029577	4.313631	4.692017	9.156302	5.770834	7.728806	10.786217	8.894772	4.979577	7.558865	9.973331	10.159372	5.96296	8.818706	12.163527	9.997787	5.444215	7.095309	10.684341	4.825549	1.254835	3.687831	6.440046	2.764549	3.346503	2.281556	5.497838	5.196771	2.981096	1.320365	5.510226	-0.199826	0.869852	2.518756	4.054092	11.088582	6.850537	10.921294	13.528379	9.061787	7.750469	9.601559	11.190188	11.488846	5.335201	10.505756	13.381883	10.291274	6.716226	8.366202	10.881122	8.447569	3.530143	8.524891	11.484033	7.04256	6.081334	4.471428	9.842673	3.459793	-0.089006	2.760717	4.394244	-0.744096	2.095511	0.977539	4.460845	10.536405	5.654052	7.926484	10.800283	10.044893	5.088614	9.271239	10.582272	10.081568	6.360895	8.397338	11.148829	4.71821	6.175569	6.508179	9.010908	14.793947	7.411986	14.539837	14.827319	10.316608	8.850638	7.835967	13.025129	11.280599	5.288581	12.136909	12.969796	8.144848	8.499731	6.480573	11.970883	6.708179	2.992985	6.876202	7.067581	2.364246	5.978595	2.637421	7.864974	9.834663	6.398177	10.944847	9.720158	6.035073	7.293367	6.486939	9.438549	14.341532	9.344136	16.443735	15.765851	9.790359	12.04384	9.325431	12.42061	13.165156	8.338005	15.88384	16.040627	9.85107	11.864976	8.710272	13.884248	10.217761	6.315717	12.444915	11.73663	6.194204	9.955837	6.452835	12.608542	5.953614	4.098852	8.312234	5.61642	3.675482	7.046292	2.804357	8.406247	13.182939	9.513943	18.286503	12.852307	12.18884	13.718483	10.733212	12.815219	11.766328	9.579552	15.813944	10.376967	10.994024	11.837306	9.899545	11.639355	10.260427	9.118437	14.205633	8.8116	9.371332	11.163742	8.350661	11.534619	2.742371	-0.841905	0.649	1.841597	2.380013	1.653502	-0.265354	-1.621075	5.708443	3.762179	3.060581	4.102648	3.758433	5.256676	0.97513	1.37214	5.832678	4.15621	2.364403	-1.308045	2.910887	4.370718	2.527652	0.491555	3.63775	2.089332	2.2199	3.447445	4.521778	2.735522	-0.70835	0.644301	8.86552	7.669194	6.081013	6.584195	8.293815	8.071402	0.861164	5.290321	7.362764	11.256972	8.671315	7.089484	10.581758	9.381646	3.366748	7.035676	2.167247	3.211343	1.915873	1.576892	3.605659	4.392334	4.175086	0.921758	3.429843	4.232162	2.992309	3.341803	7.167978	2.411803	-0.048526	0.784794	11.325187	13.167616	9.745758	11.030424	12.934423	11.875904	5.128572	8.856816	11.029678	14.536197	9.886616	9.845389	12.428793	10.922066	3.26844	9.758658	6.819125	8.860052	2.890899	4.295865	8.778067	8.497642	4.777992	3.572023	3.249038	5.072583	-0.231031	1.46902	3.058171	2.59262	3.529406	0.882502	9.718154	9.556815	8.266018	6.799224	8.867486	9.573171	1.362585	6.022503	7.703733	8.806444	5.294302	8.317985	11.431172	9.418704	3.462262	6.68513	13.163224	15.638768	11.118908	12.416235	15.276768	13.656946	6.712548	11.747369	9.364829	14.992584	9.878049	9.222048	13.629645	12.061178	6.176169	8.107828	6.134986	8.920778	1.797241	3.670191	6.898738	6.526721	4.559412	3.830846	7.87273	5.36292	4.327304	4.752358	11.365936	7.827696	4.255872	6.794952	15.117609	14.756217	11.461032	12.60955	17.547802	12.946519	8.117826	12.070828	13.717757	18.079884	13.069346	13.246867	18.484358	12.64999	7.033744	13.726418	9.703308	13.067492	5.863213	7.873675	12.306701	10.353967	6.502608	7.748825	4.79666	5.196378	1.015577	1.287189	5.328565	5.779212	5.959212	2.426783	13.842446	9.005192	9.675961	8.564279	15.654599	11.272819	10.643668	11.758062	11.994288	9.254356	7.556642	9.768685	13.07612	10.076209	7.856075	11.704865	7.553408	7.768183	4.354342	7.42306	10.244437	7.794976	6.181124	8.648153	5.762153	-1.568328	4.432604	3.140219	2.656122	5.827827	2.679033	-3.90888	7.779451	2.360828	6.425932	5.475097	4.711373	10.073003	4.113214	-0.939836	6.532813	3.5245	4.765373	5.663912	4.600523	8.799763	2.946852	-1.886793	6.327557	0.206102	5.486117	2.432218	3.230968	5.444875	2.325678	-1.105192	11.405874	4.888358	10.567195	7.131417	6.653656	12.288105	5.690173	1.887019	10.024064	5.633194	9.301193	7.78063	6.782768	13.327374	4.334523	1.642634	3.511683	3.106398	3.015419	3.858098	1.208689	7.865303	-0.602166	-3.577411	5.249375	-0.727157	3.18499	1.705891	2.240229	1.414601	0.862649	0.006798	12.929404	8.022614	12.880698	8.853251	8.225416	13.528332	6.401707	5.103591	12.58826	7.66342	12.085837	8.784526	7.981294	15.184183	5.861441	5.433752	7.908373	6.777192	8.421307	7.578695	4.580441	12.350733	2.347198	2.905986	1.801064	1.64109	1.793454	3.0197	0.994664	6.093051	-1.077789	-1.589612	10.967037	5.396555	10.359081	7.397417	6.834474	13.86022	5.391319	2.508507	10.470781	5.382026	9.239344	7.424429	7.401273	8.932161	5.389011	3.822969	13.871248	9.581131	14.625254	11.293243	10.31588	15.361135	8.342615	7.846556	10.584921	8.658994	11.55585	10.199274	7.924613	14.44051	5.591977	6.193811	5.142049	4.653541	5.452027	6.844222	3.235701	10.531632	0.374364	1.6891	9.541142	5.859592	9.226684	8.094776	8.896949	7.682724	6.200471	4.678524	14.145982	10.596999	13.731377	12.707389	11.826768	14.854723	9.052623	8.453596	13.211069	11.044309	13.939585	12.494214	11.124694	15.433002	8.863632	9.50882	9.527524	9.041101	10.324555	11.444599	9.010782	14.302974	5.300377	6.166743	4.746663	5.509138	7.066378	6.943256	4.387403	8.85841	2.322918	3.888225	11.513832	11.296452	13.173706	12.475931	12.705571	12.66192	10.186369	9.287583	9.199643	9.91045	11.444365	11.465057	10.877816	12.668476	9.443527	10.51825	6.929125	9.10098	9.964781	10.62019	9.276522	12.826539	7.319805	9.313017	2.715443	8.435755	6.057384	10.059183	5.284523	7.590251	6.409089	4.991373	6.311181	12.482168	8.929927	10.463396	7.138905	14.662355	8.824586	9.355053	4.518877	11.171227	8.252844	8.346535	7.325712	11.073555	6.554724	8.025934	1.838332	5.809086	4.165355	6.318796	3.497088	4.496942	5.084472	4.829526	8.730329	15.392689	10.824195	11.962177	9.259696	13.510891	11.400617	11.835857	8.120361	15.655011	10.532668	10.256767	8.90709	13.650752	9.64586	10.80215	1.93729	7.648438	4.024422	3.502523	3.860473	5.499827	3.732347	5.094619	1.141341	2.536933	2.258167	4.812427	1.365874	0.429495	3.771323	3.533531	8.731149	12.820645	9.504738	10.077702	7.680918	11.600764	10.990974	11.779366	10.140128	16.078304	12.454771	10.388602	9.128346	14.598416	11.242774	13.623246	6.106518	11.427472	7.743532	5.671285	6.77137	9.087996	8.092754	8.122944	1.153407	3.842482	2.36374	1.84348	1.976858	2.40798	2.281589	3.625293	8.37306	15.679269	11.426194	10.985834	9.213241	14.228885	10.228061	12.219813	6.24252	8.004532	7.47591	5.947866	4.970529	7.807341	8.257938	8.726232	11.699871	15.179296	13.999108	10.628483	9.697213	14.817554	13.031635	14.560078	9.103276	12.77647	11.07415	6.847028	8.508343	12.242788	10.708439	10.883785	4.277395	7.195262	5.539519	2.729018	5.096473	6.068248	6.256714	6.213953	8.104716	5.38069	8.159951	5.175561	5.230793	6.208963	5.930727	7.109761	12.485815	12.017126	14.657811	8.47438	10.111919	12.813169	12.936792	13.473344	12.166883	12.426838	14.245755	7.214712	9.336179	13.446383	11.560905	13.703433	8.250267	8.284657	10.337065	4.422226	8.45348	9.375404	9.770676	8.420135	3.790439	3.81709	3.871321	1.780202	5.123201	4.276987	4.422894	4.079257	9.320691	4.587405	9.410345	5.168875	7.35928	7.659396	7.361676	7.76783	7.576442	2.804143	7.869798	4.901968	6.701584	7.539189	5.402578	6.803537	6.350704	2.244421	7.25039	1.671428	5.562333	6.992767	5.179133	4.621129
26	-0.144917	3.743855	0.364804	-0.119163	0.58989	-1.150734	4.923915	1.524033	1.48675	5.565607	3.01406	2.248502	1.155963	1.319625	7.04617	4.226114	1.778785	5.414322	3.599802	2.888314	2.488235	1.339904	4.827051	3.245546	-0.408351	3.28203	0.644993	-1.264768	0.841752	-0.790894	3.083824	1.464075	1.208839	4.866153	4.113492	0.55161	1.468075	1.630355	6.553641	3.119362	0.846792	5.62967	3.128362	3.314188	2.344007	0.76324	5.89495	4.282596	0.462501	3.130696	2.020484	1.645566	2.39344	1.023775	3.514499	1.803896	-0.577309	2.277612	0.474627	-1.411	1.948396	-1.014024	-0.054613	1.088846	0.891894	5.608802	4.917016	1.291281	3.471416	1.298982	5.546955	3.209106	1.449915	5.399549	4.608052	3.161359	3.157212	1.520711	6.717707	4.482898	0.885027	5.203528	3.77993	2.38363	2.504083	0.767283	4.473892	2.818711	-2.422239	0.078014	-0.377087	-0.962284	-0.931427	-1.342613	-0.288035	-0.198374	1.005838	5.568772	3.128871	2.755611	2.107998	0.800981	7.367815	4.084348	1.297789	5.60215	5.057366	0.622711	3.580767	1.096151	3.250741	3.286336	2.110147	6.826881	7.82043	3.541946	4.599817	3.185451	6.595313	5.396807	1.558935	6.700577	5.931923	3.286294	3.016336	2.434522	5.305817	4.2194	-0.739123	2.947006	1.974255	0.231765	0.652397	-0.326131	2.111386	1.304769	0.882103	3.585712	3.805553	-0.646763	1.84747	-0.883298	-0.245844	2.389185	3.182597	7.43055	7.893705	3.362903	4.988805	3.45719	5.586421	5.574816	2.456701	7.802045	7.418784	3.711619	3.170663	4.093845	6.333099	6.453091	0.300142	5.660754	3.600986	1.743121	1.906841	1.601342	3.691425	2.857795	-0.792473	2.495218	0.896222	-0.49388	-0.033795	-0.678844	0.152447	0.596898	1.957202	3.876148	4.995607	0.74104	2.304706	0.493083	1.61252	2.64467	1.337539	2.604166	3.426901	0.235058	1.531841	0.987351	1.526274	2.578672	-0.642436	1.652376	1.477928	-0.81975	0.06921	-0.546739	0.175306	0.965444	-0.466938	-1.203839	-3.050827	0.055854	1.987011	-2.270546	-0.447917	-0.988936	0.32345	-1.438571	-2.408832	-1.62348	2.561951	-2.084069	0.718869	0.621247	0.545886	0.654477	-0.726529	0.94071	2.967354	0.126612	1.492064	0.831025	0.911546	-0.308027	-1.298023	1.819523	1.84232	-3.562715	1.666222	0.314007	0.752508	1.098834	-0.94913	1.221267	4.11888	0.366505	0.97908	2.002703	0.636749	2.524778	-0.282573	1.677332	5.021919	1.42338	2.4041	1.406097	0.243015	1.440991	0.043376	0.823246	1.595322	-0.310582	0.78503	-0.314573	0.648672	0.811806	-1.991755	0.529892	1.404235	-0.415157	0.73685	0.016122	1.537898	3.820848	0.720009	4.402287	4.579575	2.647706	2.616502	2.036563	0.515591	2.523464	0.960053	2.26791	5.622234	2.161732	2.198792	2.912319	1.2996	1.995369	0.470446	1.678961	2.936199	1.764656	1.793486	1.714074	-2.462523	-1.235783	-0.199436	-1.083933	-0.973046	-0.434778	-0.242599	-2.321865	-0.001829	1.700144	0.012271	1.404829	4.656161	0.878833	1.619995	2.540312	3.320153	3.853722	-0.517236	4.23686	3.755564	2.530508	2.346511	1.433009	2.994914	5.540229	2.195235	5.395281	6.267036	4.847441	4.308812	4.310989	0.400909	3.506576	0.720167	2.452701	4.806979	3.784201	3.201404	2.851636	-0.229635	1.022443	0.235305	0.21128	1.035004	0.423219	0.470471	-1.737017	1.859289	3.432115	-1.731839	0.963364	2.678809	0.586001	0.538182	-1.139327	3.966696	7.07555	1.920174	5.957506	6.451964	5.11421	4.905852	3.947163	3.9412	7.517832	4.017467	5.768696	7.823125	6.386691	5.885627	5.582668	0.964861	3.352514	1.201521	2.251369	3.925083	2.980022	2.518949	1.405827	-3.294605	0.090913	-0.740094	-1.886087	-1.662115	-0.980823	-1.459412	-2.326641	2.319443	5.606627	0.054074	3.687828	3.914689	2.810259	3.549648	1.721267	1.455242	5.256151	0.493846	2.235725	3.466823	1.856836	2.622364	2.220384	0.650571	3.200271	0.434812	1.992661	2.652265	1.984036	2.44936	0.771729	1.257419	-0.113518	-1.657288	0.131375	-0.809173	2.29649	1.13928	0.117026	3.227963	1.969087	-0.619831	1.4425	1.815926	3.156414	1.790223	1.649207	3.512008	2.422933	0.734641	2.060359	2.08609	3.778283	2.510255	3.038702	0.9361	1.105507	0.163835	1.831489	-0.390983	2.830911	1.556397	0.766896	2.671921	2.617027	1.375515	1.007477	3.445462	4.011595	2.957223	2.610868	3.386029	3.41169	1.415939	2.599261	3.694833	5.254227	2.262921	2.929389	2.787159	2.344612	1.30687	1.719328	3.005293	3.691987	2.61243	2.564603	-0.589482	1.947102	0.23035	3.212385	-1.402381	3.194298	0.22193	1.873794	4.393983	4.118297	4.295717	4.7391	2.650658	6.017509	3.089937	3.514906	4.309474	3.625902	3.250618	3.787321	4.465984	6.435301	3.14316	4.001377	2.886258	3.174317	2.206818	1.890711	2.762252	3.441943	2.350899	3.374477	-0.555711	1.054756	0.030872	0.131311	-0.458609	0.600657	-0.560481	0.680735	4.198533	2.913611	1.683725	3.611352	3.499095	5.620127	3.264987	3.551895	2.97849	3.220968	3.417916	3.362608	0.240721	3.508785	1.687795	2.698971	5.528244	5.395376	5.776812	5.779105	4.982491	7.405873	4.381927	6.030475	3.777623	3.718695	4.291069	3.077275	4.117967	5.634313	2.944865	4.825527	0.654435	1.567702	1.10551	0.009431	0.83859	1.191274	0.53606	2.22758	0.496473	0.47695	1.716158	0.975971	-1.308465	1.271081	-0.184554	0.112995	4.180377	4.090309	5.245597	4.193561	3.054511	5.512666	3.433522	4.757163	5.420607	5.126789	6.76142	4.365139	5.385416	6.982696	3.506176	6.398927	1.077211	3.230577	3.099947	0.735522	2.983134	3.365627	0.890656	3.590494	-0.965638	0.814639	0.37445	-1.559408	-0.351409	-0.182501	-1.677128	2.007571	0.882567	1.538455	2.211759	0.492997	0.48771	2.003012	-0.85987	1.545744	0.802397	2.005297	2.248216	-0.71514	1.195672	1.874265	-1.157589	1.761859	-0.228977	1.764106	1.333665	-0.691826	0.397289	1.285996	-1.780475	1.53961	1.464583	1.148186	-1.787978	-1.297483	2.439075	2.737954	4.510134	5.203331	2.164222	2.645824	-0.449115	-1.124252	2.85299	3.422861	4.684261	5.241814	2.561496	2.239207	0.180412	-0.137838	3.739003	4.148021	4.157784	4.749216	3.844306	2.504624	0.570764	-0.889212	3.725684	3.255915	5.257802	4.769759	3.674972	3.843071	1.113191	-0.367638	4.864067	4.161417	6.966024	7.022342	4.805889	3.928606	2.178601	0.517886	5.080476	5.338664	6.233285	5.597517	3.566733	4.791773	2.01028	0.556401	3.532694	3.79422	4.56393	3.367896	3.573364	2.666692	0.822127	-0.385337	3.323167	2.328258	4.622046	5.674797	7.059297	5.612886	3.797203	1.685974	7.331408	7.167595	8.547572	7.390809	5.57574	4.884346	3.344021	1.300069	6.365163	6.657099	7.607306	6.712208	4.075294	3.538926	1.67761	0.762889	5.203262	4.889534	6.624777	5.441811	2.103386	1.856124	1.161121	0.484549	2.282935	2.544412	2.709861	2.855088	4.363381	4.149815	2.011909	0.273008	4.821986	5.329408	6.104466	5.726597	7.748159	3.983151	3.884468	1.600449	6.734821	6.433963	8.081974	7.662233	8.681599	6.18582	5.561649	2.253311	8.420164	8.741571	9.439896	7.280063	6.427906	4.632899	3.921169	0.53233	5.67863	7.11848	7.46964	5.967653	3.384383	2.087003	1.423437	0.04611	3.128209	3.789863	3.512235	3.339624	4.486596	1.589265	2.448778	0.004595	3.986093	2.206157	4.653616	4.118998	8.704139	5.855537	5.573172	2.611814	8.622328	8.037085	9.252205	7.700776	8.616833	5.707561	5.717572	3.150253	8.946625	9.091027	9.774008	7.401394	4.915165	2.914007	2.651304	1.177314	5.74718	5.688037	5.823294	4.92767	2.357872	1.900347	1.138641	0.047813	1.581896	3.489585	3.549891	2.801187	5.729624	2.720396	3.533542	2.022531	6.207082	4.762766	6.80556	4.39196	4.824733	2.698518	2.116956	1.819566	5.271402	4.070488	6.128417	4.284503	3.64979	0.622908	3.074181	1.281865	4.468045	3.443135	5.655303	3.803204
28	1.889083	3.214263	2.573159	1.2793	2.740287	0.045368	4.517749	2.814767	1.071941	2.415791	1.964656	1.300596	2.061508	0.019989	3.569317	1.590818	2.673797	2.819881	0.896604	3.181395	1.927486	-0.199557	3.47576	2.253761	3.169076	3.925506	2.073094	2.727924	2.667524	1.472208	3.81768	2.784369	3.585772	5.024931	3.999553	4.950142	4.13675	2.521406	6.832139	4.520069	3.771968	4.294557	2.270512	4.932652	3.436755	2.123455	5.581341	4.163704	2.28542	1.570778	0.652276	2.743707	1.113787	1.113998	2.261342	2.883852	3.185738	3.938415	0.522318	1.863142	1.085667	1.317253	2.94632	1.588444	5.804517	6.302414	4.162386	6.317606	4.050489	4.093926	7.494823	5.778191	5.495187	5.83133	4.092055	8.731909	4.984185	4.829276	8.43075	6.904663	4.21464	4.709269	2.213078	6.212121	2.937252	2.845142	5.883918	5.06126	1.37382	2.49193	0.981596	2.29682	0.977422	0.566635	2.759081	2.029838	3.659409	5.639493	3.652566	5.254989	4.221094	2.501439	6.516274	4.939547	6.326813	7.634101	2.491822	6.802988	3.294392	3.985549	6.265378	5.664132	7.071576	7.976598	5.262368	10.052321	5.276765	6.00136	8.917233	7.702189	4.842748	7.22498	3.126753	8.948389	5.402843	4.437	7.255489	7.509763	5.101624	5.919723	3.204237	5.956604	2.051642	3.44446	5.990456	7.652808	4.98212	5.233061	2.836339	6.744117	2.685969	4.11362	5.438612	4.87462	8.153432	8.583477	5.115351	10.962009	4.932079	6.942371	8.408466	8.655572	8.107118	9.661182	6.174056	11.905484	6.172736	7.227735	8.827673	9.478863	6.250223	8.048162	4.63693	9.621748	5.840367	5.472818	7.668313	7.767207	4.091463	5.980376	3.569332	6.479646	4.958437	4.010569	5.732059	6.220452	5.254041	7.571896	4.170905	11.834573	4.413341	6.020052	5.539312	7.595226	4.719155	6.664111	4.081771	9.140731	4.097792	5.051621	5.393879	6.775785	4.549166	7.11459	5.122405	9.101879	5.280318	5.529484	6.456524	7.120578	1.277191	0.668753	0.327361	4.405979	1.794939	2.060592	1.191103	3.717951	1.876983	0.406568	1.00663	4.79065	0.846135	2.045708	1.575135	4.218576	3.133054	1.516827	1.959015	3.553787	1.415396	3.404824	1.795364	3.998573	2.392804	2.476573	2.076037	4.112642	2.976812	4.219969	2.157804	4.523273	4.144023	3.329442	3.681577	6.066604	2.439281	4.848319	3.80273	7.888937	4.600419	3.018115	3.887593	5.784722	2.839615	5.488364	4.037562	6.781236	2.627045	2.980217	2.628065	3.379195	0.597297	3.823426	2.732315	2.805219	2.152341	3.378154	2.120369	4.340539	3.947299	4.760552	2.318519	5.765712	5.59892	5.32955	5.77633	7.412266	5.36241	7.991239	5.790975	9.90719	6.704711	6.012528	6.814714	6.943123	4.380204	7.0913	6.404591	12.557525	5.640322	5.165293	5.471062	6.286467	3.18208	7.52869	5.502334	9.123737	2.571782	2.372002	3.007538	4.04072	1.116702	3.152205	3.291581	2.797608	4.798774	3.707395	3.589254	6.236141	2.304956	5.367111	4.166511	7.045239	6.008432	6.258696	6.367321	7.958902	7.036943	9.398619	6.5837	10.375914	8.568749	8.223428	9.541656	9.322607	7.085396	9.777342	8.475944	14.251658	7.439771	6.477623	7.565516	7.666339	5.106772	8.867104	7.446157	11.441611	5.446907	6.808766	6.409934	5.436305	5.489452	6.504019	6.739551	8.136539	5.966724	6.423515	6.839839	7.366203	7.170092	8.899677	6.096468	9.843531	8.638829	8.887479	9.836162	10.37391	9.137723	11.617126	9.440363	14.740677	9.07441	9.143767	12.582064	10.037444	7.525475	10.578813	10.15905	15.99207	6.692646	7.222817	8.203167	8.774879	7.03201	7.821312	8.714045	12.154977	4.481432	7.232629	7.15678	7.37915	5.192358	7.053393	7.230625	9.714841	7.974954	7.840374	9.912528	9.360088	8.004543	10.51638	8.983644	14.411935	5.417524	6.021983	8.238539	8.221608	6.273727	7.715499	7.897381	11.426981	6.457687	7.160785	9.372339	8.639271	7.036369	8.914201	9.169221	12.315878	4.90159	3.331996	3.495097	4.810625	3.453658	2.868102	5.541266	6.159641	5.879802	4.703854	4.133756	5.004168	3.860625	3.429573	5.923001	7.105226	6.296918	4.932305	5.090692	5.351087	4.536283	4.100991	5.408164	6.212309	4.765588	3.189331	3.913975	3.647588	3.017209	2.528495	5.718377	6.144556	6.408763	6.18751	5.094984	6.398275	4.544801	4.155344	8.218553	8.789102	8.167574	7.559765	5.113292	6.861275	6.2153	6.632503	7.716292	9.474369	5.366773	4.976692	4.729127	4.760322	4.808019	3.924516	4.381689	5.783216	4.007576	3.279413	3.800405	2.644576	2.91112	1.974638	3.427673	5.71876	7.729962	7.675325	7.285499	7.116961	7.022551	6.24689	11.700871	10.147952	10.264102	9.181316	7.955114	8.750469	7.308228	8.82315	11.337539	10.778595	8.417731	6.3546	6.612898	6.790366	6.241978	7.170969	7.259201	8.827696	3.525677	3.15163	3.28986	3.14424	3.854507	3.099809	1.837051	3.573207	8.41794	7.482891	7.446083	7.750366	6.264771	6.604768	9.404305	9.540137	8.868689	6.493462	6.398115	5.148132	7.649048	6.526341	9.763714	9.426448	10.645284	10.162893	8.982887	9.534908	7.356549	9.438895	12.493786	11.902654	11.144802	8.528918	8.938305	9.01483	7.770591	9.775906	10.711166	10.486165	7.798275	6.1879	5.948012	5.906137	7.203399	7.029373	7.390376	8.235447	6.84562	6.480507	5.749448	4.831367	6.840282	5.552347	8.354717	7.818385	12.218309	10.353868	9.7274	8.684812	9.287897	9.774962	12.631789	12.227791	12.075863	10.294487	10.151637	11.015845	7.543424	12.079738	12.596925	13.841601	11.078648	7.66363	7.853776	8.659704	7.957895	9.405271	9.912419	10.078955	7.878931	7.190555	4.854212	5.933838	6.165952	8.281271	8.711394	7.092504	8.950216	6.824287	6.709642	5.717156	6.7504	6.446546	9.296872	8.134777	7.984426	5.408534	5.793467	5.835391	6.13054	6.149344	8.37332	7.261645	7.899494	5.200135	5.420726	5.326423	4.950493	6.263296	8.185241	6.565185	3.16447	2.493868	2.50128	5.031048	2.137682	4.726358	0.426331	4.456514	3.550679	3.475712	2.762553	6.329868	1.547967	4.349878	0.117513	4.653425	1.831485	3.168482	1.877306	4.644757	0.67333	3.557765	-0.58194	4.642155	3.411777	2.691323	2.907879	3.187092	2.679787	6.008104	1.828847	4.876464	4.366138	5.909406	3.989855	7.129742	3.051208	6.677556	1.724199	6.708331	4.195779	5.778192	3.610733	6.916023	2.345436	4.588886	1.256925	6.878819	1.526083	3.917833	1.923046	2.976418	-0.389941	3.080104	0.129097	5.227094	6.274223	3.825457	-0.034479	1.740721	3.17162	8.105513	2.156509	5.331247	4.777076	6.465936	5.293511	7.122283	3.98017	8.04157	2.542336	7.713171	4.866819	7.860921	4.386847	7.779784	3.082141	6.678104	1.992328	7.785894	3.629427	7.02812	3.887847	5.890134	0.696401	4.640185	1.933704	7.921755	1.479912	3.890098	1.895055	1.763133	-1.535691	2.189483	0.421679	4.898358	4.472307	5.526245	3.745638	7.382271	2.387877	5.185297	1.333913	6.493899	4.39911	7.292676	5.106954	6.231388	3.097767	8.173373	2.697625	8.10024	5.400558	10.078946	6.110835	8.142303	4.559806	8.88485	3.919327	9.542595	5.409315	8.946985	4.727521	7.811786	2.292702	6.891522	2.689742	8.474096	4.28423	6.973859	4.052392	3.371802	0.305508	3.84404	2.351036	8.26696	4.383018	7.58022	6.253885	5.28308	3.563281	7.569476	3.513001	7.606649	5.034558	11.052087	6.607054	7.959854	5.216772	9.986267	4.370976	10.031119	5.974733	11.881494	6.336334	8.523477	5.08514	9.474745	4.991526	11.227734	5.061583	9.584093	4.497019	6.637248	2.89755	7.206547	3.685814	10.111986	4.119632	9.608199	3.619632	4.644546	2.880558	6.764758	4.385777	9.288603	2.808589	7.496459	3.852354	4.666933	2.517311	5.933148	2.762702	6.39284	2.441282	7.338574	3.780854	4.259645	2.052427	4.834796	2.752741	6.917463	3.574931	7.863014	3.64178	4.545098	2.574819	5.12802	3.428286	8.11622
29	5.468771	3.226809	3.445451	-2.352815	-2.432251	-4.798396	-0.773001	0.93241	6.295516	4.562804	3.146828	-0.293251	-3.275333	-3.064097	-0.119986	0.672042	5.717815	5.536932	2.704595	-0.783395	-1.188328	-2.071728	0.343141	2.193859	4.063262	3.411174	2.744493	-0.980015	0.186201	-2.035013	0.116834	2.703384	10.176605	8.201352	6.759259	3.472435	2.376223	0.695792	3.516607	4.316125	7.685572	5.982186	4.247985	1.947496	0.980245	-0.135686	2.241089	2.406328	4.019505	3.42077	0.467349	-0.377672	1.340653	-1.130094	0.685623	2.029708	2.635602	1.515321	0.665969	-2.860711	0.555025	-2.020171	-1.328084	-0.742388	11.094838	9.253866	7.561861	3.769726	5.868793	3.181095	4.888655	6.24371	13.798742	10.662402	8.305176	6.082501	6.250834	4.79427	6.82111	5.741259	7.972991	4.154051	2.372112	0.659167	2.46283	0.00318	1.615781	1.791069	3.948935	0.967497	-1.248814	-0.959349	2.201988	-1.277533	1.72066	1.47886	8.911517	7.321352	5.598895	2.615852	0.975212	-0.024614	2.877888	2.261724	8.011693	6.219337	5.374675	0.829968	4.675201	3.253956	3.418807	3.135116	14.992535	12.215557	10.226536	7.596764	9.193307	7.112732	8.576367	8.855431	13.352533	9.534459	7.712862	5.702432	6.495046	5.23725	6.386501	5.869098	6.354215	4.012355	1.708936	1.25176	3.174567	0.367945	2.503461	2.625668	4.777782	5.203969	4.04379	-0.198283	4.166974	3.145037	1.865995	1.000576	11.051772	8.270383	8.591887	3.425702	7.642579	6.530406	7.234066	5.895301	13.326981	9.489487	9.97781	7.166125	9.435843	6.885849	7.526199	6.716786	10.778645	8.93956	6.842051	6.20417	6.38046	5.522151	7.509015	5.976478	2.699408	4.822081	1.483149	2.108509	2.271356	2.704201	4.248204	5.010349	3.789331	2.547306	4.342493	0.129222	1.776792	1.232407	1.781715	-0.609125	3.221256	3.233861	3.21795	0.733005	2.92652	0.950284	2.048912	0.250211	4.163015	2.083197	1.883279	0.735482	2.378117	0.187159	1.499903	3.308359	-1.652724	-6.759529	-4.958264	-1.103278	-4.504702	-2.640505	0.910954	0.025281	-0.401197	-5.712766	-5.700274	0.152977	-3.153274	-1.619095	-0.084139	1.333623	0.184799	-2.768632	-1.818403	1.165678	-0.636432	1.057412	0.404911	2.817203	0.204563	-2.295888	-4.337559	-1.019434	-3.343878	-2.324733	0.111036	-0.862442	-1.00278	-5.241489	-4.079744	0.992123	-2.992962	-0.873235	1.663552	0.87324	-0.836263	-4.131899	-1.882252	1.199166	-1.49569	0.921094	0.125738	2.316092	-1.18568	-1.409746	-1.142915	0.640343	-1.425217	-0.086224	-1.528186	0.308691	-1.362083	0.52733	-4.042718	-0.850709	-2.768819	-2.376359	1.496212	0.163238	-0.814473	1.198604	-0.703556	3.102122	0.208122	0.138934	4.579138	4.489811	1.068568	-0.366927	0.573141	4.360609	1.674873	2.263543	2.652031	5.208714	-2.852622	-3.150707	-3.237097	-0.442511	-3.079602	-1.565959	-1.721181	-0.357519	-2.955256	-0.91878	-1.240725	0.802713	-0.97818	-0.209998	-0.91493	-0.415312	-0.097678	-3.604142	-2.008594	2.419194	-1.407964	0.372914	1.140188	1.956499	-1.401616	2.652561	-1.152903	2.286551	-0.525038	-0.634873	4.658976	4.166765	2.815621	4.088593	3.590554	7.339102	3.982212	3.874422	6.304126	9.846513	0.109872	-0.577391	0.342463	3.012387	1.127595	1.811876	2.118801	5.95309	-2.696699	-1.017135	-2.150232	0.655334	-0.840724	0.936881	-1.083481	2.148241	-1.832454	1.34993	-0.295915	-0.336198	-0.058475	-0.787463	3.844525	4.006265	-0.362506	3.002271	2.098282	3.164131	1.879747	0.899351	7.13233	8.01797	1.938077	2.995455	4.056731	5.512416	4.734964	3.519142	5.8647	10.92688	-0.047256	1.373873	1.51127	3.211783	0.978209	1.278779	1.887208	7.261607	2.372405	4.604604	2.871883	3.66071	3.848213	3.048084	1.814373	6.25558	-2.013202	-0.209586	0.376327	-1.212834	-0.606547	-1.002417	3.112836	3.854758	-0.038381	0.458146	1.90201	1.859327	1.30131	-0.430699	2.48255	6.096525	0.744098	2.385062	3.055426	2.883908	1.745606	0.68791	2.921452	7.258673	2.686513	-1.888292	2.770654	-2.114191	-0.609795	2.140292	-2.506256	1.984744	2.203214	-0.888145	1.788633	1.001816	-0.682997	4.346078	-0.460148	1.327036	2.513288	1.523977	3.969046	2.922956	1.316668	5.421229	2.051807	2.724687	1.994555	-1.252879	2.667237	-1.095612	-0.884637	0.771537	-1.123501	0.838372	3.698128	-0.601459	2.379799	0.769635	0.585625	4.436285	-0.236529	2.120305	3.458835	-0.140663	1.982335	3.288121	0.822503	5.985422	0.662439	2.248217	0.235305	0.731958	0.373932	0.085651	-0.270181	2.119503	0.842469	1.208384	1.806147	-0.353086	2.175444	-1.532242	-1.400472	-0.263582	-0.587739	0.08375	3.429939	0.918033	4.809989	2.335113	1.645196	4.898374	1.234613	3.417465	5.046144	1.527311	4.407262	5.83246	3.852305	6.918112	1.772563	4.44265	-0.633802	0.052653	-0.369114	-0.270595	-1.537766	3.35406	-1.429749	0.899652	-1.353862	1.035998	-1.52929	-1.861157	-1.275273	0.392012	-1.427899	0.528816	4.307904	-1.854004	2.027471	0.636353	0.915293	4.164001	0.404535	1.124652	3.066536	2.039222	5.301904	1.499057	-0.112928	2.946944	0.941456	3.494127	6.194892	5.465051	8.618731	7.41138	5.772246	9.28769	4.672476	7.681024	2.590028	3.814027	4.144059	4.508844	2.211789	7.441917	1.579617	5.192269	-1.610511	2.0496	-0.583528	-1.478213	-1.687222	2.524301	-0.816882	1.327572	3.084622	1.146145	5.610731	1.602916	0.612851	1.862134	0.802026	3.112852	4.542272	2.655736	7.549709	4.522	1.707953	6.268348	2.958868	5.393389	4.093628	6.116403	7.589651	6.730385	4.923005	9.326687	4.678442	7.53696	0.57949	4.707638	2.32033	2.700328	1.087497	6.903716	1.758653	5.18195	0.614199	4.844448	1.30037	0.996037	1.329078	4.219106	2.123558	3.574116	-0.309416	-0.030184	3.36928	0.838612	-0.553474	2.906729	0.560167	1.573868	-0.079886	1.77734	2.892317	1.552925	0.723623	4.203951	1.384591	2.586619	-0.000286	3.739083	2.658304	1.583313	1.893227	5.088001	2.392384	3.410907	-4.941889	0.615635	-3.926782	-2.218156	-2.561225	-4.2565	-0.560562	-0.37538	-2.4385	1.5282	-4.326602	-1.787676	-2.086031	-1.341642	-1.038386	1.203341	-0.256121	2.383212	-1.547708	0.116917	-0.805051	-1.005684	0.943292	1.653925	-2.770244	1.62479	-2.363145	-1.746971	-1.76785	-1.214006	1.444497	0.282955	-1.06418	2.539968	-1.159437	0.338187	-1.201546	-0.349504	1.295866	3.06104	-0.393883	2.67718	-1.044158	0.847669	-0.997194	0.037436	0.9664	2.466234	-0.239417	1.348665	-0.78582	-0.20699	-0.986587	-1.226282	-0.458458	0.806999	-1.027475	2.304092	-2.305226	-2.670121	-0.585363	-0.858421	1.199769	-0.165125	1.030059	6.253948	1.540702	0.404411	2.204804	1.090462	4.229543	4.840915	1.808441	3.872412	1.770449	1.868812	0.936791	1.551358	2.645579	4.5816	-2.161225	0.238798	-2.182665	-2.412296	-2.584218	-2.82191	-2.936204	0.255856	-1.836795	0.331956	-1.996613	-1.374566	-1.133454	-2.140771	-2.657492	-1.439139	-0.860662	1.871048	-1.372381	2.113667	-1.222928	-0.345026	0.637908	2.854453	0.928397	5.984021	0.935777	0.129472	1.519684	0.221272	4.278297	3.49984	4.509842	7.521132	5.404319	4.176304	4.267013	4.176931	7.576978	8.065606	0.828861	3.229738	1.499207	0.96028	0.716001	-0.257482	1.333279	3.890615	-2.267399	1.131084	-2.638573	-3.528467	-2.853611	-2.460012	-3.542166	-0.501818	0.869931	4.586176	0.534612	-0.658162	1.061469	-2.163816	2.570665	2.014663	2.603755	7.900873	3.444343	2.617769	3.655265	1.688358	6.953803	6.666769	4.299291	6.926526	5.418943	3.533802	4.424132	1.535456	5.839829	6.959491	-0.048422	3.254389	0.666564	-0.42697	0.527387	-0.399832	-0.307504	2.976803	-1.467484	2.751122	0.98569	-0.439652	-1.646565	-0.320543	-2.254366	0.639908	0.658436	3.41577	1.257223	-1.56084	1.089515	-2.52707	0.86186	1.924888	1.224782	3.376498	1.960673	-0.717371	1.03476	-1.365247	1.064924	2.567853	0.206387	3.312707	2.573762	-0.13242	1.283691	1.263479	1.15208	3.36315
30	2.339282	9.239749	2.832327	2.27	3.458987	3.051686	-0.033689	4.355885	1.249069	8.723291	4.156917	2.70436	4.005674	2.797514	0.574627	3.678946	1.739367	5.798297	3.442599	2.241756	3.429693	3.132495	2.616122	3.038732	2.351294	7.511559	0.346337	2.011685	2.727413	3.557445	-0.542189	3.971905	2.237525	7.053844	2.420487	3.077902	5.420758	3.363207	1.621547	4.511968	2.088572	7.235527	5.15281	3.568546	5.948977	4.59369	3.768997	4.354841	0.573114	2.751408	2.23128	1.741398	4.146985	3.325826	2.719892	0.629074	0.796621	3.297454	0.646694	0.660693	4.795638	6.507234	-3.116943	2.180316	2.940055	6.764232	2.914693	4.612455	5.11779	5.142138	2.519218	5.257331	3.142051	5.663363	4.915221	3.468798	7.633936	4.967932	3.979627	4.913025	2.21022	4.091409	5.259545	3.556572	7.466237	4.968973	4.757228	3.110695	-0.239965	1.483394	2.300862	2.448791	3.802822	2.376431	3.936326	-0.301995	1.603636	7.993432	4.601256	3.208972	5.243892	3.651448	1.677554	4.188842	2.758662	5.806528	0.935991	4.669529	3.861873	4.467005	0.390013	3.779195	4.567413	6.506144	4.758714	5.790214	7.364136	4.819532	2.625999	5.692137	4.046148	4.730088	5.887278	5.865867	8.010441	5.53604	4.859646	5.13622	1.735983	4.404431	4.184624	3.617373	5.652734	1.375451	4.750466	1.955834	2.79056	2.188988	-0.492028	2.18719	2.626401	4.042053	0.197437	2.222055	3.965134	5.119511	3.597602	6.799747	6.172592	5.23883	1.471262	5.598697	4.904393	5.972105	5.591538	7.809155	9.21776	7.205185	4.084871	5.58432	4.162278	5.084213	5.743089	7.185878	8.138849	5.27377	5.274384	5.518545	1.425956	1.599545	3.016708	3.20291	5.026814	2.875525	3.580045	1.401404	1.777085	1.7013	1.85451	3.40679	1.810222	1.166515	-0.315025	2.767734	-0.909115	1.452316	3.771493	2.483888	3.813184	2.001788	0.215042	3.934304	2.483867	1.606585	2.71195	3.255488	3.518295	2.358923	1.782988	3.670544	2.020576	0.886468	3.899273	2.75625	6.413906	1.963337	3.260313	0.740585	1.825667	1.004747	4.189453	2.52632	7.085911	1.509085	2.133946	0.895465	1.458723	1.080295	3.647808	2.365459	6.899375	2.219737	2.319112	1.91439	3.115758	2.208629	4.028548	3.808647	4.798213	3.071939	4.034106	2.379093	3.522752	1.485369	6.227898	4.189928	7.883112	3.0068	3.435858	0.244614	3.095651	1.929167	5.254831	5.08629	8.115322	2.882737	2.090494	2.411513	2.439826	2.03794	3.261692	3.219056	5.043699	3.336341	2.810228	1.987785	3.33773	3.1824	4.128771	2.491304	3.837203	2.052389	3.5096	2.639727	5.373254	4.603131	6.315178	7.549286	9.820099	7.552974	6.526474	2.758953	4.621808	3.097288	7.262475	5.960626	8.773689	4.767011	3.572103	0.972381	4.824281	4.346176	5.440114	6.902896	7.854654	4.935501	4.643681	1.618115	2.195581	2.76473	2.645875	2.89268	2.424521	1.91768	1.754355	1.685573	2.90263	1.507443	6.114509	4.538284	8.317719	2.908901	2.592444	0.820956	4.785226	4.602723	6.232764	5.568854	7.618866	5.62955	5.389745	3.23735	6.581333	5.957975	8.684806	8.615586	11.447665	8.825777	8.030535	3.073037	5.861192	4.545277	7.527195	7.980159	9.092471	7.053633	5.377542	2.226924	4.645541	3.528356	4.07164	6.276695	5.835883	4.397895	3.552747	1.547455	2.940697	2.355489	3.956543	2.96998	5.633291	3.164614	3.183227	1.464862	6.720863	5.617576	6.017352	7.8402	9.792521	8.300176	5.147267	2.587206	6.788745	5.980125	7.616174	8.243079	10.221665	8.65871	6.459754	2.731258	6.26223	5.657308	6.634209	8.235072	8.492218	7.66326	6.282175	3.072872	2.717339	2.924144	3.551296	3.89956	3.957988	3.908598	2.390743	1.541157	2.936438	3.192075	3.532411	4.146008	6.69964	4.791955	2.556098	0.538974	3.136395	3.855511	3.657309	4.608783	5.759047	5.440813	2.575608	1.381187	2.795312	3.093603	3.374899	4.428163	5.671133	5.493786	3.288338	1.651272	1.879476	3.720612	-0.901634	1.543843	2.254225	3.410715	2.019583	1.549999	2.872504	5.484881	0.126819	3.662283	3.378212	5.998161	3.760709	1.574698	2.046596	4.677048	2.120595	3.91644	3.355341	6.517878	4.640871	2.435708	1.750607	4.196621	0.749137	2.427906	1.696306	3.793659	1.198709	2.170234	2.60123	4.822173	1.692559	4.100798	4.793647	7.107563	4.754429	2.030644	3.568014	6.809252	4.01228	5.728871	5.221698	9.753691	7.381156	3.191719	2.423016	4.376875	3.600241	4.862709	3.627173	6.255308	5.245541	3.110737	2.200104	3.858389	0.6678	2.462116	0.906178	3.501867	0.61059	1.862196	3.937442	5.711103	4.852801	5.978029	5.282769	7.850514	5.946997	4.029455	4.362759	5.480311	4.954979	6.296703	5.663871	9.501509	7.319724	3.400208	4.272251	7.106082	6.520474	7.487185	5.779968	9.532635	8.854484	3.958558	3.063268	4.017381	3.12906	3.999355	2.237157	4.242547	5.070572	1.753363	2.923709	5.948719	2.990603	5.555821	4.958819	8.551934	5.441258	2.478549	4.018912	5.869191	4.053244	4.77013	3.053834	5.321711	3.700356	1.760545	6.175248	7.052183	6.692575	8.33343	7.125524	9.295478	8.468053	4.89499	4.599175	6.868665	7.93842	9.157969	5.947564	10.161213	9.044726	3.097136	3.629977	6.073832	6.135613	5.905786	4.144769	7.133273	7.249434	1.604794	2.414174	3.065667	3.694724	2.657582	0.661231	4.206419	1.358533	1.479242	5.920513	7.075157	6.832819	7.183563	5.466139	7.999741	6.392018	4.087414	6.329693	6.449593	7.318519	7.810924	6.507633	9.453776	7.794728	3.95288	5.907749	7.001619	7.929578	7.800467	6.649909	9.669273	8.846945	4.357479	3.874052	4.648601	5.783556	4.539367	3.412504	5.480548	5.546156	2.370423	1.873218	2.906041	4.364823	2.273998	1.659847	4.227708	2.459574	2.170515	2.421804	3.187963	4.487035	3.138123	2.436129	5.602748	3.525748	2.692523	2.677273	3.352286	4.344847	3.321058	2.000066	5.87625	3.55104	3.060367	-0.528623	-1.593668	-2.95259	-0.803781	1.391377	3.184909	1.345321	3.735227	0.464174	-1.672099	-1.29507	-0.431162	-0.251089	2.884184	1.85915	3.077919	1.102812	-1.035311	1.054874	0.429285	-0.722461	2.373304	2.97105	3.908152	0.772725	1.919979	0.609585	2.59682	3.84325	3.97413	2.442654	4.638956	1.650724	-1.461962	-0.932183	0.519691	0.408613	2.527867	2.084654	2.909089	2.788082	-1.894117	1.235625	2.107338	0.47265	1.655872	4.43394	3.158854	1.765458	0.002335	1.968553	1.724642	0.504641	2.467614	1.842225	1.012716	1.168527	2.092257	2.553197	3.358349	4.444419	2.819023	2.209395	4.653609	4.040617	2.849872	3.450489	4.594799	4.393992	5.505977	5.155531	5.927695	3.070233	-1.256568	0.888708	2.053809	0.956013	1.623537	3.88911	2.488642	4.580305	0.020917	3.905022	3.530686	0.641049	2.348041	4.300793	3.471901	1.941974	-0.298583	2.314787	2.037561	-0.045669	1.802624	0.619096	-0.317164	2.103503	-1.706292	-0.636541	0.025533	-0.387172	2.129964	3.520418	2.269927	3.229151	4.128589	4.707946	5.248463	5.745168	5.041664	4.679896	6.212671	4.660882	2.764741	3.623607	4.857396	3.365997	3.769128	5.287451	5.1416	5.24033	0.314563	3.218669	3.770509	0.848621	1.812619	4.247633	3.798423	3.848742	-0.111171	3.459102	3.189479	0.346272	0.761101	2.01894	1.094269	1.821398	2.76982	3.381274	3.169066	3.631633	2.627414	2.623988	3.953757	4.277012	4.518168	4.99086	5.813192	4.686734	4.7011	4.466057	5.576007	4.734684	2.882454	4.358106	4.222729	1.202536	2.726939	3.910616	3.446764	5.105084	1.917638	4.077689	3.401343	2.484035	-0.232399	4.389295	1.576722	3.020128	0.395535	2.273421	3.33559	0.080577	0.728266	1.049079	0.550052	1.645375	0.476806	1.813784	2.287365	-0.320456	0.485992	0.630753	1.786394	0.898234	-0.581945	0.41434	1.995319	-0.804143	0.01654	0.471408	0.471583	1.246965	0.676703	1.11772	2.342493	-1.157673	-1.134959	0.382163	0.68927
31	4.170606	6.262439	0.237055	5.730345	1.18012	1.999698	-2.461099	5.167288	4.35978	6.183006	3.77752	7.14617	1.065708	1.568784	-2.308073	6.203868	3.674052	6.280212	3.018025	6.050723	0.741614	1.997696	-0.282932	5.277696	7.981002	6.68932	2.390033	7.67538	3.64374	4.727425	1.994342	5.930557	7.296413	7.430289	5.522908	8.787012	3.079599	4.81373	0.415338	7.950923	5.792275	7.40088	7.159205	9.045859	2.646839	3.551455	1.580361	8.622799	4.227796	3.650772	3.722893	6.070108	0.323939	2.346992	2.438398	4.952647	10.389198	9.691852	5.104291	9.854149	7.704131	7.249797	6.333998	7.624205	9.825466	8.471253	5.759455	10.261043	6.178995	6.635498	3.722049	9.509534	6.822764	7.854713	7.683171	10.181863	5.402993	5.839258	2.649515	9.595095	7.223002	6.955912	7.194144	9.332932	3.960886	4.626949	3.348427	8.323445	7.048975	6.909534	5.89764	8.723988	4.214683	4.838298	4.919859	7.653737	5.608434	8.012458	5.770593	8.706602	3.137888	3.937513	-0.04394	8.034503	9.570534	8.145	5.717914	10.025028	7.149612	7.158782	4.169668	8.380651	8.90203	9.846848	7.520481	11.531713	7.877099	8.076676	3.594845	10.895639	6.505157	8.470484	8.509382	10.842027	5.92873	7.182733	4.103473	10.759413	5.881512	6.210229	7.320742	8.263373	3.964289	4.241534	3.402548	7.83671	7.40303	9.72416	6.435987	8.677132	5.62041	7.842757	4.159522	7.323478	9.261271	9.499766	8.34147	11.378864	8.447074	8.287308	5.044985	10.450166	7.878389	9.459115	8.636433	12.274302	8.688826	8.482635	4.938642	12.007218	6.542079	7.97051	8.496188	10.321299	6.974358	7.186314	4.322078	10.078588	3.723621	5.211394	6.576612	5.599191	2.983777	5.286868	3.983197	6.910687	5.794472	8.917582	7.004402	9.95295	7.112774	7.614828	2.820715	8.469167	3.749631	7.202055	6.615602	10.499624	6.21631	7.140624	3.16238	9.755219	3.446942	6.853526	5.831318	9.312603	5.296878	7.616578	2.937616	9.452494	4.237597	3.446097	7.925537	2.848547	6.727274	2.797582	1.869045	4.120482	3.601297	3.346545	9.798831	2.583126	4.991262	2.688059	2.039735	4.845957	3.535286	3.033061	8.642745	3.519273	5.748987	2.796512	1.639563	5.135238	5.415132	5.501908	8.612123	5.048808	8.945876	5.451806	5.057266	8.418825	5.615077	6.72181	11.126028	5.852442	8.644408	6.945111	6.038118	9.3726	5.688985	6.879373	10.868173	6.749825	8.800146	8.501019	6.153258	8.918122	4.805634	5.23097	7.571074	4.871736	7.374394	5.266851	3.125439	6.401038	6.747665	8.704382	8.900873	7.832042	12.788466	8.01353	8.767674	10.703142	7.318176	9.484231	10.433169	8.402341	11.064881	9.503033	7.35648	11.485336	7.185693	9.571857	11.629601	8.274903	10.113879	11.481872	7.580982	11.638927	6.383173	7.168832	9.241014	7.47437	9.753167	9.470634	6.333561	8.797628	4.320969	6.185539	6.708908	4.694	8.008065	5.732523	4.762815	6.270493	4.574609	7.190643	11.826169	6.229824	7.968571	7.060682	5.218542	8.851309	5.875452	8.403251	8.670824	7.586134	10.444188	8.789992	8.025806	9.889915	8.794817	10.932781	11.248601	9.945633	12.013004	12.347498	10.274428	12.332081	8.180812	9.876943	10.531636	9.475907	11.653966	12.034734	7.960145	10.359102	5.687446	5.789896	7.533019	6.90697	8.87526	7.258151	6.430905	7.165484	4.330265	6.046506	7.554647	7.797454	7.753033	7.403252	7.071995	7.362038	7.700144	9.66118	9.854822	10.151863	10.724481	11.122948	9.504457	10.821609	9.381357	11.131372	10.794841	11.129913	11.957569	13.132344	9.482056	11.071778	7.897368	8.206799	8.858888	8.973746	10.659192	10.383385	8.220482	8.668717	4.116867	3.605569	4.783263	5.773031	6.851062	5.593141	4.609895	4.849103	4.85202	6.337098	6.784414	8.154364	7.868319	6.675989	7.666838	6.384011	6.07769	6.522781	6.824296	2.937466	8.324021	8.487091	7.742188	5.882431	5.495586	6.363524	5.98257	6.458162	7.741723	7.14445	5.301423	5.910751	-2.284307	3.302908	-0.581875	-3.787185	-4.087168	-0.618233	-3.257973	8.518725	-0.42067	7.453032	4.649366	1.949253	0.705325	4.098361	-0.381985	11.826166	1.764748	5.603642	4.659439	2.57276	2.51218	5.410709	1.048478	12.609236	2.413592	5.886075	2.44112	-2.201923	0.110587	1.609541	0.806632	6.001014	0.578626	8.755519	4.686142	1.762038	1.644532	5.546485	0.474858	11.794885	3.489369	11.191508	8.550146	5.990567	5.557571	8.233612	2.12294	13.169139	4.522034	6.600465	5.722769	5.097323	4.550312	5.864734	2.941879	10.318275	7.288394	7.990637	7.324509	3.563736	4.712994	6.532958	7.333779	10.358688	4.441329	10.112261	5.729106	3.622581	3.037381	5.24346	3.322732	10.966266	3.6209	13.51125	9.414133	5.738615	6.225268	7.940811	2.161205	12.52718	6.520885	11.345102	10.739586	8.193357	7.031852	8.986092	4.844235	12.076329	5.566845	8.485432	9.268536	8.9176	5.444998	7.547709	5.186892	8.578606	0.836421	11.104151	6.320965	3.52897	4.130931	5.797772	0.265425	12.823122	7.615589	10.566489	9.240015	6.915349	5.564395	9.113267	4.955106	8.662737	6.171737	14.435726	13.696881	9.280741	8.239904	9.934094	7.134711	13.44484	8.065205	14.067868	13.794408	9.936012	9.099227	10.811643	7.082998	12.084698	8.776695	11.699533	11.963341	11.391373	8.903712	10.512204	7.469909	10.602276	7.470592	8.386521	7.598756	6.870482	5.457704	8.988461	6.641949	7.555596	9.919905	13.044468	12.72898	10.040343	8.05519	11.340946	9.07725	12.799353	9.691694	15.130746	16.915253	11.677857	10.84782	12.146046	9.590136	12.690252	10.623936	13.747215	15.158586	12.91879	11.250717	11.692818	9.836946	11.242002	10.01921	12.286874	14.31724	15.12708	11.088274	11.766271	10.919814	8.88808	10.568928	12.222898	14.312498	13.213254	8.372211	10.731435	9.764279	7.076247	9.650412	10.677641	14.433167	13.154056	9.144428	9.925138	9.629253	5.449587	7.152969	10.778486	14.8518	13.572344	8.262494	9.356576	8.487364	2.151214	6.185534	8.31007	6.644502	5.916478	5.718034	7.213317	4.83314	5.802116	7.037638	9.256275	9.882646	8.045222	5.656211	9.126786	4.645066	6.159769	8.038474	7.516937	6.188609	5.802616	6.735255	7.217602	4.706729	5.880277	7.983861	9.984047	6.435915	8.729666	7.409935	8.463329	8.178831	8.512456	9.192985	12.417581	11.877566	9.124011	7.128574	12.595944	7.566132	9.622317	10.06463	13.193881	12.163666	8.971034	8.233086	13.056609	8.264374	9.954715	6.916961	8.612876	6.66665	6.821548	6.775335	7.61218	6.931432	7.880683	9.764153	10.207458	5.327161	9.959126	6.623453	8.768316	11.695833	9.747929	11.255905	15.84363	13.208002	12.987152	9.065714	14.582604	10.602636	12.041449	11.992512	16.289129	14.349489	11.203257	8.665738	17.397009	10.735011	11.858296	10.170101	11.6292	11.363925	9.652528	8.314653	12.904396	10.807475	10.580787	6.816419	7.384481	5.865355	5.388736	5.579566	7.967979	8.442852	8.656109	9.212083	12.759369	12.452845	9.050565	7.148539	13.604143	7.496293	9.600994	9.883207	11.751502	10.033106	10.88934	8.953182	12.461733	11.910852	12.032103	13.09477	17.130119	15.423135	13.60723	9.569945	18.13497	12.267864	14.752627	12.538055	15.682606	13.780976	12.390848	9.661386	16.85911	10.568977	13.464696	9.447779	10.378522	10.105274	9.071849	6.683806	12.099572	10.499433	10.717635	9.115364	10.020109	8.883074	9.488968	7.283366	11.057065	10.652651	12.107074	12.329245	15.549173	14.067793	13.442883	9.655646	17.082945	13.301824	15.779349	14.083266	17.476671	16.258587	13.354828	9.75878	19.702686	13.265138	16.449879	11.961634	12.260013	13.643614	12.030886	7.614738	16.912104	11.87193	15.174808	7.94249	6.806866	9.1096	7.253137	4.971004	10.209735	7.506933	9.404211	8.862141	8.554505	10.930525	8.540134	7.448673	12.830097	9.036829	12.264174	9.621765	7.9463	10.334239	6.999633	5.028258	13.320044	8.595676	10.451197	10.135417	7.885289	10.623363	7.362184	5.073556	13.522861	8.206282	10.832986
32	-0.773967	0.44771	3.04661	3.050609	-1.340461	3.609491	0.765397	-3.126495	0.309302	0.864006	3.104589	3.480804	0.430358	4.421517	-0.423935	-2.193034	-0.424958	0.760733	2.717345	3.109436	1.300437	3.973813	0.058163	0.30543	3.336352	4.282326	4.637078	3.386719	1.904773	4.559875	3.701455	-1.112494	3.430926	2.768086	6.057935	7.468181	1.366679	5.516818	3.555299	0.510749	3.00082	2.386556	4.87184	6.640862	1.813234	5.263291	1.267717	1.978411	2.25485	1.63257	1.667839	3.45027	2.388061	3.226126	0.694406	2.912422	4.900265	5.193947	4.517002	3.518237	5.003866	5.142975	1.237404	1.619683	5.793044	4.938392	7.828572	7.529978	3.038922	6.093402	6.015413	2.834182	2.944913	1.941056	5.902948	8.414354	0.652467	3.885379	3.297915	1.79211	2.934666	1.689195	6.325285	6.783754	3.741892	3.213118	3.498873	4.080562	0.729011	0.817128	2.760544	2.456685	1.572447	2.048255	0.027628	2.539829	2.818097	2.24227	5.728975	7.589138	1.210117	5.540372	2.245402	0.811061	8.230041	8.936295	9.215294	8.377405	7.317197	7.874584	7.480901	5.583362	6.876596	4.959351	9.938777	10.585608	4.726648	6.772375	7.55212	6.898772	4.223775	3.340342	7.403466	9.601177	2.757033	4.602504	4.392219	6.223581	2.42737	2.452573	5.251929	5.795278	2.186066	3.245438	1.9025	4.910605	9.845149	9.250946	9.661181	9.687626	8.190083	7.467669	7.885566	7.16972	10.426412	10.598885	12.496934	13.706449	8.937733	9.927446	10.335391	10.912961	7.116589	6.334212	10.850045	12.347956	4.993955	6.596713	7.368929	9.134462	5.351744	4.540258	9.548917	9.709128	3.65724	5.8677	6.477217	7.9786	5.963064	4.28558	6.374904	11.599385	4.617618	2.146494	4.008324	5.837069	9.601849	8.80171	11.572419	12.894934	7.860384	7.722043	9.213126	9.353536	7.298459	5.652054	10.070292	11.066355	6.317963	6.997202	8.018662	9.352514	7.462835	6.108797	10.358469	10.910343	5.315043	7.174965	7.404245	9.159834	5.106406	6.33115	4.599941	8.035295	5.45448	8.459691	7.250883	5.297508	6.312251	7.177407	5.483875	10.154529	6.711238	9.890079	8.958715	6.49708	4.989254	5.334199	6.978983	10.444571	5.034129	9.768427	9.21851	2.205063	7.307117	7.30021	5.401554	8.521343	6.000495	7.405916	6.639247	5.968587	10.42999	10.087036	8.969962	13.082261	9.369872	10.505276	10.063529	9.013417	10.645997	10.569221	9.803923	14.587008	9.707849	11.916239	12.08273	9.57445	6.500631	6.577176	7.563106	10.093195	6.190318	8.182869	8.028405	3.641178	5.5156	6.15138	4.022172	6.348668	4.653109	6.326825	4.294227	4.161372	13.663535	12.614402	10.958316	14.671198	11.123543	11.910598	10.015622	9.828193	13.164814	10.293732	12.229616	16.314491	8.390833	10.271972	9.572891	10.611826	11.387634	10.972505	11.261321	14.36388	9.439579	12.185998	10.36416	7.85121	4.785127	3.910246	5.692662	6.049132	2.829271	3.957789	4.44968	1.338924	10.855009	11.220159	9.431013	14.30395	11.618824	12.245173	12.542599	11.557417	12.544257	12.557148	12.117301	14.924549	9.618195	10.749999	7.827364	8.609505	16.612185	13.740706	13.110262	16.920982	12.077575	14.406442	11.913979	13.295778	14.534735	12.950116	12.594877	16.255138	10.414774	12.762333	12.201458	11.522765	9.662863	8.295616	8.768719	11.481531	7.214314	9.06986	7.933157	5.144852	10.815644	9.499026	8.827416	12.126761	8.255259	9.475061	8.013655	8.719074	17.210117	14.763994	13.672253	17.138601	13.058322	14.469823	12.195231	14.063018	16.312447	13.820565	13.751163	17.956709	11.568461	14.309591	12.648663	13.935395	13.926001	12.240168	11.883575	15.908576	10.009273	12.958753	11.397578	10.686735	8.01607	7.028408	7.122069	8.949434	6.389949	7.66527	6.851195	5.369713	10.710604	8.78546	9.371785	11.583162	7.566264	9.575098	7.27669	9.962575	9.818892	8.668454	9.058658	11.73557	7.854946	9.532488	7.897538	10.13626	10.749187	10.478336	10.424957	13.005932	9.641406	11.508091	9.875821	11.550684	2.049173	0.374389	2.707532	0.663115	2.107433	-1.963052	2.770224	-1.985847	2.329388	3.472905	6.108208	4.436078	3.990693	1.648549	3.649788	0.663339	1.458041	0.801783	3.904153	3.395877	4.157884	0.167389	1.561585	-0.258485	3.81163	2.236308	4.621064	5.155858	6.986127	2.940602	2.596407	2.348066	5.229349	6.460032	7.333579	8.861831	6.964223	4.642912	7.260871	4.726052	5.376508	6.244792	8.430787	7.792689	6.939535	4.715484	6.077395	4.535658	1.637441	0.975778	3.111025	1.659886	2.238535	-1.948951	0.650117	-0.473432	7.099475	6.60708	6.490433	3.916277	9.184579	4.832779	4.450452	4.850998	8.356529	8.567956	9.976107	10.182632	10.596883	7.167426	8.389519	7.51888	6.894726	8.28339	10.649033	11.714184	9.637415	7.297909	8.841236	6.611742	5.915898	6.278319	8.996728	8.039331	7.737782	5.45454	5.759103	6.342356	2.136202	2.687306	2.23087	2.136396	2.508209	0.352611	1.182244	0.921588	5.264716	6.136933	8.732038	9.208473	7.258777	5.576573	7.409284	4.708265	9.948365	11.534478	11.269426	9.592576	13.14017	9.323797	8.802886	8.44237	9.660913	11.160519	12.681746	13.309281	13.011056	10.174107	10.880154	9.975917	7.714138	9.411972	10.831516	11.197153	10.988905	7.938305	9.108317	8.547083	4.586137	6.474597	6.594586	7.099636	7.557541	4.535498	3.843159	3.926604	9.294131	10.261183	9.671314	8.697928	12.164265	8.126946	7.485045	8.927705	10.375816	13.727087	13.376651	14.168351	15.333648	11.59512	11.262431	12.102176	9.769886	11.736772	12.34399	13.166102	16.094931	10.796817	8.367276	10.902486	6.87637	9.516455	10.552884	11.490974	10.91619	8.590555	8.782188	8.379919	4.381711	6.038924	6.68645	7.573668	6.347065	4.93261	5.797264	4.233136	9.577086	11.216899	10.933838	13.700524	11.01419	9.936013	8.590162	11.223685	8.07271	10.095839	11.367128	13.190672	11.325238	10.522017	10.240942	10.213793	7.477806	8.817342	11.10288	14.094544	10.346232	9.777013	10.574937	9.426739	2.807235	-0.668817	1.132693	4.375978	-0.46281	-0.567652	1.620942	2.568791	0.19494	-1.443132	-1.324405	3.029656	-3.33954	-0.513355	0.656164	1.469629	-0.510181	-2.585928	-0.307203	3.624883	-2.269117	-1.458616	2.112551	1.046931	4.718566	1.586817	3.75865	5.381876	2.401611	2.341397	3.243042	3.860524	3.185917	0.093507	3.214004	3.949419	0.386854	-0.657876	2.262208	4.380277	0.830067	-1.370466	5.290757	4.026021	-0.189447	-0.530923	2.383895	4.797156	0.696438	-1.295334	2.765574	2.738447	0.244043	-0.927249	2.045851	2.767775	8.342133	5.281063	6.981711	5.486843	3.412284	4.501244	5.890972	5.171974	5.682859	4.134243	6.514161	7.335845	3.680145	2.907599	5.166649	6.426153	1.643147	-0.261868	4.991584	4.993096	2.126808	-0.436246	2.67569	6.111704	-0.908732	-2.242452	3.953031	4.03334	0.326115	-1.72672	2.869677	4.501352	-0.259052	-0.486487	2.628119	0.392345	0.116756	-2.654385	1.048722	1.848269	0.7828	-1.658833	1.872635	3.480087	-1.567942	-0.252512	1.050975	4.244223	7.354243	6.303977	8.687672	8.151958	5.351649	6.096126	7.713754	7.545939	4.83446	3.360925	8.723664	8.487082	3.822894	2.310156	7.374293	9.427521	1.178211	-1.260405	6.264725	3.927662	0.884096	-1.653251	3.892856	6.389771	0.033601	1.080376	4.336662	2.185258	1.175618	-1.904536	3.674515	4.617713	7.635304	6.331223	7.446388	5.156493	9.765578	5.243224	10.970701	4.692945	5.906301	5.977236	10.398215	7.288691	6.066921	5.465581	7.939415	8.814891	2.349056	2.038225	8.282903	7.200991	2.831389	1.215345	7.900604	7.388884	1.403055	0.552323	6.895379	5.417713	2.802281	-0.28235	6.65163	6.234246	0.48936	-1.159504	4.516662	1.903807	2.136133	-1.888381	5.208926	3.892948	4.70365	3.464687	5.837917	4.793839	0.497002	4.75934	4.836548	6.046484	1.528922	2.545859	5.79961	3.393435	1.220391	0.924212	5.502184	3.305216	0.983576	1.877329	5.050952	1.927201	1.332282	0.953816	5.243593	4.098346
