# Supplementary material for: When Feelings Arise with Meanings: How Emotion and Meaning of a Native Language Affect Second Language Processing in Adult Learners
Source: PLoS One. 2015 Dec 10;10(12):e0144576. doi: 10.1371/journal.pone.0144576 (PMC4684350; doi:10.1371/journal.pone.0144576)
Supplement: S1 Dataset — (ZIP) [file pone.0144576.s001.zip › N1P1 (80to150ms).txt]

Participant	F3-LM_Congruent_Associated_Neutral_Ses1	F3-LM_Congruent_Associated_Positive_Ses1	F3-LM_Congruent_Unassociated_Neutral_Ses1	F3-LM_Congruent_Unassociated_Positive_Ses1	F3-LM_Incongruent_Associated_Neutral_Ses1	F3-LM_Incongruent_Associated_Positive_Ses1	F3-LM_Incongruent_Unassociated_Neutral_Ses1	F3-LM_Incongruent_Unassociated_Positive_Ses1	Fz-LM_Congruent_Associated_Neutral_Ses1	Fz-LM_Congruent_Associated_Positive_Ses1	Fz-LM_Congruent_Unassociated_Neutral_Ses1	Fz-LM_Congruent_Unassociated_Positive_Ses1	Fz-LM_Incongruent_Associated_Neutral_Ses1	Fz-LM_Incongruent_Associated_Positive_Ses1	Fz-LM_Incongruent_Unassociated_Neutral_Ses1	Fz-LM_Incongruent_Unassociated_Positive_Ses1	F4-LM_Congruent_Associated_Neutral_Ses1	F4-LM_Congruent_Associated_Positive_Ses1	F4-LM_Congruent_Unassociated_Neutral_Ses1	F4-LM_Congruent_Unassociated_Positive_Ses1	F4-LM_Incongruent_Associated_Neutral_Ses1	F4-LM_Incongruent_Associated_Positive_Ses1	F4-LM_Incongruent_Unassociated_Neutral_Ses1	F4-LM_Incongruent_Unassociated_Positive_Ses1	FC5-LM_Congruent_Associated_Neutral_Ses1	FC5-LM_Congruent_Associated_Positive_Ses1	FC5-LM_Congruent_Unassociated_Neutral_Ses1	FC5-LM_Congruent_Unassociated_Positive_Ses1	FC5-LM_Incongruent_Associated_Neutral_Ses1	FC5-LM_Incongruent_Associated_Positive_Ses1	FC5-LM_Incongruent_Unassociated_Neutral_Ses1	FC5-LM_Incongruent_Unassociated_Positive_Ses1	FC1-LM_Congruent_Associated_Neutral_Ses1	FC1-LM_Congruent_Associated_Positive_Ses1	FC1-LM_Congruent_Unassociated_Neutral_Ses1	FC1-LM_Congruent_Unassociated_Positive_Ses1	FC1-LM_Incongruent_Associated_Neutral_Ses1	FC1-LM_Incongruent_Associated_Positive_Ses1	FC1-LM_Incongruent_Unassociated_Neutral_Ses1	FC1-LM_Incongruent_Unassociated_Positive_Ses1	FC2-LM_Congruent_Associated_Neutral_Ses1	FC2-LM_Congruent_Associated_Positive_Ses1	FC2-LM_Congruent_Unassociated_Neutral_Ses1	FC2-LM_Congruent_Unassociated_Positive_Ses1	FC2-LM_Incongruent_Associated_Neutral_Ses1	FC2-LM_Incongruent_Associated_Positive_Ses1	FC2-LM_Incongruent_Unassociated_Neutral_Ses1	FC2-LM_Incongruent_Unassociated_Positive_Ses1	FC6-LM_Congruent_Associated_Neutral_Ses1	FC6-LM_Congruent_Associated_Positive_Ses1	FC6-LM_Congruent_Unassociated_Neutral_Ses1	FC6-LM_Congruent_Unassociated_Positive_Ses1	FC6-LM_Incongruent_Associated_Neutral_Ses1	FC6-LM_Incongruent_Associated_Positive_Ses1	FC6-LM_Incongruent_Unassociated_Neutral_Ses1	FC6-LM_Incongruent_Unassociated_Positive_Ses1	T7-LM_Congruent_Associated_Neutral_Ses1	T7-LM_Congruent_Associated_Positive_Ses1	T7-LM_Congruent_Unassociated_Neutral_Ses1	T7-LM_Congruent_Unassociated_Positive_Ses1	T7-LM_Incongruent_Associated_Neutral_Ses1	T7-LM_Incongruent_Associated_Positive_Ses1	T7-LM_Incongruent_Unassociated_Neutral_Ses1	T7-LM_Incongruent_Unassociated_Positive_Ses1	C3-LM_Congruent_Associated_Neutral_Ses1	C3-LM_Congruent_Associated_Positive_Ses1	C3-LM_Congruent_Unassociated_Neutral_Ses1	C3-LM_Congruent_Unassociated_Positive_Ses1	C3-LM_Incongruent_Associated_Neutral_Ses1	C3-LM_Incongruent_Associated_Positive_Ses1	C3-LM_Incongruent_Unassociated_Neutral_Ses1	C3-LM_Incongruent_Unassociated_Positive_Ses1	Cz-LM_Congruent_Associated_Neutral_Ses1	Cz-LM_Congruent_Associated_Positive_Ses1	Cz-LM_Congruent_Unassociated_Neutral_Ses1	Cz-LM_Congruent_Unassociated_Positive_Ses1	Cz-LM_Incongruent_Associated_Neutral_Ses1	Cz-LM_Incongruent_Associated_Positive_Ses1	Cz-LM_Incongruent_Unassociated_Neutral_Ses1	Cz-LM_Incongruent_Unassociated_Positive_Ses1	C4-LM_Congruent_Associated_Neutral_Ses1	C4-LM_Congruent_Associated_Positive_Ses1	C4-LM_Congruent_Unassociated_Neutral_Ses1	C4-LM_Congruent_Unassociated_Positive_Ses1	C4-LM_Incongruent_Associated_Neutral_Ses1	C4-LM_Incongruent_Associated_Positive_Ses1	C4-LM_Incongruent_Unassociated_Neutral_Ses1	C4-LM_Incongruent_Unassociated_Positive_Ses1	T8-LM_Congruent_Associated_Neutral_Ses1	T8-LM_Congruent_Associated_Positive_Ses1	T8-LM_Congruent_Unassociated_Neutral_Ses1	T8-LM_Congruent_Unassociated_Positive_Ses1	T8-LM_Incongruent_Associated_Neutral_Ses1	T8-LM_Incongruent_Associated_Positive_Ses1	T8-LM_Incongruent_Unassociated_Neutral_Ses1	T8-LM_Incongruent_Unassociated_Positive_Ses1	FCz-LM_Congruent_Associated_Neutral_Ses1	FCz-LM_Congruent_Associated_Positive_Ses1	FCz-LM_Congruent_Unassociated_Neutral_Ses1	FCz-LM_Congruent_Unassociated_Positive_Ses1	FCz-LM_Incongruent_Associated_Neutral_Ses1	FCz-LM_Incongruent_Associated_Positive_Ses1	FCz-LM_Incongruent_Unassociated_Neutral_Ses1	FCz-LM_Incongruent_Unassociated_Positive_Ses1	CP5-LM_Congruent_Associated_Neutral_Ses1	CP5-LM_Congruent_Associated_Positive_Ses1	CP5-LM_Congruent_Unassociated_Neutral_Ses1	CP5-LM_Congruent_Unassociated_Positive_Ses1	CP5-LM_Incongruent_Associated_Neutral_Ses1	CP5-LM_Incongruent_Associated_Positive_Ses1	CP5-LM_Incongruent_Unassociated_Neutral_Ses1	CP5-LM_Incongruent_Unassociated_Positive_Ses1	CP1-LM_Congruent_Associated_Neutral_Ses1	CP1-LM_Congruent_Associated_Positive_Ses1	CP1-LM_Congruent_Unassociated_Neutral_Ses1	CP1-LM_Congruent_Unassociated_Positive_Ses1	CP1-LM_Incongruent_Associated_Neutral_Ses1	CP1-LM_Incongruent_Associated_Positive_Ses1	CP1-LM_Incongruent_Unassociated_Neutral_Ses1	CP1-LM_Incongruent_Unassociated_Positive_Ses1	CP2-LM_Congruent_Associated_Neutral_Ses1	CP2-LM_Congruent_Associated_Positive_Ses1	CP2-LM_Congruent_Unassociated_Neutral_Ses1	CP2-LM_Congruent_Unassociated_Positive_Ses1	CP2-LM_Incongruent_Associated_Neutral_Ses1	CP2-LM_Incongruent_Associated_Positive_Ses1	CP2-LM_Incongruent_Unassociated_Neutral_Ses1	CP2-LM_Incongruent_Unassociated_Positive_Ses1	CP6-LM_Congruent_Associated_Neutral_Ses1	CP6-LM_Congruent_Associated_Positive_Ses1	CP6-LM_Congruent_Unassociated_Neutral_Ses1	CP6-LM_Congruent_Unassociated_Positive_Ses1	CP6-LM_Incongruent_Associated_Neutral_Ses1	CP6-LM_Incongruent_Associated_Positive_Ses1	CP6-LM_Incongruent_Unassociated_Neutral_Ses1	CP6-LM_Incongruent_Unassociated_Positive_Ses1	P7-LM_Congruent_Associated_Neutral_Ses1	P7-LM_Congruent_Associated_Positive_Ses1	P7-LM_Congruent_Unassociated_Neutral_Ses1	P7-LM_Congruent_Unassociated_Positive_Ses1	P7-LM_Incongruent_Associated_Neutral_Ses1	P7-LM_Incongruent_Associated_Positive_Ses1	P7-LM_Incongruent_Unassociated_Neutral_Ses1	P7-LM_Incongruent_Unassociated_Positive_Ses1	P3-LM_Congruent_Associated_Neutral_Ses1	P3-LM_Congruent_Associated_Positive_Ses1	P3-LM_Congruent_Unassociated_Neutral_Ses1	P3-LM_Congruent_Unassociated_Positive_Ses1	P3-LM_Incongruent_Associated_Neutral_Ses1	P3-LM_Incongruent_Associated_Positive_Ses1	P3-LM_Incongruent_Unassociated_Neutral_Ses1	P3-LM_Incongruent_Unassociated_Positive_Ses1	Pz-LM_Congruent_Associated_Neutral_Ses1	Pz-LM_Congruent_Associated_Positive_Ses1	Pz-LM_Congruent_Unassociated_Neutral_Ses1	Pz-LM_Congruent_Unassociated_Positive_Ses1	Pz-LM_Incongruent_Associated_Neutral_Ses1	Pz-LM_Incongruent_Associated_Positive_Ses1	Pz-LM_Incongruent_Unassociated_Neutral_Ses1	Pz-LM_Incongruent_Unassociated_Positive_Ses1	P4-LM_Congruent_Associated_Neutral_Ses1	P4-LM_Congruent_Associated_Positive_Ses1	P4-LM_Congruent_Unassociated_Neutral_Ses1	P4-LM_Congruent_Unassociated_Positive_Ses1	P4-LM_Incongruent_Associated_Neutral_Ses1	P4-LM_Incongruent_Associated_Positive_Ses1	P4-LM_Incongruent_Unassociated_Neutral_Ses1	P4-LM_Incongruent_Unassociated_Positive_Ses1	P8-LM_Congruent_Associated_Neutral_Ses1	P8-LM_Congruent_Associated_Positive_Ses1	P8-LM_Congruent_Unassociated_Neutral_Ses1	P8-LM_Congruent_Unassociated_Positive_Ses1	P8-LM_Incongruent_Associated_Neutral_Ses1	P8-LM_Incongruent_Associated_Positive_Ses1	P8-LM_Incongruent_Unassociated_Neutral_Ses1	P8-LM_Incongruent_Unassociated_Positive_Ses1	O1-LM_Congruent_Associated_Neutral_Ses1	O1-LM_Congruent_Associated_Positive_Ses1	O1-LM_Congruent_Unassociated_Neutral_Ses1	O1-LM_Congruent_Unassociated_Positive_Ses1	O1-LM_Incongruent_Associated_Neutral_Ses1	O1-LM_Incongruent_Associated_Positive_Ses1	O1-LM_Incongruent_Unassociated_Neutral_Ses1	O1-LM_Incongruent_Unassociated_Positive_Ses1	Oz-LM_Congruent_Associated_Neutral_Ses1	Oz-LM_Congruent_Associated_Positive_Ses1	Oz-LM_Congruent_Unassociated_Neutral_Ses1	Oz-LM_Congruent_Unassociated_Positive_Ses1	Oz-LM_Incongruent_Associated_Neutral_Ses1	Oz-LM_Incongruent_Associated_Positive_Ses1	Oz-LM_Incongruent_Unassociated_Neutral_Ses1	Oz-LM_Incongruent_Unassociated_Positive_Ses1	O2-LM_Congruent_Associated_Neutral_Ses1	O2-LM_Congruent_Associated_Positive_Ses1	O2-LM_Congruent_Unassociated_Neutral_Ses1	O2-LM_Congruent_Unassociated_Positive_Ses1	O2-LM_Incongruent_Associated_Neutral_Ses1	O2-LM_Incongruent_Associated_Positive_Ses1	O2-LM_Incongruent_Unassociated_Neutral_Ses1	O2-LM_Incongruent_Unassociated_Positive_Ses1	F3-LM_Congruent_Associated_Neutral_Ses2	F3-LM_Congruent_Associated_Positive_Ses2	F3-LM_Congruent_Unassociated_Neutral_Ses2	F3-LM_Congruent_Unassociated_Positive_Ses2	F3-LM_Incongruent_Associated_Neutral_Ses2	F3-LM_Incongruent_Associated_Positive_Ses2	F3-LM_Incongruent_Unassociated_Neutral_Ses2	F3-LM_Incongruent_Unassociated_Positive_Ses2	Fz-LM_Congruent_Associated_Neutral_Ses2	Fz-LM_Congruent_Associated_Positive_Ses2	Fz-LM_Congruent_Unassociated_Neutral_Ses2	Fz-LM_Congruent_Unassociated_Positive_Ses2	Fz-LM_Incongruent_Associated_Neutral_Ses2	Fz-LM_Incongruent_Associated_Positive_Ses2	Fz-LM_Incongruent_Unassociated_Neutral_Ses2	Fz-LM_Incongruent_Unassociated_Positive_Ses2	F4-LM_Congruent_Associated_Neutral_Ses2	F4-LM_Congruent_Associated_Positive_Ses2	F4-LM_Congruent_Unassociated_Neutral_Ses2	F4-LM_Congruent_Unassociated_Positive_Ses2	F4-LM_Incongruent_Associated_Neutral_Ses2	F4-LM_Incongruent_Associated_Positive_Ses2	F4-LM_Incongruent_Unassociated_Neutral_Ses2	F4-LM_Incongruent_Unassociated_Positive_Ses2	FC5-LM_Congruent_Associated_Neutral_Ses2	FC5-LM_Congruent_Associated_Positive_Ses2	FC5-LM_Congruent_Unassociated_Neutral_Ses2	FC5-LM_Congruent_Unassociated_Positive_Ses2	FC5-LM_Incongruent_Associated_Neutral_Ses2	FC5-LM_Incongruent_Associated_Positive_Ses2	FC5-LM_Incongruent_Unassociated_Neutral_Ses2	FC5-LM_Incongruent_Unassociated_Positive_Ses2	FC1-LM_Congruent_Associated_Neutral_Ses2	FC1-LM_Congruent_Associated_Positive_Ses2	FC1-LM_Congruent_Unassociated_Neutral_Ses2	FC1-LM_Congruent_Unassociated_Positive_Ses2	FC1-LM_Incongruent_Associated_Neutral_Ses2	FC1-LM_Incongruent_Associated_Positive_Ses2	FC1-LM_Incongruent_Unassociated_Neutral_Ses2	FC1-LM_Incongruent_Unassociated_Positive_Ses2	FC2-LM_Congruent_Associated_Neutral_Ses2	FC2-LM_Congruent_Associated_Positive_Ses2	FC2-LM_Congruent_Unassociated_Neutral_Ses2	FC2-LM_Congruent_Unassociated_Positive_Ses2	FC2-LM_Incongruent_Associated_Neutral_Ses2	FC2-LM_Incongruent_Associated_Positive_Ses2	FC2-LM_Incongruent_Unassociated_Neutral_Ses2	FC2-LM_Incongruent_Unassociated_Positive_Ses2	FC6-LM_Congruent_Associated_Neutral_Ses2	FC6-LM_Congruent_Associated_Positive_Ses2	FC6-LM_Congruent_Unassociated_Neutral_Ses2	FC6-LM_Congruent_Unassociated_Positive_Ses2	FC6-LM_Incongruent_Associated_Neutral_Ses2	FC6-LM_Incongruent_Associated_Positive_Ses2	FC6-LM_Incongruent_Unassociated_Neutral_Ses2	FC6-LM_Incongruent_Unassociated_Positive_Ses2	T7-LM_Congruent_Associated_Neutral_Ses2	T7-LM_Congruent_Associated_Positive_Ses2	T7-LM_Congruent_Unassociated_Neutral_Ses2	T7-LM_Congruent_Unassociated_Positive_Ses2	T7-LM_Incongruent_Associated_Neutral_Ses2	T7-LM_Incongruent_Associated_Positive_Ses2	T7-LM_Incongruent_Unassociated_Neutral_Ses2	T7-LM_Incongruent_Unassociated_Positive_Ses2	C3-LM_Congruent_Associated_Neutral_Ses2	C3-LM_Congruent_Associated_Positive_Ses2	C3-LM_Congruent_Unassociated_Neutral_Ses2	C3-LM_Congruent_Unassociated_Positive_Ses2	C3-LM_Incongruent_Associated_Neutral_Ses2	C3-LM_Incongruent_Associated_Positive_Ses2	C3-LM_Incongruent_Unassociated_Neutral_Ses2	C3-LM_Incongruent_Unassociated_Positive_Ses2	Cz-LM_Congruent_Associated_Neutral_Ses2	Cz-LM_Congruent_Associated_Positive_Ses2	Cz-LM_Congruent_Unassociated_Neutral_Ses2	Cz-LM_Congruent_Unassociated_Positive_Ses2	Cz-LM_Incongruent_Associated_Neutral_Ses2	Cz-LM_Incongruent_Associated_Positive_Ses2	Cz-LM_Incongruent_Unassociated_Neutral_Ses2	Cz-LM_Incongruent_Unassociated_Positive_Ses2	C4-LM_Congruent_Associated_Neutral_Ses2	C4-LM_Congruent_Associated_Positive_Ses2	C4-LM_Congruent_Unassociated_Neutral_Ses2	C4-LM_Congruent_Unassociated_Positive_Ses2	C4-LM_Incongruent_Associated_Neutral_Ses2	C4-LM_Incongruent_Associated_Positive_Ses2	C4-LM_Incongruent_Unassociated_Neutral_Ses2	C4-LM_Incongruent_Unassociated_Positive_Ses2	T8-LM_Congruent_Associated_Neutral_Ses2	T8-LM_Congruent_Associated_Positive_Ses2	T8-LM_Congruent_Unassociated_Neutral_Ses2	T8-LM_Congruent_Unassociated_Positive_Ses2	T8-LM_Incongruent_Associated_Neutral_Ses2	T8-LM_Incongruent_Associated_Positive_Ses2	T8-LM_Incongruent_Unassociated_Neutral_Ses2	T8-LM_Incongruent_Unassociated_Positive_Ses2	FCz-LM_Congruent_Associated_Neutral_Ses2	FCz-LM_Congruent_Associated_Positive_Ses2	FCz-LM_Congruent_Unassociated_Neutral_Ses2	FCz-LM_Congruent_Unassociated_Positive_Ses2	FCz-LM_Incongruent_Associated_Neutral_Ses2	FCz-LM_Incongruent_Associated_Positive_Ses2	FCz-LM_Incongruent_Unassociated_Neutral_Ses2	FCz-LM_Incongruent_Unassociated_Positive_Ses2	CP5-LM_Congruent_Associated_Neutral_Ses2	CP5-LM_Congruent_Associated_Positive_Ses2	CP5-LM_Congruent_Unassociated_Neutral_Ses2	CP5-LM_Congruent_Unassociated_Positive_Ses2	CP5-LM_Incongruent_Associated_Neutral_Ses2	CP5-LM_Incongruent_Associated_Positive_Ses2	CP5-LM_Incongruent_Unassociated_Neutral_Ses2	CP5-LM_Incongruent_Unassociated_Positive_Ses2	CP1-LM_Congruent_Associated_Neutral_Ses2	CP1-LM_Congruent_Associated_Positive_Ses2	CP1-LM_Congruent_Unassociated_Neutral_Ses2	CP1-LM_Congruent_Unassociated_Positive_Ses2	CP1-LM_Incongruent_Associated_Neutral_Ses2	CP1-LM_Incongruent_Associated_Positive_Ses2	CP1-LM_Incongruent_Unassociated_Neutral_Ses2	CP1-LM_Incongruent_Unassociated_Positive_Ses2	CP2-LM_Congruent_Associated_Neutral_Ses2	CP2-LM_Congruent_Associated_Positive_Ses2	CP2-LM_Congruent_Unassociated_Neutral_Ses2	CP2-LM_Congruent_Unassociated_Positive_Ses2	CP2-LM_Incongruent_Associated_Neutral_Ses2	CP2-LM_Incongruent_Associated_Positive_Ses2	CP2-LM_Incongruent_Unassociated_Neutral_Ses2	CP2-LM_Incongruent_Unassociated_Positive_Ses2	CP6-LM_Congruent_Associated_Neutral_Ses2	CP6-LM_Congruent_Associated_Positive_Ses2	CP6-LM_Congruent_Unassociated_Neutral_Ses2	CP6-LM_Congruent_Unassociated_Positive_Ses2	CP6-LM_Incongruent_Associated_Neutral_Ses2	CP6-LM_Incongruent_Associated_Positive_Ses2	CP6-LM_Incongruent_Unassociated_Neutral_Ses2	CP6-LM_Incongruent_Unassociated_Positive_Ses2	P7-LM_Congruent_Associated_Neutral_Ses2	P7-LM_Congruent_Associated_Positive_Ses2	P7-LM_Congruent_Unassociated_Neutral_Ses2	P7-LM_Congruent_Unassociated_Positive_Ses2	P7-LM_Incongruent_Associated_Neutral_Ses2	P7-LM_Incongruent_Associated_Positive_Ses2	P7-LM_Incongruent_Unassociated_Neutral_Ses2	P7-LM_Incongruent_Unassociated_Positive_Ses2	P3-LM_Congruent_Associated_Neutral_Ses2	P3-LM_Congruent_Associated_Positive_Ses2	P3-LM_Congruent_Unassociated_Neutral_Ses2	P3-LM_Congruent_Unassociated_Positive_Ses2	P3-LM_Incongruent_Associated_Neutral_Ses2	P3-LM_Incongruent_Associated_Positive_Ses2	P3-LM_Incongruent_Unassociated_Neutral_Ses2	P3-LM_Incongruent_Unassociated_Positive_Ses2	Pz-LM_Congruent_Associated_Neutral_Ses2	Pz-LM_Congruent_Associated_Positive_Ses2	Pz-LM_Congruent_Unassociated_Neutral_Ses2	Pz-LM_Congruent_Unassociated_Positive_Ses2	Pz-LM_Incongruent_Associated_Neutral_Ses2	Pz-LM_Incongruent_Associated_Positive_Ses2	Pz-LM_Incongruent_Unassociated_Neutral_Ses2	Pz-LM_Incongruent_Unassociated_Positive_Ses2	P4-LM_Congruent_Associated_Neutral_Ses2	P4-LM_Congruent_Associated_Positive_Ses2	P4-LM_Congruent_Unassociated_Neutral_Ses2	P4-LM_Congruent_Unassociated_Positive_Ses2	P4-LM_Incongruent_Associated_Neutral_Ses2	P4-LM_Incongruent_Associated_Positive_Ses2	P4-LM_Incongruent_Unassociated_Neutral_Ses2	P4-LM_Incongruent_Unassociated_Positive_Ses2	P8-LM_Congruent_Associated_Neutral_Ses2	P8-LM_Congruent_Associated_Positive_Ses2	P8-LM_Congruent_Unassociated_Neutral_Ses2	P8-LM_Congruent_Unassociated_Positive_Ses2	P8-LM_Incongruent_Associated_Neutral_Ses2	P8-LM_Incongruent_Associated_Positive_Ses2	P8-LM_Incongruent_Unassociated_Neutral_Ses2	P8-LM_Incongruent_Unassociated_Positive_Ses2	O1-LM_Congruent_Associated_Neutral_Ses2	O1-LM_Congruent_Associated_Positive_Ses2	O1-LM_Congruent_Unassociated_Neutral_Ses2	O1-LM_Congruent_Unassociated_Positive_Ses2	O1-LM_Incongruent_Associated_Neutral_Ses2	O1-LM_Incongruent_Associated_Positive_Ses2	O1-LM_Incongruent_Unassociated_Neutral_Ses2	O1-LM_Incongruent_Unassociated_Positive_Ses2	Oz-LM_Congruent_Associated_Neutral_Ses2	Oz-LM_Congruent_Associated_Positive_Ses2	Oz-LM_Congruent_Unassociated_Neutral_Ses2	Oz-LM_Congruent_Unassociated_Positive_Ses2	Oz-LM_Incongruent_Associated_Neutral_Ses2	Oz-LM_Incongruent_Associated_Positive_Ses2	Oz-LM_Incongruent_Unassociated_Neutral_Ses2	Oz-LM_Incongruent_Unassociated_Positive_Ses2	O2-LM_Congruent_Associated_Neutral_Ses2	O2-LM_Congruent_Associated_Positive_Ses2	O2-LM_Congruent_Unassociated_Neutral_Ses2	O2-LM_Congruent_Unassociated_Positive_Ses2	O2-LM_Incongruent_Associated_Neutral_Ses2	O2-LM_Incongruent_Associated_Positive_Ses2	O2-LM_Incongruent_Unassociated_Neutral_Ses2	O2-LM_Incongruent_Unassociated_Positive_Ses2	F3-LM_Congruent_Associated_Neutral_Ses3	F3-LM_Congruent_Associated_Positive_Ses3	F3-LM_Congruent_Unassociated_Neutral_Ses3	F3-LM_Congruent_Unassociated_Positive_Ses3	F3-LM_Incongruent_Associated_Neutral_Ses3	F3-LM_Incongruent_Associated_Positive_Ses3	F3-LM_Incongruent_Unassociated_Neutral_Ses3	F3-LM_Incongruent_Unassociated_Positive_Ses3	Fz-LM_Congruent_Associated_Neutral_Ses3	Fz-LM_Congruent_Associated_Positive_Ses3	Fz-LM_Congruent_Unassociated_Neutral_Ses3	Fz-LM_Congruent_Unassociated_Positive_Ses3	Fz-LM_Incongruent_Associated_Neutral_Ses3	Fz-LM_Incongruent_Associated_Positive_Ses3	Fz-LM_Incongruent_Unassociated_Neutral_Ses3	Fz-LM_Incongruent_Unassociated_Positive_Ses3	F4-LM_Congruent_Associated_Neutral_Ses3	F4-LM_Congruent_Associated_Positive_Ses3	F4-LM_Congruent_Unassociated_Neutral_Ses3	F4-LM_Congruent_Unassociated_Positive_Ses3	F4-LM_Incongruent_Associated_Neutral_Ses3	F4-LM_Incongruent_Associated_Positive_Ses3	F4-LM_Incongruent_Unassociated_Neutral_Ses3	F4-LM_Incongruent_Unassociated_Positive_Ses3	FC5-LM_Congruent_Associated_Neutral_Ses3	FC5-LM_Congruent_Associated_Positive_Ses3	FC5-LM_Congruent_Unassociated_Neutral_Ses3	FC5-LM_Congruent_Unassociated_Positive_Ses3	FC5-LM_Incongruent_Associated_Neutral_Ses3	FC5-LM_Incongruent_Associated_Positive_Ses3	FC5-LM_Incongruent_Unassociated_Neutral_Ses3	FC5-LM_Incongruent_Unassociated_Positive_Ses3	FC1-LM_Congruent_Associated_Neutral_Ses3	FC1-LM_Congruent_Associated_Positive_Ses3	FC1-LM_Congruent_Unassociated_Neutral_Ses3	FC1-LM_Congruent_Unassociated_Positive_Ses3	FC1-LM_Incongruent_Associated_Neutral_Ses3	FC1-LM_Incongruent_Associated_Positive_Ses3	FC1-LM_Incongruent_Unassociated_Neutral_Ses3	FC1-LM_Incongruent_Unassociated_Positive_Ses3	FC2-LM_Congruent_Associated_Neutral_Ses3	FC2-LM_Congruent_Associated_Positive_Ses3	FC2-LM_Congruent_Unassociated_Neutral_Ses3	FC2-LM_Congruent_Unassociated_Positive_Ses3	FC2-LM_Incongruent_Associated_Neutral_Ses3	FC2-LM_Incongruent_Associated_Positive_Ses3	FC2-LM_Incongruent_Unassociated_Neutral_Ses3	FC2-LM_Incongruent_Unassociated_Positive_Ses3	FC6-LM_Congruent_Associated_Neutral_Ses3	FC6-LM_Congruent_Associated_Positive_Ses3	FC6-LM_Congruent_Unassociated_Neutral_Ses3	FC6-LM_Congruent_Unassociated_Positive_Ses3	FC6-LM_Incongruent_Associated_Neutral_Ses3	FC6-LM_Incongruent_Associated_Positive_Ses3	FC6-LM_Incongruent_Unassociated_Neutral_Ses3	FC6-LM_Incongruent_Unassociated_Positive_Ses3	T7-LM_Congruent_Associated_Neutral_Ses3	T7-LM_Congruent_Associated_Positive_Ses3	T7-LM_Congruent_Unassociated_Neutral_Ses3	T7-LM_Congruent_Unassociated_Positive_Ses3	T7-LM_Incongruent_Associated_Neutral_Ses3	T7-LM_Incongruent_Associated_Positive_Ses3	T7-LM_Incongruent_Unassociated_Neutral_Ses3	T7-LM_Incongruent_Unassociated_Positive_Ses3	C3-LM_Congruent_Associated_Neutral_Ses3	C3-LM_Congruent_Associated_Positive_Ses3	C3-LM_Congruent_Unassociated_Neutral_Ses3	C3-LM_Congruent_Unassociated_Positive_Ses3	C3-LM_Incongruent_Associated_Neutral_Ses3	C3-LM_Incongruent_Associated_Positive_Ses3	C3-LM_Incongruent_Unassociated_Neutral_Ses3	C3-LM_Incongruent_Unassociated_Positive_Ses3	Cz-LM_Congruent_Associated_Neutral_Ses3	Cz-LM_Congruent_Associated_Positive_Ses3	Cz-LM_Congruent_Unassociated_Neutral_Ses3	Cz-LM_Congruent_Unassociated_Positive_Ses3	Cz-LM_Incongruent_Associated_Neutral_Ses3	Cz-LM_Incongruent_Associated_Positive_Ses3	Cz-LM_Incongruent_Unassociated_Neutral_Ses3	Cz-LM_Incongruent_Unassociated_Positive_Ses3	C4-LM_Congruent_Associated_Neutral_Ses3	C4-LM_Congruent_Associated_Positive_Ses3	C4-LM_Congruent_Unassociated_Neutral_Ses3	C4-LM_Congruent_Unassociated_Positive_Ses3	C4-LM_Incongruent_Associated_Neutral_Ses3	C4-LM_Incongruent_Associated_Positive_Ses3	C4-LM_Incongruent_Unassociated_Neutral_Ses3	C4-LM_Incongruent_Unassociated_Positive_Ses3	T8-LM_Congruent_Associated_Neutral_Ses3	T8-LM_Congruent_Associated_Positive_Ses3	T8-LM_Congruent_Unassociated_Neutral_Ses3	T8-LM_Congruent_Unassociated_Positive_Ses3	T8-LM_Incongruent_Associated_Neutral_Ses3	T8-LM_Incongruent_Associated_Positive_Ses3	T8-LM_Incongruent_Unassociated_Neutral_Ses3	T8-LM_Incongruent_Unassociated_Positive_Ses3	FCz-LM_Congruent_Associated_Neutral_Ses3	FCz-LM_Congruent_Associated_Positive_Ses3	FCz-LM_Congruent_Unassociated_Neutral_Ses3	FCz-LM_Congruent_Unassociated_Positive_Ses3	FCz-LM_Incongruent_Associated_Neutral_Ses3	FCz-LM_Incongruent_Associated_Positive_Ses3	FCz-LM_Incongruent_Unassociated_Neutral_Ses3	FCz-LM_Incongruent_Unassociated_Positive_Ses3	CP5-LM_Congruent_Associated_Neutral_Ses3	CP5-LM_Congruent_Associated_Positive_Ses3	CP5-LM_Congruent_Unassociated_Neutral_Ses3	CP5-LM_Congruent_Unassociated_Positive_Ses3	CP5-LM_Incongruent_Associated_Neutral_Ses3	CP5-LM_Incongruent_Associated_Positive_Ses3	CP5-LM_Incongruent_Unassociated_Neutral_Ses3	CP5-LM_Incongruent_Unassociated_Positive_Ses3	CP1-LM_Congruent_Associated_Neutral_Ses3	CP1-LM_Congruent_Associated_Positive_Ses3	CP1-LM_Congruent_Unassociated_Neutral_Ses3	CP1-LM_Congruent_Unassociated_Positive_Ses3	CP1-LM_Incongruent_Associated_Neutral_Ses3	CP1-LM_Incongruent_Associated_Positive_Ses3	CP1-LM_Incongruent_Unassociated_Neutral_Ses3	CP1-LM_Incongruent_Unassociated_Positive_Ses3	CP2-LM_Congruent_Associated_Neutral_Ses3	CP2-LM_Congruent_Associated_Positive_Ses3	CP2-LM_Congruent_Unassociated_Neutral_Ses3	CP2-LM_Congruent_Unassociated_Positive_Ses3	CP2-LM_Incongruent_Associated_Neutral_Ses3	CP2-LM_Incongruent_Associated_Positive_Ses3	CP2-LM_Incongruent_Unassociated_Neutral_Ses3	CP2-LM_Incongruent_Unassociated_Positive_Ses3	CP6-LM_Congruent_Associated_Neutral_Ses3	CP6-LM_Congruent_Associated_Positive_Ses3	CP6-LM_Congruent_Unassociated_Neutral_Ses3	CP6-LM_Congruent_Unassociated_Positive_Ses3	CP6-LM_Incongruent_Associated_Neutral_Ses3	CP6-LM_Incongruent_Associated_Positive_Ses3	CP6-LM_Incongruent_Unassociated_Neutral_Ses3	CP6-LM_Incongruent_Unassociated_Positive_Ses3	P7-LM_Congruent_Associated_Neutral_Ses3	P7-LM_Congruent_Associated_Positive_Ses3	P7-LM_Congruent_Unassociated_Neutral_Ses3	P7-LM_Congruent_Unassociated_Positive_Ses3	P7-LM_Incongruent_Associated_Neutral_Ses3	P7-LM_Incongruent_Associated_Positive_Ses3	P7-LM_Incongruent_Unassociated_Neutral_Ses3	P7-LM_Incongruent_Unassociated_Positive_Ses3	P3-LM_Congruent_Associated_Neutral_Ses3	P3-LM_Congruent_Associated_Positive_Ses3	P3-LM_Congruent_Unassociated_Neutral_Ses3	P3-LM_Congruent_Unassociated_Positive_Ses3	P3-LM_Incongruent_Associated_Neutral_Ses3	P3-LM_Incongruent_Associated_Positive_Ses3	P3-LM_Incongruent_Unassociated_Neutral_Ses3	P3-LM_Incongruent_Unassociated_Positive_Ses3	Pz-LM_Congruent_Associated_Neutral_Ses3	Pz-LM_Congruent_Associated_Positive_Ses3	Pz-LM_Congruent_Unassociated_Neutral_Ses3	Pz-LM_Congruent_Unassociated_Positive_Ses3	Pz-LM_Incongruent_Associated_Neutral_Ses3	Pz-LM_Incongruent_Associated_Positive_Ses3	Pz-LM_Incongruent_Unassociated_Neutral_Ses3	Pz-LM_Incongruent_Unassociated_Positive_Ses3	P4-LM_Congruent_Associated_Neutral_Ses3	P4-LM_Congruent_Associated_Positive_Ses3	P4-LM_Congruent_Unassociated_Neutral_Ses3	P4-LM_Congruent_Unassociated_Positive_Ses3	P4-LM_Incongruent_Associated_Neutral_Ses3	P4-LM_Incongruent_Associated_Positive_Ses3	P4-LM_Incongruent_Unassociated_Neutral_Ses3	P4-LM_Incongruent_Unassociated_Positive_Ses3	P8-LM_Congruent_Associated_Neutral_Ses3	P8-LM_Congruent_Associated_Positive_Ses3	P8-LM_Congruent_Unassociated_Neutral_Ses3	P8-LM_Congruent_Unassociated_Positive_Ses3	P8-LM_Incongruent_Associated_Neutral_Ses3	P8-LM_Incongruent_Associated_Positive_Ses3	P8-LM_Incongruent_Unassociated_Neutral_Ses3	P8-LM_Incongruent_Unassociated_Positive_Ses3	O1-LM_Congruent_Associated_Neutral_Ses3	O1-LM_Congruent_Associated_Positive_Ses3	O1-LM_Congruent_Unassociated_Neutral_Ses3	O1-LM_Congruent_Unassociated_Positive_Ses3	O1-LM_Incongruent_Associated_Neutral_Ses3	O1-LM_Incongruent_Associated_Positive_Ses3	O1-LM_Incongruent_Unassociated_Neutral_Ses3	O1-LM_Incongruent_Unassociated_Positive_Ses3	Oz-LM_Congruent_Associated_Neutral_Ses3	Oz-LM_Congruent_Associated_Positive_Ses3	Oz-LM_Congruent_Unassociated_Neutral_Ses3	Oz-LM_Congruent_Unassociated_Positive_Ses3	Oz-LM_Incongruent_Associated_Neutral_Ses3	Oz-LM_Incongruent_Associated_Positive_Ses3	Oz-LM_Incongruent_Unassociated_Neutral_Ses3	Oz-LM_Incongruent_Unassociated_Positive_Ses3	O2-LM_Congruent_Associated_Neutral_Ses3	O2-LM_Congruent_Associated_Positive_Ses3	O2-LM_Congruent_Unassociated_Neutral_Ses3	O2-LM_Congruent_Unassociated_Positive_Ses3	O2-LM_Incongruent_Associated_Neutral_Ses3	O2-LM_Incongruent_Associated_Positive_Ses3	O2-LM_Incongruent_Unassociated_Neutral_Ses3	O2-LM_Incongruent_Unassociated_Positive_Ses3	F3-LM_Congruent_Associated_Neutral_Ses4	F3-LM_Congruent_Associated_Positive_Ses4	F3-LM_Congruent_Unassociated_Neutral_Ses4	F3-LM_Congruent_Unassociated_Positive_Ses4	F3-LM_Incongruent_Associated_Neutral_Ses4	F3-LM_Incongruent_Associated_Positive_Ses4	F3-LM_Incongruent_Unassociated_Neutral_Ses4	F3-LM_Incongruent_Unassociated_Positive_Ses4	Fz-LM_Congruent_Associated_Neutral_Ses4	Fz-LM_Congruent_Associated_Positive_Ses4	Fz-LM_Congruent_Unassociated_Neutral_Ses4	Fz-LM_Congruent_Unassociated_Positive_Ses4	Fz-LM_Incongruent_Associated_Neutral_Ses4	Fz-LM_Incongruent_Associated_Positive_Ses4	Fz-LM_Incongruent_Unassociated_Neutral_Ses4	Fz-LM_Incongruent_Unassociated_Positive_Ses4	F4-LM_Congruent_Associated_Neutral_Ses4	F4-LM_Congruent_Associated_Positive_Ses4	F4-LM_Congruent_Unassociated_Neutral_Ses4	F4-LM_Congruent_Unassociated_Positive_Ses4	F4-LM_Incongruent_Associated_Neutral_Ses4	F4-LM_Incongruent_Associated_Positive_Ses4	F4-LM_Incongruent_Unassociated_Neutral_Ses4	F4-LM_Incongruent_Unassociated_Positive_Ses4	FC5-LM_Congruent_Associated_Neutral_Ses4	FC5-LM_Congruent_Associated_Positive_Ses4	FC5-LM_Congruent_Unassociated_Neutral_Ses4	FC5-LM_Congruent_Unassociated_Positive_Ses4	FC5-LM_Incongruent_Associated_Neutral_Ses4	FC5-LM_Incongruent_Associated_Positive_Ses4	FC5-LM_Incongruent_Unassociated_Neutral_Ses4	FC5-LM_Incongruent_Unassociated_Positive_Ses4	FC1-LM_Congruent_Associated_Neutral_Ses4	FC1-LM_Congruent_Associated_Positive_Ses4	FC1-LM_Congruent_Unassociated_Neutral_Ses4	FC1-LM_Congruent_Unassociated_Positive_Ses4	FC1-LM_Incongruent_Associated_Neutral_Ses4	FC1-LM_Incongruent_Associated_Positive_Ses4	FC1-LM_Incongruent_Unassociated_Neutral_Ses4	FC1-LM_Incongruent_Unassociated_Positive_Ses4	FC2-LM_Congruent_Associated_Neutral_Ses4	FC2-LM_Congruent_Associated_Positive_Ses4	FC2-LM_Congruent_Unassociated_Neutral_Ses4	FC2-LM_Congruent_Unassociated_Positive_Ses4	FC2-LM_Incongruent_Associated_Neutral_Ses4	FC2-LM_Incongruent_Associated_Positive_Ses4	FC2-LM_Incongruent_Unassociated_Neutral_Ses4	FC2-LM_Incongruent_Unassociated_Positive_Ses4	FC6-LM_Congruent_Associated_Neutral_Ses4	FC6-LM_Congruent_Associated_Positive_Ses4	FC6-LM_Congruent_Unassociated_Neutral_Ses4	FC6-LM_Congruent_Unassociated_Positive_Ses4	FC6-LM_Incongruent_Associated_Neutral_Ses4	FC6-LM_Incongruent_Associated_Positive_Ses4	FC6-LM_Incongruent_Unassociated_Neutral_Ses4	FC6-LM_Incongruent_Unassociated_Positive_Ses4	T7-LM_Congruent_Associated_Neutral_Ses4	T7-LM_Congruent_Associated_Positive_Ses4	T7-LM_Congruent_Unassociated_Neutral_Ses4	T7-LM_Congruent_Unassociated_Positive_Ses4	T7-LM_Incongruent_Associated_Neutral_Ses4	T7-LM_Incongruent_Associated_Positive_Ses4	T7-LM_Incongruent_Unassociated_Neutral_Ses4	T7-LM_Incongruent_Unassociated_Positive_Ses4	C3-LM_Congruent_Associated_Neutral_Ses4	C3-LM_Congruent_Associated_Positive_Ses4	C3-LM_Congruent_Unassociated_Neutral_Ses4	C3-LM_Congruent_Unassociated_Positive_Ses4	C3-LM_Incongruent_Associated_Neutral_Ses4	C3-LM_Incongruent_Associated_Positive_Ses4	C3-LM_Incongruent_Unassociated_Neutral_Ses4	C3-LM_Incongruent_Unassociated_Positive_Ses4	Cz-LM_Congruent_Associated_Neutral_Ses4	Cz-LM_Congruent_Associated_Positive_Ses4	Cz-LM_Congruent_Unassociated_Neutral_Ses4	Cz-LM_Congruent_Unassociated_Positive_Ses4	Cz-LM_Incongruent_Associated_Neutral_Ses4	Cz-LM_Incongruent_Associated_Positive_Ses4	Cz-LM_Incongruent_Unassociated_Neutral_Ses4	Cz-LM_Incongruent_Unassociated_Positive_Ses4	C4-LM_Congruent_Associated_Neutral_Ses4	C4-LM_Congruent_Associated_Positive_Ses4	C4-LM_Congruent_Unassociated_Neutral_Ses4	C4-LM_Congruent_Unassociated_Positive_Ses4	C4-LM_Incongruent_Associated_Neutral_Ses4	C4-LM_Incongruent_Associated_Positive_Ses4	C4-LM_Incongruent_Unassociated_Neutral_Ses4	C4-LM_Incongruent_Unassociated_Positive_Ses4	T8-LM_Congruent_Associated_Neutral_Ses4	T8-LM_Congruent_Associated_Positive_Ses4	T8-LM_Congruent_Unassociated_Neutral_Ses4	T8-LM_Congruent_Unassociated_Positive_Ses4	T8-LM_Incongruent_Associated_Neutral_Ses4	T8-LM_Incongruent_Associated_Positive_Ses4	T8-LM_Incongruent_Unassociated_Neutral_Ses4	T8-LM_Incongruent_Unassociated_Positive_Ses4	FCz-LM_Congruent_Associated_Neutral_Ses4	FCz-LM_Congruent_Associated_Positive_Ses4	FCz-LM_Congruent_Unassociated_Neutral_Ses4	FCz-LM_Congruent_Unassociated_Positive_Ses4	FCz-LM_Incongruent_Associated_Neutral_Ses4	FCz-LM_Incongruent_Associated_Positive_Ses4	FCz-LM_Incongruent_Unassociated_Neutral_Ses4	FCz-LM_Incongruent_Unassociated_Positive_Ses4	CP5-LM_Congruent_Associated_Neutral_Ses4	CP5-LM_Congruent_Associated_Positive_Ses4	CP5-LM_Congruent_Unassociated_Neutral_Ses4	CP5-LM_Congruent_Unassociated_Positive_Ses4	CP5-LM_Incongruent_Associated_Neutral_Ses4	CP5-LM_Incongruent_Associated_Positive_Ses4	CP5-LM_Incongruent_Unassociated_Neutral_Ses4	CP5-LM_Incongruent_Unassociated_Positive_Ses4	CP1-LM_Congruent_Associated_Neutral_Ses4	CP1-LM_Congruent_Associated_Positive_Ses4	CP1-LM_Congruent_Unassociated_Neutral_Ses4	CP1-LM_Congruent_Unassociated_Positive_Ses4	CP1-LM_Incongruent_Associated_Neutral_Ses4	CP1-LM_Incongruent_Associated_Positive_Ses4	CP1-LM_Incongruent_Unassociated_Neutral_Ses4	CP1-LM_Incongruent_Unassociated_Positive_Ses4	CP2-LM_Congruent_Associated_Neutral_Ses4	CP2-LM_Congruent_Associated_Positive_Ses4	CP2-LM_Congruent_Unassociated_Neutral_Ses4	CP2-LM_Congruent_Unassociated_Positive_Ses4	CP2-LM_Incongruent_Associated_Neutral_Ses4	CP2-LM_Incongruent_Associated_Positive_Ses4	CP2-LM_Incongruent_Unassociated_Neutral_Ses4	CP2-LM_Incongruent_Unassociated_Positive_Ses4	CP6-LM_Congruent_Associated_Neutral_Ses4	CP6-LM_Congruent_Associated_Positive_Ses4	CP6-LM_Congruent_Unassociated_Neutral_Ses4	CP6-LM_Congruent_Unassociated_Positive_Ses4	CP6-LM_Incongruent_Associated_Neutral_Ses4	CP6-LM_Incongruent_Associated_Positive_Ses4	CP6-LM_Incongruent_Unassociated_Neutral_Ses4	CP6-LM_Incongruent_Unassociated_Positive_Ses4	P7-LM_Congruent_Associated_Neutral_Ses4	P7-LM_Congruent_Associated_Positive_Ses4	P7-LM_Congruent_Unassociated_Neutral_Ses4	P7-LM_Congruent_Unassociated_Positive_Ses4	P7-LM_Incongruent_Associated_Neutral_Ses4	P7-LM_Incongruent_Associated_Positive_Ses4	P7-LM_Incongruent_Unassociated_Neutral_Ses4	P7-LM_Incongruent_Unassociated_Positive_Ses4	P3-LM_Congruent_Associated_Neutral_Ses4	P3-LM_Congruent_Associated_Positive_Ses4	P3-LM_Congruent_Unassociated_Neutral_Ses4	P3-LM_Congruent_Unassociated_Positive_Ses4	P3-LM_Incongruent_Associated_Neutral_Ses4	P3-LM_Incongruent_Associated_Positive_Ses4	P3-LM_Incongruent_Unassociated_Neutral_Ses4	P3-LM_Incongruent_Unassociated_Positive_Ses4	Pz-LM_Congruent_Associated_Neutral_Ses4	Pz-LM_Congruent_Associated_Positive_Ses4	Pz-LM_Congruent_Unassociated_Neutral_Ses4	Pz-LM_Congruent_Unassociated_Positive_Ses4	Pz-LM_Incongruent_Associated_Neutral_Ses4	Pz-LM_Incongruent_Associated_Positive_Ses4	Pz-LM_Incongruent_Unassociated_Neutral_Ses4	Pz-LM_Incongruent_Unassociated_Positive_Ses4	P4-LM_Congruent_Associated_Neutral_Ses4	P4-LM_Congruent_Associated_Positive_Ses4	P4-LM_Congruent_Unassociated_Neutral_Ses4	P4-LM_Congruent_Unassociated_Positive_Ses4	P4-LM_Incongruent_Associated_Neutral_Ses4	P4-LM_Incongruent_Associated_Positive_Ses4	P4-LM_Incongruent_Unassociated_Neutral_Ses4	P4-LM_Incongruent_Unassociated_Positive_Ses4	P8-LM_Congruent_Associated_Neutral_Ses4	P8-LM_Congruent_Associated_Positive_Ses4	P8-LM_Congruent_Unassociated_Neutral_Ses4	P8-LM_Congruent_Unassociated_Positive_Ses4	P8-LM_Incongruent_Associated_Neutral_Ses4	P8-LM_Incongruent_Associated_Positive_Ses4	P8-LM_Incongruent_Unassociated_Neutral_Ses4	P8-LM_Incongruent_Unassociated_Positive_Ses4	O1-LM_Congruent_Associated_Neutral_Ses4	O1-LM_Congruent_Associated_Positive_Ses4	O1-LM_Congruent_Unassociated_Neutral_Ses4	O1-LM_Congruent_Unassociated_Positive_Ses4	O1-LM_Incongruent_Associated_Neutral_Ses4	O1-LM_Incongruent_Associated_Positive_Ses4	O1-LM_Incongruent_Unassociated_Neutral_Ses4	O1-LM_Incongruent_Unassociated_Positive_Ses4	Oz-LM_Congruent_Associated_Neutral_Ses4	Oz-LM_Congruent_Associated_Positive_Ses4	Oz-LM_Congruent_Unassociated_Neutral_Ses4	Oz-LM_Congruent_Unassociated_Positive_Ses4	Oz-LM_Incongruent_Associated_Neutral_Ses4	Oz-LM_Incongruent_Associated_Positive_Ses4	Oz-LM_Incongruent_Unassociated_Neutral_Ses4	Oz-LM_Incongruent_Unassociated_Positive_Ses4	O2-LM_Congruent_Associated_Neutral_Ses4	O2-LM_Congruent_Associated_Positive_Ses4	O2-LM_Congruent_Unassociated_Neutral_Ses4	O2-LM_Congruent_Unassociated_Positive_Ses4	O2-LM_Incongruent_Associated_Neutral_Ses4	O2-LM_Incongruent_Associated_Positive_Ses4	O2-LM_Incongruent_Unassociated_Neutral_Ses4	O2-LM_Incongruent_Unassociated_Positive_Ses4
2	-1.874632	-2.785613	-0.569091	-0.450589	2.141732	0.054851	1.745048	-0.040102	-2.18022	-4.111647	-1.048735	-0.192149	0.487879	-1.424658	1.629871	-0.678578	-2.697215	-5.145528	-2.694593	-1.335603	-1.255304	-2.225965	1.099397	-1.652542	-3.009493	-2.723122	-1.552214	-0.985014	0.457215	-1.301564	0.441534	-0.156463	-3.189992	-4.240445	-1.3719	-1.3631	-0.326827	-2.163309	0.474964	-0.9574	-3.324928	-5.347093	-3.184196	-2.068115	-1.425879	-3.41649	0.286387	-1.880993	-2.751128	-4.601936	-3.813362	-1.897099	-1.806735	-2.682885	0.440702	-1.963592	-1.475352	-2.125504	-2.082791	-0.456502	-0.299754	-1.567683	0.396744	-0.814794	-3.471882	-3.985324	-2.439317	-2.261786	-1.319809	-2.79158	0.241154	-0.758505	-2.725653	-4.41494	-2.230154	-1.724257	-1.254341	-3.231503	0.144049	-1.031414	-3.539404	-5.311729	-4.610749	-2.415042	-2.307744	-3.61187	0.53386	-2.3355	-2.640282	-4.911166	-3.593442	-2.030588	-1.736856	-1.240779	-0.35042	-2.677485	-3.214959	-4.745274	-2.025658	-1.689974	-0.669956	-2.614372	0.625424	-1.409592	-3.164486	-3.047576	-1.783484	-1.37113	-1.801391	-2.643431	0.202145	-0.960273	-2.4101	-3.336346	-1.561793	-0.333609	-1.006334	-2.722337	0.921213	-0.65167	-2.268867	-4.39122	-3.132263	-1.010389	-1.652904	-2.786155	0.927409	-1.215945	-3.232377	-4.582389	-4.013456	-1.933751	-2.242479	-2.170577	0.388087	-2.345169	-0.18574	0.354209	-0.014753	1.304379	-0.062868	-0.410413	1.543641	0.601894	-0.812161	-1.773085	-0.506495	1.021424	-0.239643	-1.462452	1.989234	0.659049	-1.179018	-3.069195	-1.528926	0.368879	-0.271145	-2.1136	1.930642	-0.489552	-1.377063	-3.444584	-2.322417	-0.339197	-0.447882	-2.052337	1.304281	-1.156017	-1.234566	-1.921105	-1.134513	-0.105071	0.555762	-0.446857	1.70006	-0.668083	2.142607	2.093836	2.056257	3.624924	2.928971	2.606421	1.548575	1.881079	1.430438	0.837859	1.778084	2.490489	2.046674	0.813478	3.336942	1.860184	1.281347	0.236056	1.059891	2.242677	2.478115	1.210887	3.147159	1.695738	1.815006	0.357061	-1.53212	-0.451304	-2.512034	-4.758553	1.95831	-1.006469	1.483261	-0.336982	-1.806854	-0.939244	-3.402975	-6.458452	1.042442	-1.597263	1.320779	-0.57628	-2.274909	-2.589683	-4.020177	-6.850687	-0.410363	-1.724021	0.778475	0.846939	-1.721718	-0.669538	-3.269356	-3.986859	0.862182	-0.793251	0.016442	-0.143594	-2.781694	-1.83366	-4.141013	-6.077545	0.708391	-1.978666	-1.207762	-1.03575	-3.66091	-3.193487	-5.489141	-7.622346	-0.374086	-2.987744	-1.299575	-1.981563	-3.025132	-3.148396	-3.945881	-5.873211	-1.091945	-2.096052	-1.080016	0.473111	-1.544802	-1.058184	-3.253119	-2.206122	0.493536	-1.231084	-1.333719	0.718319	-2.958316	-1.765344	-4.09535	-5.220251	0.502464	-2.095757	-2.584627	-0.675209	-3.858895	-2.818715	-5.527547	-6.640174	-0.231441	-3.465092	-3.066537	-2.147111	-3.558524	-4.105043	-6.317065	-7.882559	-1.047138	-3.538718	-2.737015	-2.557542	-3.249044	-3.182587	-3.455146	-4.396639	-2.71918	-2.274451	-0.905403	-0.539693	-3.082923	-2.885639	-4.70428	-7.024859	0.329631	-2.928163	-2.518105	0.765689	-2.610813	-1.401245	-4.388756	-3.673452	0.131113	-2.047214	-2.094955	0.69316	-2.48501	-1.719721	-4.291141	-4.35111	0.654003	-2.229624	-2.661049	-0.368071	-2.00875	-2.319696	-4.751324	-5.255798	0.360175	-2.483098	-3.679281	-2.03692	-2.893888	-3.13881	-4.736858	-5.701501	-1.271397	-2.576958	-1.881847	1.545054	-0.103934	0.636792	-2.977139	-1.053803	0.684085	0.022451	-1.745479	2.17631	-0.988209	-0.143342	-3.334112	-2.178871	1.145134	-0.958577	-1.853181	1.263534	0.060205	-0.488547	-3.193297	-2.630768	1.441482	-1.27538	-2.024472	0.712702	0.439195	-0.511371	-3.450491	-2.650005	1.114777	-0.545918	-1.058178	0.778918	1.02064	-0.384225	-3.365202	-2.30916	-0.299783	-0.453334	0.021156	3.780844	3.656025	4.422313	-0.950992	1.453194	3.509377	2.236148	-0.013855	3.782802	3.587556	3.19201	-0.535057	1.482804	3.446109	2.540996	-0.013383	3.050379	4.314117	2.538414	-1.737503	0.497144	3.088509	1.85326	0.480204	-0.731576	1.930118	1.631099	1.121683	-0.271198	0.759331	-2.315795	-0.717227	-1.703348	0.80449	1.001878	0.132623	-1.187735	-0.659664	-3.747126	-0.733432	-2.561189	0.010936	0.627026	-0.275967	-1.282112	-1.347711	-4.530799	0.512115	-0.903654	1.63191	0.305591	0.233682	-0.768113	0.495488	-1.676638	-0.851316	-1.383081	0.376168	0.241438	-0.209134	-1.963802	-0.13634	-4.023015	-2.821422	-2.483615	-0.981772	-1.368422	-3.30411	-3.132873	-1.773591	-6.543781	-2.700678	-2.561639	-1.764706	-1.338994	-3.231706	-2.796033	-1.851319	-5.802784	0.072452	-1.722536	-0.452611	-1.33593	0.129079	-1.352752	0.915457	-1.327426	-1.174666	-1.385904	-0.354764	-1.655065	-1.908707	-2.911617	0.021845	-4.535795	-3.212032	-2.578576	-1.172047	-2.06771	-2.794744	-3.698455	-1.270255	-6.953779	-3.895607	-3.383157	-3.030051	-2.718342	-4.274457	-4.522989	-2.400337	-8.506153	-3.497555	-2.499332	-2.693246	-2.849647	-4.002549	-2.89032	-1.227861	-4.945145	-1.816874	-2.013112	-0.266914	-0.337643	-1.255426	-2.323621	-0.925462	-5.283144	-0.508932	-1.728103	-0.214294	-3.228703	-1.665674	-3.64524	0.223557	-3.770395	-1.622406	-2.098955	-0.628907	-2.166216	-2.662594	-3.937075	-0.612341	-5.875844	-3.143204	-3.031914	-1.8618	-2.540637	-3.230254	-4.699469	-2.116858	-7.271724	-3.98888	-3.894686	-2.90624	-3.73753	-4.615993	-4.847112	-2.420992	-6.93525	0.496605	-0.686142	0.199436	-2.308259	-0.385333	-1.684854	1.643614	-2.06606	0.227435	-1.2261	-0.401279	-2.776312	-1.461621	-3.00654	0.087998	-4.571413	-1.898345	-2.505928	-0.544301	-2.194219	-2.671726	-4.076578	-1.386187	-6.167704	-2.429378	-3.106487	-1.146584	-2.411462	-2.715209	-4.533093	-2.180152	-6.868275	-2.2798	-2.023881	-1.491088	-1.669103	-2.6835	-2.773419	-0.590976	-3.735365	1.447188	0.177154	1.660803	-0.856389	0.076729	-1.061001	1.312128	-2.289416	0.068931	-1.235105	1.019404	-1.075383	-0.797425	-1.844035	-0.492579	-3.745528	-0.862353	-2.341124	0.620552	-1.362932	-1.873018	-2.434387	-0.932265	-4.509933	0.873928	1.059848	-0.065972	1.773857	-3.092335	-0.648793	2.445765	2.346119	-1.498516	0.878906	-1.078683	0.600792	-3.374438	-2.073449	1.456756	1.329083	-1.964826	-0.201961	-2.550746	-1.436908	-2.694427	-3.293651	1.841612	0.42955	1.628247	1.059165	0.148041	2.613531	-1.89115	-2.086753	1.182949	2.396067	-1.092605	1.563956	-1.852987	0.581249	-4.511032	-2.345935	1.104496	1.884021	-3.845195	-1.026947	-2.964402	-1.317218	-5.316452	-3.605066	0.435988	-0.171131	-2.82001	-1.265999	-3.687392	-1.315628	-3.551047	-3.267634	-0.246839	-0.963673	-0.358506	0.64687	0.824354	1.05292	-1.27921	-1.906394	-0.962166	0.350816	-1.750039	1.137974	-0.86078	0.749728	-4.027125	-3.703432	0.439907	2.364918	-4.421191	-0.868665	-3.343759	-0.896768	-6.058758	-4.000944	-0.32939	-0.396295	-5.258987	-2.228055	-4.424289	-2.398106	-5.819433	-5.225786	-1.169594	-2.307968	-3.109434	-1.436186	-3.347538	-1.855646	-3.191132	-3.429734	-1.261344	-2.070501	-2.553604	0.222393	-2.130451	-0.425228	-4.691151	-3.190565	0.5165	0.854862	-2.075602	0.950231	-0.913747	0.103827	-2.915622	-3.398252	-0.658712	0.261586	-3.327787	0.07606	-2.029844	-0.789539	-4.947402	-3.527717	-0.432171	-0.404323	-4.134358	-1.619015	-3.114558	-1.990014	-5.641645	-4.184937	-0.941195	-1.849699	-4.71642	-1.544418	-4.373967	-2.096073	-4.667775	-5.64077	-1.045139	-2.567983	-0.623177	0.81538	-0.480439	0.430569	-1.661033	-1.194836	0.540036	0.114604	-1.444762	1.443753	-0.642327	0.548698	-2.650048	-2.610185	-0.124804	0.873752	-2.481984	0.118843	-1.814114	-0.752566	-4.004519	-2.555297	-0.276361	-0.534668	-2.713254	-0.482072	-2.403898	-1.311446	-4.598241	-3.835812	-0.247615	-1.526466	-2.595929	-0.881251	-3.735291	-0.709951	-3.769896	-3.72313	-0.931098	-0.328338	1.750567	3.181591	1.207972	2.228302	0.543937	1.15458	2.082034	1.853826	0.97389	2.582564	0.999307	1.075359	0.105902	0.759179	1.787173	1.483006	0.944357	2.281217	0.094796	0.169535	-0.882686	0.169445	1.474707	0.827358
3	-2.688382	1.786549	1.194147	4.860729	0.758466	-0.423918	1.219093	2.490171	-2.582507	2.59368	0.979718	4.015053	1.60389	-2.030012	0.568563	1.525673	-2.003577	0.028684	-0.03011	2.536879	1.183651	-1.647294	1.018484	1.729878	-2.800547	0.523821	-1.041384	3.493539	-1.044615	-0.405321	0.320093	0.944925	-2.892466	2.647222	0.640524	3.399268	1.379341	-1.897017	0.648147	0.343794	-3.118483	0.781682	0.523354	2.92277	0.742218	-1.637841	0.983325	-2.01297	-0.131583	0.760951	0.17101	0.795233	0.470209	-1.154012	0.985404	0.309798	-3.737078	1.371971	-2.629737	0.703789	-1.063438	0.278151	-0.020765	-1.466726	-2.695735	1.117862	-1.554687	2.953086	0.47228	-0.043357	-0.066066	-0.420636	-3.21676	1.392902	-2.269886	1.132651	-2.775479	-3.005685	-0.900237	-3.370856	-0.048118	1.037784	-0.928151	0.705433	0.352856	-1.428557	-0.934944	-0.921883	0.402074	0.769672	0.59959	0.540583	0.614858	-0.932655	0.702355	-1.035496	-3.330543	2.044558	-0.049825	3.176802	1.377012	-1.905921	0.258821	-0.541066	-1.682875	2.171623	-1.832286	2.851683	0.129934	1.554381	1.97262	0.286793	-2.363357	2.414801	-2.848978	1.759384	0.110517	-1.861952	0.072394	-1.379805	-0.766596	2.394726	-1.60555	2.406522	1.010455	-2.296287	-0.154346	-1.007025	1.521461	3.377771	0.745452	2.840414	2.589359	-0.340529	1.361748	0.82537	0.759467	4.31408	-1.115425	3.505484	3.659403	5.219305	3.846076	1.668498	0.287399	4.873616	-1.192572	4.5934	2.556794	2.116891	2.902205	2.518424	1.116717	3.949127	-1.548319	3.371996	1.502391	-0.504831	1.136433	0.613376	4.225437	5.398016	1.88407	5.767169	4.189963	0.579148	2.60463	2.464328	5.388959	4.97832	2.794806	5.535848	6.750951	2.991989	4.503726	3.580352	4.906508	8.524842	1.183294	5.702993	5.591608	5.247056	4.119259	5.891135	5.469399	7.538414	2.425567	7.065443	5.509668	3.74644	3.572647	5.206466	7.540077	9.074048	4.811706	9.059864	7.75374	4.96061	5.993866	6.403332	-2.412591	-3.149847	0.011396	-1.120807	-1.565881	-0.995413	-0.905942	2.832357	-3.367959	-4.95331	0.899988	-1.803085	-3.456869	-1.969791	-2.142305	1.45649	-3.161472	-3.525248	0.824896	-1.494108	-2.636319	-0.327872	-0.280273	2.13614	-1.952551	-3.18201	-0.168436	-1.434119	-1.84859	-1.861417	-1.895397	1.755837	-5.177876	-5.73395	-0.338243	-3.790081	-4.28877	-3.227393	-2.238801	1.003762	-5.250264	-6.462265	-0.302983	-2.854664	-5.763594	-3.28386	-1.811966	-0.477337	-1.990783	-1.478109	-0.466237	-0.953914	-3.172817	-0.700578	0.357276	1.607383	-1.772784	-1.883575	0.130393	-1.320672	-2.603993	-0.848799	-2.417678	-0.279457	-3.806898	-4.656405	-0.250945	-2.598145	-4.385067	-3.164433	-1.552293	2.241623	-8.007356	-6.647656	-1.754593	-5.857641	-8.317662	-4.550508	-3.223804	-0.657651	-4.920689	-3.537692	-0.939047	-2.996563	-5.901357	-4.270686	-0.548409	-0.202838	-1.676829	0.258523	0.544317	0.434333	-3.014331	-0.921194	0.095283	0.605891	-5.194405	-6.250394	-0.779853	-5.035322	-6.616195	-4.006792	-3.291102	-0.529041	-1.969521	-0.871438	0.025517	-1.131425	-2.637583	-0.971233	0.073253	1.822904	-5.405134	-4.587729	-0.022085	-2.946435	-6.117457	-3.626237	-1.229065	0.9529	-6.411406	-4.36431	-0.292802	-3.046528	-6.689741	-3.861747	-1.124891	-0.616033	-3.299695	0.090655	1.958553	0.365607	-2.778059	-0.990044	1.177881	1.858399	2.211773	1.822362	2.176398	0.622151	-1.359321	1.256452	1.406805	1.871623	-1.898895	0.412769	2.260106	-0.109078	-3.311877	-1.076414	1.68825	2.928707	-4.415558	-2.74595	2.491428	-1.350412	-5.36572	-1.921271	0.38661	0.895967	-2.344517	0.201437	3.608974	1.948915	-3.439783	-0.03963	2.77258	2.956804	-1.468755	1.637873	2.128516	2.134273	-2.279536	0.538808	2.325055	3.016402	-0.295099	3.038076	3.858	0.263098	-1.681571	1.887885	3.375458	2.51972	-0.630163	1.997887	4.72368	1.631417	-1.768906	3.42466	3.793781	3.347487	0.840209	4.026813	5.870829	3.820196	-0.312496	4.590127	5.933972	6.470203	0.555145	-5.340128	-4.262263	-0.517513	-0.69763	-1.945682	-3.483498	-3.346771	-0.572636	-7.55268	-5.764912	-2.623981	-0.254554	-3.645366	-6.123024	-5.184512	0.355668	-6.533776	-3.449255	-2.992397	0.488204	-1.971847	-4.373647	-2.414803	-0.171936	-4.255706	-3.281026	-0.169776	-0.845549	-2.013582	-3.728945	-2.287635	-1.115082	-6.52298	-5.889097	-1.505877	-1.182339	-4.165337	-7.17585	-5.243674	-0.730536	-5.611703	-5.554291	-2.655778	-0.047522	-3.491249	-6.048753	-4.259742	0.495422	-2.739227	-0.448913	0.362394	1.263578	-0.861333	-1.533234	-0.640248	-1.001253	-3.385381	-3.111281	-0.643748	-1.152821	-1.846156	-3.235778	-1.252256	1.210218	-3.686002	-3.564406	1.449063	-0.146864	-2.99992	-4.686481	-2.287552	-1.29512	-4.082643	-6.996748	-1.651318	-0.257661	-4.330429	-7.149981	-5.264831	1.287802	-1.121875	-1.919596	1.755791	0.943751	-1.598209	-1.501418	-0.505036	0.086154	-1.164171	-0.269918	1.967325	0.803338	1.201536	0.706763	1.01688	-2.003827	-7.685787	-7.013702	-2.903608	-0.618559	-4.065417	-7.906398	-6.343598	1.577311	-1.301225	-2.494333	2.231222	0.087403	-1.937778	-0.808642	-0.311642	1.679572	-1.729715	-3.939451	1.446003	0.747154	-2.893614	-3.306985	-2.148726	1.860361	-0.07047	-2.361493	2.496518	1.255295	-2.057167	-1.51116	-0.468611	3.27222	1.909978	1.19184	4.250265	3.254734	2.191853	2.936074	3.221051	0.308802	0.793954	-2.453536	1.085167	0.541564	-2.541972	0.413494	0.322676	3.769178	1.487441	-0.718024	4.604708	2.960133	-2.120751	1.136688	1.490952	3.848093	0.922344	-0.394781	4.391154	3.035614	-2.418494	-0.436005	1.350431	6.655736	4.790835	4.414607	7.893501	5.474488	2.641732	5.366992	6.091166	2.156876	1.751731	1.751693	3.487535	2.111093	1.876996	2.696371	2.998259	1.060144	1.498641	-0.003152	1.938688	1.651775	-3.969222	0.247775	1.167969	2.785856	2.731482	2.83655	4.426228	3.002841	-1.489169	1.585804	2.87129	4.405529	3.815717	3.472734	6.088191	4.592497	-1.089387	1.922022	5.026263	0.546587	-2.147167	0.809364	-0.007047	-0.052817	1.887875	-2.579688	-2.192143	0.110732	-3.449065	0.031918	-1.314027	-1.898883	0.03821	-2.997221	-2.881945	-0.064809	-3.031257	-0.1387	-1.386781	-1.908091	-0.434828	-2.438892	-2.232053	-0.247501	-2.703541	0.130558	-1.480146	-1.066885	1.276035	-3.356451	-2.256155	-0.530315	-4.425889	-1.577632	-2.816569	-2.455798	-0.176086	-3.879767	-3.753901	-1.196233	-4.988275	-1.772839	-3.257087	-3.422142	-1.158974	-2.920489	-3.422455	0.179758	-2.380001	-0.304109	-0.510789	-0.644032	-0.8333	-1.611625	-0.742806	-1.357445	-3.494414	-1.18584	-2.193645	-0.602763	-0.643316	-2.476342	-2.537075	-0.062081	-4.901792	-1.532878	-2.508411	-2.184698	-0.219285	-4.099123	-3.863091	-2.014725	-6.81924	-4.390512	-4.672093	-3.669397	-1.803811	-4.191755	-4.890496	-1.549052	-4.836608	-0.767574	-2.19308	-1.251016	-1.574022	-2.477331	-2.560181	0.131593	-1.699799	0.237886	-0.568543	-0.072328	-1.006125	-0.175975	-0.55347	-2.017632	-2.941651	-1.323898	-3.587409	-3.879091	-0.523596	-4.134596	-4.272659	-1.638671	-4.404072	-1.557802	-1.839737	-2.567632	-1.144191	-4.164274	-1.959657	1.048597	-4.335589	-1.736049	-2.367382	-1.303216	-0.440675	-3.022582	-2.863005	-0.04583	-4.852934	-2.376064	-2.325625	-0.740684	-1.350674	-2.502376	-3.009624	1.405256	-0.550633	1.683717	0.993429	1.787505	-0.541344	0.801319	-0.571856	-2.984949	-3.199707	-2.757187	-2.768778	-2.832128	-3.280875	-2.446857	-2.051813	2.100385	-2.520972	-1.10785	-0.380376	0.738703	-0.256604	-0.868097	-0.157302	2.57454	-2.975771	-0.590227	-0.396056	1.492351	-0.326489	-0.237141	-0.794436	4.405883	-0.470585	2.104488	2.271974	4.267118	0.550223	2.494023	0.896591	1.964686	1.853528	2.237491	2.043077	0.971834	1.455759	1.241041	0.466261	1.285046	-0.992788	-0.824689	1.275017	-0.34346	-2.862092	-0.168932	-0.154922	3.534015	-1.241236	1.12917	1.851653	2.168095	-0.141063	1.541717	-0.025946	4.470942	1.276277	2.175256	3.000942	3.681594	2.060616	3.303562	1.765561
5	-1.366637	-1.890941	-0.080061	0.305132	0.8953	-0.269186	-2.415294	0.224265	-1.215795	-2.434715	0.444532	0.102214	0.983021	0.194595	-2.214029	0.753148	-0.67928	-1.845497	1.695641	-0.084421	1.702541	0.967098	-2.159731	1.160835	-1.306942	-1.51277	-1.215673	-0.242943	0.569343	-0.983329	-2.697259	-1.003559	-1.565567	-3.013881	-0.472353	-0.590222	0.963334	-0.264705	-3.468658	0.485716	-1.359815	-3.011327	0.128729	-1.178143	1.415376	0.192367	-3.313253	0.765248	-1.273376	-1.666165	1.389288	-0.915278	1.506031	0.454415	-2.298137	0.916514	-0.278354	-1.413117	-0.899772	0.151706	0.161379	-0.5865	-1.897339	-1.395065	-2.374548	-2.883405	-1.397409	-1.223786	0.631113	-0.835392	-4.286497	-0.734924	-1.897826	-3.733751	-1.097291	-2.106237	0.824297	-0.724111	-4.401194	0.42137	-2.243447	-3.544603	-0.606491	-2.516065	0.836776	-0.359008	-4.245931	0.405285	-2.261071	-1.187997	2.167072	-1.861542	2.87397	-0.847733	-1.071425	1.297319	-1.409749	-2.754903	0.057785	-0.526285	0.7981	0.249712	-3.327131	1.27354	-1.658471	-2.713248	-1.93123	-0.727872	0.717669	-0.645806	-3.267486	-1.526234	-2.225447	-3.774714	-1.601428	-2.251253	0.999879	-0.821651	-4.586987	-0.196824	-1.896685	-3.645827	-1.767731	-2.853173	0.973477	-0.591059	-4.789134	0.192023	-2.223783	-2.05703	0.146062	-2.176636	2.076707	-0.498453	-3.452562	0.198349	-1.224295	-1.817316	-1.287988	-0.496195	1.065702	-0.689631	-2.019227	-1.209468	-1.904429	-2.287319	-1.920761	-1.652332	1.564167	-0.579807	-3.56232	-0.573704	-1.80302	-3.296522	-1.672083	-2.697784	1.363189	-0.516103	-4.660194	-0.291485	-2.056175	-1.936761	-0.760341	-1.986606	2.224023	0.808749	-5.001442	-0.070457	-1.039889	-0.851939	1.59779	-0.442742	3.399525	0.042155	-2.34725	0.685228	-0.979497	-0.385587	-0.841747	-0.559741	1.954079	0.228705	-1.151089	-0.347195	-1.542572	-0.494904	-0.60549	-1.395889	2.448584	0.679413	-1.983148	-0.539855	-0.313508	-0.331501	0.394808	-0.858965	2.494277	1.559965	-1.940339	0.807846	-1.296398	-0.644683	-0.328445	-1.048587	-0.637337	-2.221366	-2.384362	-0.610171	-1.789874	-0.660167	0.163402	-1.461285	0.04695	-1.99527	-1.61724	0.539627	-1.951278	-0.681729	-0.025891	-0.562558	0.380308	-2.036573	-1.288597	0.305298	-1.526007	-1.141715	-1.081777	-1.439438	-1.05622	-2.169781	-2.367004	-0.877803	-2.191487	-1.283738	0.137236	-1.545107	0.203142	-1.921178	-2.01531	0.271715	-2.81854	-1.25877	-0.316972	-1.460177	0.649876	-1.789373	-1.416864	0.682382	-2.030467	-0.754862	-0.33743	-0.976966	0.316313	-1.566493	-0.844532	0.423152	-1.022444	-0.757288	-1.472971	-0.871785	-0.909573	-1.204154	-1.994922	0.409978	-2.399183	-2.175586	-0.267091	-1.708607	-0.432192	-2.389313	-1.998174	0.081509	-3.540448	-2.141643	0.714375	-1.884154	0.441518	-1.615793	-1.168594	0.402289	-3.043993	-2.370085	-0.614647	-1.828401	0.422784	-1.447981	-1.775339	0.798512	-0.816337	-0.404134	-0.625427	0.640909	-0.438859	-0.490048	-0.272632	1.779216	-2.635196	-1.652123	0.31072	-1.441438	0.506787	-1.535909	-1.572324	0.404707	-1.816076	-2.365577	-1.333789	-0.972829	0.700406	-1.416657	-1.779644	0.461392	-3.06688	-2.720412	0.100922	-1.456917	0.958571	-1.674437	-1.524373	0.680528	-3.420099	-2.689101	0.324098	-1.835082	0.683391	-1.695406	-1.79186	1.057067	-2.024591	-1.451338	0.296427	-0.916576	0.520113	-1.061041	-0.857437	0.963752	-0.899359	-1.55517	-0.767052	-1.528677	-0.429279	-0.902196	-0.211675	0.536905	-1.293346	-2.42762	0.237516	-1.307803	1.022895	-0.704652	-0.491842	1.129546	-2.534053	-3.007595	1.161557	-1.594464	1.20514	-1.457448	-1.630318	1.887118	-1.904982	-2.159209	1.288005	-0.857521	1.609626	-0.613741	-0.628321	2.176406	-0.996618	-0.595699	0.344022	0.172825	1.279165	0.21415	0.036488	2.154379	-0.334269	-1.085217	0.713076	-1.022356	1.007899	-0.316769	0.296801	1.068269	-0.71629	-1.967488	1.081304	-0.519667	1.562357	-0.746718	0.301324	1.976677	-0.291178	-1.142767	2.056632	0.319149	1.524439	0.170903	0.12218	2.476836	-0.414073	0.213741	-0.392918	-0.086886	-2.477586	-2.096578	-0.76299	-1.938168	0.201134	-0.261608	-0.497986	0.302879	-1.781171	-1.101158	-0.517911	-0.859269	-1.118994	-0.17419	0.763594	0.923433	-1.83695	-0.528386	-0.522673	-0.487349	0.240859	-0.618237	-0.863808	-0.38543	-1.820263	-1.4437	-1.274856	-2.230094	-0.074241	-0.588835	-1.036673	0.459833	-2.220175	-1.874347	-0.346932	-1.121829	-0.091419	-0.849188	-1.227983	0.409079	-1.740798	-0.817458	-0.079569	-0.686744	-0.40455	-0.876841	-0.382544	0.731029	-1.671907	-1.226111	-0.409557	-0.156546	-0.080662	-0.511704	0.045207	-1.327134	-1.672049	-1.079305	-0.516607	-1.384806	0.037295	-0.687465	-1.414979	-0.202973	-1.953975	-1.607071	-0.98988	-1.708249	-0.329708	0.014943	-1.551939	0.906698	-2.5013	-1.500322	-0.170779	-1.428297	-0.89818	-2.647469	-2.839175	0.666639	-3.359688	-1.809769	-0.474703	-1.53508	-0.219109	-1.997278	-0.740435	-0.042724	-0.950215	0.085225	0.96845	-0.490875	-0.087765	-0.253844	-1.107854	0.502365	-2.163809	-0.987247	-0.191662	-1.050702	-0.359049	-0.28595	-1.638491	-0.718479	-1.760733	-1.612496	-0.881486	-1.455978	-0.157591	0.215722	-1.789971	-1.969175	-1.359409	-1.066672	-0.568537	-0.996749	0.572639	-1.233421	-1.976962	0.562401	-1.636373	-0.564588	0.10529	-1.04093	-0.37137	-2.173851	-1.204547	0.26778	-1.539215	0.210397	0.511432	-0.285839	-1.101338	-0.11172	-1.616061	-0.836063	-1.114438	-1.540026	-1.547643	-0.626452	-0.279732	0.070763	-0.813786	0.051197	-0.366478	-0.611341	-0.536681	-0.170253	0.86094	-0.492605	-1.6849	0.386819	-0.635116	0.093035	-0.005285	-0.13584	0.326459	-1.109377	-1.210414	1.265471	-1.15289	-0.245523	0.072144	0.423401	0.058354	-1.657397	-0.806825	0.954543	-0.416759	1.526718	1.201611	0.852592	0.009324	0.257962	-0.377193	-0.407965	0.696494	0.089225	-0.148629	0.939611	0.086077	-0.142872	-0.918165	0.376162	-0.178828	0.250773	-0.292813	1.023109	1.168949	0.1972	-0.320936	1.169176	0.458941	1.561467	0.689876	1.5722	-3.274971	1.516937	1.287155	0.04344	1.799073	-1.223224	0.395992	-0.948693	-3.933392	1.326169	1.526124	0.900059	2.09555	-1.177441	0.586202	-0.357692	-3.218033	1.474277	1.208899	1.711672	2.642485	-0.84667	1.14036	-0.099965	-3.638302	0.661084	0.673818	-0.269323	0.233413	-1.370533	-0.657603	-1.669771	-3.83849	1.351127	1.330578	0.524877	1.853215	-1.363574	0.206997	-1.01921	-5.035024	1.445677	0.835496	0.954476	2.498914	-1.313172	0.632234	-0.484	-1.099383	1.169394	1.140833	3.012284	2.028341	0.088102	1.481406	0.124103	-2.684965	0.65069	-0.869262	-0.098095	-0.71512	-1.61322	-0.455411	-1.499323	-4.13244	0.381184	-0.105039	0.469608	0.889805	-1.189907	0.090792	-1.716457	-4.085751	1.330145	0.542643	0.508944	1.799028	-1.652717	0.632728	-0.793109	-2.190371	0.759341	1.245129	1.369207	2.465669	-1.08801	1.357209	-1.694903	-0.354516	0.928933	1.978885	2.630233	1.354728	0.054933	-0.42233	0.765378	-4.106888	0.752055	1.440831	0.884017	1.958391	-1.103933	0.67216	-0.177295	-3.231647	1.012319	0.117274	-0.455921	0.338901	-1.591148	0.41079	-2.031816	-4.123472	1.900649	0.122833	0.165436	1.259424	-0.966324	1.378259	-1.125465	-2.86182	2.01395	1.872186	-0.033093	2.374374	-0.94165	1.580441	-0.171531	-1.100476	0.818044	2.713354	1.712258	3.180041	0.270684	1.033686	0.099045	-1.9125	0.538931	-0.286243	-0.247015	-0.16849	-0.814793	0.682564	-0.81193	-2.479533	2.286125	0.120357	0.742983	1.652772	1.120941	1.132074	-0.509699	-3.271112	1.630659	0.667438	0.893344	2.803758	-0.621937	2.516346	0.478512	-1.656831	1.702826	2.047131	1.679782	4.304884	-0.358514	2.33798	1.761527	0.31301	1.635149	1.895582	2.288631	2.921253	0.696152	1.590533	1.891058	-0.67492	1.57029	0.365395	-0.365145	1.455139	0.315795	3.018078	0.875237	-1.966425	0.44165	0.518328	-0.039161	1.66668	-0.293451	1.710293	0.192578	-0.215159	0.632429	1.209618	0.519522	1.187133	0.002779	3.501639	0.960326
6	0.602666	-2.079429	-2.555466	1.505548	-4.494401	-4.320546	0.2136	-5.522954	1.286941	-3.883668	-1.278313	1.517221	-3.112122	-2.767432	0.104411	-5.267721	-0.71604	-2.294175	-2.004004	1.754	-2.794738	-2.309177	-1.024766	-4.207168	1.351639	-2.919744	-3.124635	0.413397	-2.272012	-3.029278	-0.697498	-3.165227	0.518023	-3.31467	-2.887345	-0.062418	-5.327152	-4.800675	-0.875728	-5.50314	-0.60948	-3.648701	-3.408878	1.793901	-5.485592	-4.013314	-2.483296	-4.909672	-1.239772	-2.508533	-1.735704	0.464011	-1.606581	-1.974993	-0.151167	-3.29545	-0.016156	-1.971382	-2.096333	-1.457071	-1.592231	-2.255873	-1.281772	-4.432881	0.913692	-2.982279	-3.085724	-0.157442	-4.49713	-4.108306	0.621558	-4.166582	-0.270983	-4.032938	-4.721476	0.329109	-5.4488	-5.149504	-0.355763	-5.226954	-0.922973	-4.310519	-3.084519	0.577169	-2.190875	-4.712705	0.69702	-4.586267	-1.653549	-2.272542	-0.381899	0.830068	-0.256835	-0.679276	0.566458	-3.080432	0.395747	-3.9399	-4.106627	2.480465	-6.691404	-4.596535	-1.556615	-4.949914	-0.015588	-2.293824	-3.349542	0.669206	-3.02406	-2.162693	0.547421	-3.801739	0.887579	-1.72265	-3.214983	0.740365	-2.805727	-3.915359	2.293811	-3.1345	0.302198	-2.24013	-3.997438	0.936134	-2.43048	-4.195031	1.849052	-3.197299	-0.931292	-2.21415	-1.183393	1.38609	-0.833593	-2.711476	2.368985	-1.884907	0.220152	-2.336196	-2.919842	0.484381	-3.670062	-0.345809	2.667889	-0.508904	1.424276	2.006706	-3.082687	0.658796	-0.911063	-1.712784	4.399198	2.588282	2.156227	-1.36679	-2.952147	0.969517	-1.280542	-1.602979	2.806592	-0.645782	1.221306	-0.797313	-1.751767	1.620016	1.213444	-0.745518	4.401973	0.908316	0.04238	0.060901	0.765768	2.511672	1.239306	-0.758986	4.728731	1.185409	0.970442	-0.460599	-2.493661	1.331625	-1.59358	0.817306	5.672778	1.900481	0.600622	-0.132618	-2.294333	1.650779	-0.525977	-0.377321	5.081062	2.237989	1.817461	1.431015	0.211645	3.776219	2.59937	1.673828	6.830215	4.840845	-5.723631	-3.002802	-2.090221	-3.451936	-2.821881	-4.601077	-4.491963	-6.172156	-4.011744	-2.588896	-0.921628	-3.590242	-4.450823	-3.62919	-4.151884	-6.191477	-2.650664	-2.330037	0.329843	-2.187315	-3.101411	-1.493873	-1.766915	-3.54215	-4.759501	-2.393567	-2.900136	-3.123409	-2.385108	-5.017003	-4.33971	-4.462986	-5.683372	-3.457951	-1.973113	-4.170049	-5.180332	-4.645054	-4.590982	-7.550834	-4.761732	-3.313888	-1.082822	-3.124979	-5.531257	-3.560032	-3.641518	-6.06875	-2.808991	-2.02576	-1.031732	-2.292009	-2.819623	-1.665765	-1.024522	-1.896911	-3.024621	-2.435871	-3.773877	-3.084065	-3.088771	-3.401584	-3.288405	-4.337181	-4.675164	-2.071425	-1.50358	-2.271551	-3.196987	-3.267389	-3.536727	-6.211607	-4.907967	-3.113713	-1.303044	-3.274892	-3.997339	-3.630636	-2.962241	-6.266694	-3.772007	-2.667069	-0.762769	-2.68215	-2.879865	-1.810913	-1.848509	-3.452104	-2.160758	-1.544913	-0.87124	-1.399454	-3.29018	-0.89097	-1.072944	-1.379298	-5.491398	-4.016536	-1.861228	-4.270718	-5.600739	-4.273856	-4.123914	-7.026517	-2.797531	-1.36948	-1.82558	-1.840388	-2.063113	-1.857373	-3.181267	-4.438287	-2.201249	-1.46142	0.980012	-0.499965	-1.142656	-0.566921	-1.096096	-4.509958	-2.839718	-1.963117	0.827106	-1.043867	-1.3155	-0.875462	-0.368353	-3.452338	-2.438815	-1.147857	-1.164768	-2.510102	-2.102701	-0.605748	-1.341987	-1.69137	-1.639313	0.057763	-0.560683	-1.895566	-0.733161	-0.203962	-0.880846	-2.992942	-0.019238	0.655413	2.425167	1.392591	1.709659	2.240162	1.289442	-1.822748	-1.144364	0.354254	3.652716	0.530779	1.979104	2.011346	1.251066	-2.423289	-0.088511	1.545793	2.177056	1.693588	2.726318	2.959924	2.76596	0.18364	-0.060332	1.19036	1.494735	0.808792	1.250551	1.096781	0.393794	1.479758	1.311022	1.728357	1.627065	1.083042	1.685037	2.121995	2.98924	0.08995	-0.889168	-0.751564	0.011971	-0.444758	0.089046	0.064347	1.199966	-1.887217	0.560224	2.451546	2.700544	2.126706	3.081517	2.269708	3.852486	1.398768	-3.439816	-3.201435	-3.58482	-4.223705	-3.395544	-4.651953	-3.141002	-3.08294	-3.064666	-4.972041	-5.289261	-2.322901	-4.32957	-4.541249	-2.681103	-3.921345	-3.308988	-5.027967	-3.945939	-1.854475	-3.949641	-3.757242	-2.158192	-3.119904	-2.436386	-2.291483	-2.989592	-4.485543	-1.111878	-5.770303	-1.942169	-2.933168	-3.641015	-4.721816	-4.630698	-3.135374	-3.939655	-4.416814	-3.208363	-4.673686	-3.700901	-5.194305	-5.826813	-1.441049	-4.637798	-4.430326	-2.891886	-4.495717	-2.670481	-2.72103	-3.467418	-1.312622	-2.667999	-4.601826	-1.45423	-1.559759	-0.560893	-0.096994	-0.583046	-3.128216	-0.391503	-5.218689	0.27128	-0.652531	-1.34241	-2.625511	-1.842682	-0.39657	-1.332337	-2.456693	-0.492612	-3.062814	-3.163199	-4.755593	-5.496088	-1.953731	-3.843861	-4.363131	-2.213775	-5.532972	-2.138602	-2.61647	-5.217613	1.225518	-3.918469	-5.137026	-1.011442	-2.86978	-1.253639	-2.740213	-2.457582	-1.270133	-1.329789	-3.48172	1.123187	-0.773135	-5.144292	-5.810556	-5.838663	-1.83756	-5.255827	-4.645978	-4.232325	-4.900571	0.006699	-0.002898	0.220705	-0.03757	0.655423	-1.483955	1.338504	-1.083829	0.017757	-1.314247	-1.806943	1.374171	-0.980071	-1.269211	1.377525	-1.705998	-0.710786	-2.850257	-3.26279	1.587101	-1.264239	-1.371668	0.299011	-2.084826	-0.099485	-1.864197	-1.894391	1.926754	-0.283172	-1.752215	2.038624	-0.218086	2.211728	2.328177	3.243782	2.116604	2.608501	3.20422	3.092115	2.945857	3.145061	1.148205	1.057893	2.99329	2.07492	2.563411	3.861332	2.203149	1.119251	-0.267106	-0.810825	3.156953	0.385552	1.191501	1.990042	0.339365	3.550587	0.679459	-0.271217	5.933342	2.084045	2.208069	3.620836	2.070516	3.981768	0.592366	0.631696	5.317771	3.214353	1.911759	4.815066	4.182026	7.541605	6.401879	6.073505	7.700143	6.099765	8.354053	7.059209	7.494274	5.198565	2.857723	2.60932	6.032693	4.084939	4.789802	4.427506	4.767408	7.350655	5.213781	3.622538	8.395363	5.801129	6.293675	6.756767	8.375674	-3.761197	-3.057505	-4.387525	-5.280329	-5.259625	-5.922585	-2.426876	-1.077107	-2.523713	-3.490705	-3.131826	-5.554874	-4.673021	-5.712198	-1.718772	-2.062139	-1.239024	-1.426495	-1.78109	-4.746529	-2.487177	-3.361395	-1.912608	-1.063863	-2.667426	-3.19931	-3.797336	-4.251022	-4.294894	-4.2922	-2.503512	-0.242004	-3.385477	-4.145539	-4.584694	-6.36725	-5.439614	-6.77932	-1.590487	-2.905534	-2.151891	-1.794011	-2.968693	-6.495412	-3.735915	-4.299674	-1.197077	-2.08271	-1.048316	-0.880454	-0.985565	-3.64209	0.059866	-1.775878	0.00612	-1.393339	-1.624379	-1.669676	-3.63178	-3.554443	-3.658453	-1.617103	-1.656857	-0.736965	-2.225416	-2.518973	-3.921309	-4.374132	-3.678088	-4.062499	0.262721	-1.767013	-3.204862	-3.626253	-3.713008	-7.178202	-4.557733	-4.31881	0.683592	-2.114667	-0.601057	-1.530847	-1.962401	-4.832761	-1.702482	-2.670474	0.536676	-1.825166	-0.669108	-1.618636	-1.227861	-0.832262	0.971436	-1.253497	0.84362	-0.513044	-3.019107	-3.621755	-3.942208	-6.833757	-5.287157	-4.633184	-0.875213	-2.859483	-0.91006	-1.415531	-3.621137	-3.191543	-3.464954	-2.33298	0.529314	-0.518491	-1.085602	-2.026809	-2.255731	-4.27873	-2.942138	-2.742463	2.941766	-1.866478	-1.323672	-2.022156	-1.203668	-3.788971	-2.43786	-1.879557	1.350938	-0.714063	0.687261	-0.534053	-1.312215	-1.252922	0.636314	-1.370355	1.306543	-0.631033	1.288368	1.840843	0.795563	-0.507689	-1.228244	1.619964	1.546026	1.602585	2.563329	1.810789	0.336206	-1.056363	0.007334	1.386859	5.122797	0.88002	1.906444	-0.417376	0.332221	-3.267254	-1.86077	-1.292349	4.204357	-0.778085	3.626266	2.532617	2.591584	0.558543	1.59645	1.689605	6.200408	1.890274	3.477793	1.313996	3.365028	1.64385	1.409247	1.538086	3.222183	1.606857	6.588353	5.943837	5.262583	4.932542	4.184904	6.873286	7.185292	5.148695	3.852196	2.864124	2.866771	2.192692	1.522277	3.797183	4.877729	2.35269	6.628374	5.796969	6.237083	5.576934	5.037103	5.070616	6.590326	5.068136
8	-4.806588	-3.843252	-4.85517	-3.303549	-5.957263	-4.47516	-5.059678	-0.72745	-5.236305	-3.274538	-3.807108	-3.900017	-5.457372	-4.973161	-4.859696	-1.085545	-4.400841	-2.355521	-1.105481	-3.342193	-3.734582	-3.524776	-4.994321	-1.294441	-6.755742	-4.461871	-4.902537	-3.796133	-6.583642	-4.935677	-5.891944	-1.098625	-3.199889	-2.336874	-4.370717	-2.79951	-2.563881	-2.404622	-3.731405	0.269734	-5.773554	-3.859721	-2.440002	-3.72781	-5.431026	-4.185446	-4.325363	-0.727931	-2.422186	-1.715824	0.357375	-1.922917	-0.735458	-1.661401	-0.63638	1.316199	-1.724261	-0.63456	-2.53449	-0.860143	-2.504294	-1.002356	-1.727225	1.11473	-4.871651	-2.552373	-2.757433	-1.984038	-4.355604	-3.977138	-3.957661	0.785587	-6.021164	-3.942338	-2.006557	-3.084467	-4.837404	-4.172996	-4.308315	-0.542178	-3.582247	-1.470695	0.543951	-1.357845	-1.965083	-1.612779	-1.446613	1.823133	-0.740157	0.782691	1.938074	0.834381	1.843797	1.096754	1.963548	3.162352	-6.972131	-4.527956	-3.980875	-4.398906	-6.621662	-5.344126	-6.032453	-1.810417	-2.782638	-0.10583	-1.056364	0.433306	-1.539968	-1.502839	-1.35799	2.148513	-4.204954	-2.552341	-0.72416	-1.381672	-2.417919	-2.867671	-2.309266	2.080288	-0.231834	-0.228358	0.620551	0.445778	1.475745	1.155336	1.379939	0.919987	-0.453518	1.998875	2.935835	1.187132	2.119244	1.924364	2.261161	4.54575	-1.006575	1.808275	0.338572	3.128635	1.585357	1.604897	0.585173	2.032512	-2.756727	-0.572348	0.0305	1.202529	-0.375902	-0.743297	0.030294	3.297148	-3.637163	-1.783248	-0.011745	-0.909092	-1.439397	-1.474651	-1.354101	2.463787	-1.971645	0.605809	1.509605	0.795	0.310127	0.400747	1.433779	3.695051	4.022503	7.201482	7.352891	6.945691	7.061214	6.596934	7.768413	8.548767	1.540004	4.488248	3.048132	4.832612	3.822549	4.557567	4.219379	5.719611	-1.341849	0.76643	0.327067	-0.041937	2.114536	0.320165	1.224925	3.019804	-1.371947	0.763598	0.922671	1.211761	1.440258	-0.19692	1.851463	2.813656	-3.566336	-7.761723	-3.645665	-4.270545	-3.644415	-8.882043	-3.260159	-4.936768	-4.702998	-6.747742	-5.236986	-3.845638	-4.537138	-9.024301	-4.92427	-4.883495	-3.873984	-4.122915	-4.447968	-4.473499	-1.842356	-6.911097	-4.856982	-3.054115	-1.312003	-4.786232	-0.250731	-2.758887	-2.692664	-4.895099	-1.051462	-2.192164	-3.721445	-6.368462	-4.365606	-4.63871	-2.894098	-9.209267	-3.729549	-4.411638	-3.433413	-4.98748	-4.289185	-4.009532	-2.17625	-8.023942	-2.88632	-2.378222	-2.069866	-1.707125	-1.527704	-1.982225	-0.850112	-3.61383	-0.320236	0.31194	-0.576531	-3.72499	-1.60398	-1.636825	-0.656502	-2.513766	-0.620957	-0.746717	-2.825334	-4.844829	0.065543	-2.684509	-1.534788	-5.36144	-0.797032	-1.854328	-3.209072	-2.935291	-2.718557	-2.71	-0.367933	-5.665054	-0.74064	-1.062234	-2.476371	-1.636284	-0.733021	-2.304437	-0.043814	-4.023389	-0.138849	0.548514	-0.482908	-0.269743	0.746418	0.23126	0.134632	-1.566731	1.304972	2.965608	-4.363313	-5.263414	-4.760033	-4.434368	-3.237666	-8.199975	-3.89651	-3.03328	-1.258774	-2.658343	2.077825	-2.935009	-0.533915	-2.522633	0.432644	-0.710579	-2.215939	-2.336235	0.321513	-1.955023	0.079863	-3.496745	-0.490768	-0.171788	-2.323024	-0.56665	0.752856	-1.709392	1.005562	-3.365353	0.68573	0.720765	-2.770917	0.838244	2.139179	0.042615	1.930494	-0.507552	2.581694	4.488654	-0.942981	-2.035318	0.571806	-1.09109	0.888611	2.923309	0.710233	0.98689	-1.822448	-1.539996	2.525814	-1.265046	0.956967	-1.94776	0.930605	1.569709	-4.636397	-1.120704	1.043631	0.320794	0.591348	-3.164085	-0.216886	-1.013921	-2.177039	1.129138	1.454779	-0.142317	1.817408	-0.620234	1.688754	3.838863	0.879851	4.974485	5.680687	4.341174	4.327817	3.570261	4.874275	8.914149	-1.883245	1.516888	2.194804	0.6764	0.575387	2.031357	1.935045	4.056054	-4.600492	-1.230714	-2.285951	-2.202163	-2.067002	-1.419655	-1.835557	1.625299	-4.266457	0.116177	-0.479418	-0.517008	-0.920549	-0.102278	0.894686	4.8218	-2.663393	-6.285083	-3.604566	-2.632071	-2.768897	-3.750667	-4.226072	-0.744078	-4.577805	-5.567434	-4.192272	-0.615962	-3.712201	-4.68951	-4.002666	-2.236505	-4.041266	-4.002222	-4.746159	-0.994171	-2.676193	-4.630953	-4.604205	-1.580611	-0.669749	-3.972833	-0.271395	-1.464844	-1.229741	-0.961679	-1.200451	1.323829	-3.487704	-6.635461	-1.964492	0.524098	-3.440475	-4.651635	-2.737574	-0.697078	-2.913055	-5.025753	-3.617248	0.224794	-3.595156	-4.939317	-4.465173	-1.35706	-1.02134	-2.87894	-1.963858	0.568067	-1.144692	-3.603658	-2.954628	0.564398	-0.456106	-1.472493	0.402501	-0.313767	-0.378927	0.380472	-0.90787	2.018893	-1.397435	-4.459244	-0.709088	-0.272647	-2.047171	-2.108422	-1.998605	1.89527	-1.985939	-3.863626	-0.813382	1.557098	-2.714996	-3.823802	-2.013944	0.834062	0.330694	-2.587754	-1.712287	1.532143	-1.758064	-3.885028	-3.623497	1.6717	0.166331	-0.80277	0.28703	1.159332	0.080129	-1.56452	-2.52587	1.474579	-3.701604	-6.147983	-2.736255	0.007509	-4.15322	-4.47221	-3.236505	-1.812341	-0.438423	-2.453869	1.477723	-0.012889	-1.724591	-0.69295	-0.536783	1.883541	-0.688907	-2.505626	0.217166	1.139634	-2.429823	-2.274112	-0.589473	2.103764	0.050107	-1.560408	-0.384714	2.275835	-1.998538	-2.918808	-2.44155	2.875704	1.454225	-0.444411	0.861273	1.983878	-0.377068	-2.316516	-2.39879	3.456784	-0.309361	-0.29566	3.090808	1.203666	-0.213694	2.090661	1.013137	3.665246	-1.715979	-1.113973	1.86834	1.628675	-2.4329	-0.464899	0.126894	2.574744	-0.922067	-0.766917	0.637066	2.846467	-2.014718	-2.160392	-2.021508	3.945278	0.332639	0.110632	0.636919	3.131333	-0.92461	-2.089449	-2.124247	4.262464	2.433331	2.23087	3.720621	4.346345	2.005108	1.16748	0.522662	5.939318	-0.494487	1.638796	3.847081	2.551352	-0.223015	1.872966	2.038741	5.861906	-1.211486	0.355842	1.882419	1.426353	-1.846028	-1.360858	-0.466746	3.812615	-0.222503	0.915529	2.72123	2.127571	-0.781823	-1.004657	-0.239715	4.693824	-2.536423	-1.458793	-2.208632	1.064935	-3.174366	-5.374971	-4.188135	-4.449825	-3.507985	-2.893754	-3.142147	-2.027679	-3.50019	-6.666001	-4.761692	-5.685318	-2.664571	-2.375823	-3.303142	-2.233003	-3.557005	-4.656744	-3.302031	-3.952234	-0.944278	-0.218002	-1.699687	-0.808149	-2.173645	-2.403981	-2.669313	-3.221248	-2.422191	-1.842081	-3.085627	-1.258623	-3.427898	-5.105297	-3.582195	-4.178065	-1.545213	-0.993307	-2.405273	-1.082276	-2.430798	-5.402674	-3.033325	-2.607171	0.526044	-0.432492	-1.774699	-1.116556	-0.435862	-3.935304	-1.685839	-1.972655	0.365425	0.453833	-1.102073	-0.516153	-0.382529	-1.182857	-1.397253	-2.049617	-0.785889	0.908008	-0.480315	-0.53293	-0.113784	-3.888827	-2.041571	-1.657108	-0.524588	0.033739	-1.494599	-0.136804	-0.190128	-4.348701	-1.002107	-0.17972	0.887549	0.613757	-1.182468	0.525463	1.666115	-3.927532	-0.535735	-1.170374	1.842197	1.924721	0.507131	1.760951	1.380299	-2.181205	-0.594363	0.990373	-2.822936	-1.443396	-2.174837	-1.475061	-2.460325	-5.161621	-3.206874	-3.109889	0.835173	1.558497	-0.360645	0.226507	1.666612	-2.333077	-1.31047	-0.679229	-0.824142	0.924795	-1.397783	0.642619	1.690432	-3.6889	-0.453778	0.24055	1.018937	0.710715	-0.983338	0.889695	1.955968	-3.918961	0.16802	1.131065	2.792832	2.250174	0.780966	1.84868	3.652358	-1.019244	1.193594	0.688613	2.926614	2.273258	0.991266	1.816492	2.441712	-1.111448	0.149852	0.748555	1.249706	2.087762	0.099887	1.887542	2.578674	-2.392238	-0.23156	1.300817	0.934718	1.611819	-1.237117	0.797586	2.128801	-2.84579	0.120378	1.795502	2.365172	2.469689	0.538872	2.397522	2.65602	-1.654308	1.525457	1.926358	5.95622	4.899639	4.001723	5.450767	6.055809	2.348074	4.512661	5.254379	4.209265	5.044727	3.46451	4.668973	3.852587	1.310673	2.967512	5.201004	0.759373	1.276873	-0.540432	1.204567	0.195341	-1.753045	0.325387	2.146035	1.496016	1.917902	1.180147	2.368416	1.221574	-1.055636	1.537341	2.698421
10	-1.422968	-0.392288	-1.219621	-1.533597	-4.008873	-1.467201	-0.624877	-1.575972	-2.500402	-1.315655	-2.526799	-1.672654	-6.042397	-1.659439	-0.459733	-2.214704	-1.519013	-2.115124	-1.340443	-1.455134	-3.351681	-0.865391	-1.706359	-0.91898	-0.404622	-1.750317	-1.109759	-1.526663	-1.709133	-0.623179	-1.516192	-0.767417	-1.923229	-4.254119	-4.50054	-3.164944	-5.570705	-1.684714	-2.360078	-1.759022	-2.928925	-4.620837	-4.534041	-2.382993	-5.378532	-2.576377	-3.117609	-1.786383	-2.057204	-2.977441	-2.054595	-1.636318	-1.273189	-1.309726	-2.45333	-1.20856	-2.185826	-2.095274	0.258474	-1.43439	-1.007327	-0.136772	-1.222952	-1.44555	-0.440942	-3.95941	-4.324526	-3.060851	-2.409203	-2.921742	-4.080523	-1.905397	-0.200005	-5.55288	-6.344789	-3.600956	-5.165617	-2.676561	-3.596553	-0.986239	-2.440134	-5.836071	-5.588962	-3.818756	-3.397525	-2.682837	-4.808666	-1.844676	-3.180299	-1.746823	-1.713866	-2.686481	0.669165	-0.615818	-1.314155	-0.760865	-2.080233	-4.495787	-5.774536	-2.72799	-7.054098	-2.583585	-2.856261	-2.038441	-2.3989	-3.13102	-3.614954	-3.210239	-2.484072	-2.993763	-4.40414	-3.196998	0.909249	-5.263454	-4.633798	-4.707559	-2.529427	-2.896264	-4.059272	-1.293221	0.029491	-5.496747	-5.60762	-4.461401	-2.462878	-3.718309	-4.125534	-2.108588	-3.580884	-4.240028	-5.517275	-3.793166	-1.598163	-2.121186	-4.089989	-1.777797	-7.317284	-2.188991	-5.800947	-2.32893	-5.639127	-5.304294	-8.934791	-4.918134	-1.869582	-2.003266	-2.984266	-3.867922	-1.977719	-2.846646	-6.74109	-1.840356	0.948734	-4.974652	-5.063764	-5.522771	-0.576975	-3.087087	-4.875492	-0.186943	-1.175374	-3.536673	-4.707276	-5.148065	-0.481652	-1.980371	-4.676813	-1.762531	-4.447452	-5.265005	-5.350007	-4.467975	-2.919569	-2.932761	-5.031735	-2.969159	-4.594675	-0.120825	-3.909248	-2.692071	-2.305421	-2.234102	-6.226578	-3.256366	-2.296001	-2.325279	-4.674205	-2.751194	-2.668586	-0.318566	-3.865918	-2.704677	-1.69446	-2.395295	-4.009727	-3.731452	-2.432754	-0.078969	-3.881723	-2.214124	-0.696961	-3.312896	-3.690192	-1.107694	3.515992	-2.39654	-4.486902	0.010188	-0.725215	-3.145306	-4.160235	-1.631173	3.587354	-3.978024	-5.270048	-0.482941	-0.662917	-1.032839	-1.208191	-0.353503	1.730853	-2.509176	-2.52985	-1.52898	-2.316538	-2.500451	-3.945779	-1.299456	1.244177	-2.507957	-3.80793	-0.152055	-0.752322	-3.997256	-5.570645	-2.205629	2.306507	-4.373737	-6.132466	-1.350283	-1.503666	-2.72177	-3.090849	-2.443944	1.114905	-4.949593	-5.117764	-2.609331	-1.302139	-1.613289	-1.932076	-1.69004	-0.536022	-2.699354	-1.722523	-1.371902	-4.453224	-3.62821	-2.799543	-2.761239	-1.357013	-3.310578	-2.517992	-2.170301	-1.742917	-2.390077	-4.532316	-2.051228	1.733989	-4.193141	-5.204779	-0.642	0.220404	-2.462473	-4.195706	-1.556696	1.669531	-5.463255	-5.063342	-1.891227	-2.792184	-3.249314	-2.78588	-1.923983	-0.441165	-6.095118	-4.271356	-3.734073	-2.408597	-2.981101	-2.089313	-1.000914	-2.967407	-2.557343	-1.266969	-2.97831	-0.762047	-3.293642	-5.636588	-2.36184	1.524071	-5.487626	-6.322145	-2.676033	-2.396052	-3.170862	-3.207523	-1.803145	2.192483	-3.89116	-5.306554	-1.377357	0.365049	-1.215787	-2.237536	-0.314981	3.038018	-4.092818	-4.608551	0.090733	-1.075612	-2.283121	-1.736995	-1.735666	1.698723	-5.863243	-4.506546	-2.002923	-2.531072	-3.771616	-1.337035	-1.348318	-0.88371	-4.836768	-2.405909	-3.346651	-4.444746	-3.235167	-2.811315	-3.398645	0.820238	-4.897878	-4.880531	-3.249496	0.370555	-0.367042	-0.806102	-0.303924	5.526639	-3.425166	-3.701021	1.547337	1.735458	1.139935	1.762782	1.051776	5.830762	-4.36295	-2.77731	1.470149	-0.884512	-1.616976	1.097579	-1.083673	2.232606	-4.83567	-2.078907	-0.885275	-1.879313	-3.171579	-0.238001	-2.120145	-1.207856	-3.246578	-2.145344	-2.928212	-0.207708	2.375757	1.366404	-2.173902	6.014701	-2.570283	0.425339	1.369509	0.986746	1.870019	2.7449	-0.520258	4.626983	-2.418532	-0.805659	0.874582	-0.925236	0.423286	2.497733	-0.764212	3.238617	-2.649703	-0.809738	0.708287	0.821519	-2.452253	-1.751099	-3.752913	-0.020014	-2.960278	-1.360988	-1.204468	-0.648348	-0.72106	-0.71968	-3.702125	-0.000173	-2.817373	-0.951035	-1.203927	0.390594	-1.158914	0.301562	-1.863264	0.947615	-0.865456	-0.48997	-1.012136	2.662516	-2.723566	-0.824698	-2.658563	0.131871	-1.83006	-0.370695	-1.081148	1.982397	-1.587135	-0.387275	-3.93224	0.577798	-1.451021	1.876379	-1.626356	0.4696	0.51973	0.432189	-2.705972	0.771107	-0.724138	1.539248	-1.09814	0.160346	0.505738	-0.070753	-1.450718	1.35249	-0.666506	0.027806	-0.220559	-0.070435	-4.912884	-4.348323	-2.601625	-2.948376	-3.098317	-2.648739	-0.918778	3.39766	-2.721301	-0.287443	-3.517499	0.892107	-0.645921	2.222866	-1.029005	1.49138	-0.294435	0.32223	-4.192604	1.51354	-0.445509	3.922418	-1.034764	0.206588	0.661219	0.176653	-3.422844	1.765744	0.346478	2.182507	-0.514005	-1.585796	0.949941	-1.254886	-1.277898	-0.402735	-0.980802	-1.221192	-1.200443	0.876291	-0.211998	0.114072	-3.384541	-0.190594	-1.304342	1.578655	-0.923115	0.494439	-5.499041	-2.31389	-3.7565	-0.756153	-1.948677	-0.559733	-1.092565	2.491621	-1.638206	-0.278658	-3.592601	1.895923	1.696289	4.637927	0.067121	1.598103	0.688936	0.756044	-4.328132	3.101207	2.607912	5.080517	0.2787	0.496791	1.178578	-0.380678	-3.458137	1.639402	1.302693	0.7675	0.096019	-3.197004	-7.579773	-5.386278	-3.753484	-3.202517	-3.251971	-2.746054	-2.519257	1.95545	-4.035861	-2.474734	-3.64613	1.033195	0.275059	4.06625	-0.224146	1.431481	-2.156018	0.799868	-4.878954	3.704334	4.439812	8.176411	1.17232	1.374871	1.958221	1.379407	-4.060104	4.157159	3.950728	3.669983	1.17002	0.394693	1.487049	-0.610322	-3.785842	1.131269	2.075888	-0.882891	0.444292	-0.084332	-1.136669	-0.401294	-0.503831	2.030255	3.123677	3.397207	2.14785	0.997994	0.253898	1.612797	-0.858397	2.71221	4.399613	4.150348	2.978822	2.219007	2.586644	2.660961	-1.155905	3.1663	5.624669	4.271066	3.691633	0.620937	-1.65292	2.495201	-2.902401	0.143737	-1.051177	-2.016405	1.154275	-0.738961	-0.721055	1.641492	-3.179485	-0.912546	-3.231602	-0.804938	1.404858	0.804472	0.821558	1.097252	-0.131545	0.095283	-1.096398	0.169144	2.488281	0.995788	-1.119225	1.476433	-1.533639	0.787483	-0.562113	-0.683674	1.79661	-1.32864	-1.859572	1.031691	-3.628181	-1.051419	-3.412488	-1.155689	1.180581	-0.07118	-0.246795	1.087502	-1.566221	-0.734213	-3.271781	-0.08378	1.827119	1.017678	0.251277	0.062288	0.372521	0.631724	-0.833051	1.595227	1.601951	-0.50118	-1.563526	0.437902	-1.673686	0.104584	0.518167	-0.357821	1.284581	-0.06389	-1.49532	0.551204	-2.269033	0.489646	-2.048253	-0.97138	1.848392	-1.086672	-1.8772	0.231822	-3.34133	-0.747855	-5.378151	0.840916	3.0305	0.314778	-0.723815	-0.229797	0.007382	0.10523	-2.648692	1.644283	2.020956	0.541923	0.496761	0.293209	0.906731	0.702969	0.971198	2.508673	0.213118	-1.233878	-1.482466	1.747646	-3.914567	-1.337779	-3.999696	-0.193007	1.455062	-0.94491	-1.532713	-0.938668	-1.554423	0.164256	-0.580638	-3.191171	0.258443	0.723109	-0.252473	0.69419	-0.979042	1.050348	-3.677491	1.042902	3.252671	0.260816	-0.666696	-0.45519	-0.364816	1.438607	-3.910938	2.455788	3.250738	-0.140684	-0.725937	-0.332283	0.652091	-0.104717	-1.484138	1.581921	0.36482	-2.082464	-2.317509	-1.906117	-1.634094	-2.81232	-2.084113	-7.066271	-1.292461	0.261047	0.442173	-0.439301	0.238267	1.513595	-1.052464	-1.230392	1.490534	0.60458	1.632362	1.323556	0.567639	2.400258	-3.487202	4.352607	4.192408	0.812664	0.222388	0.123704	1.974612	1.301001	-1.72212	2.884338	2.082566	-0.324446	-0.856978	0.333791	1.992447	-1.297942	-0.962261	0.917864	-0.463617	0.360136	0.669314	0.853606	2.851827	0.468266	-0.480082	-0.546391	2.221975	1.027301	1.311098	1.911925	3.475222	0.867335	-1.305207	2.017081	2.919929	1.971996	1.126499	2.658615	4.308658	1.317948	-0.155962	3.540593	2.967145
12	3.346303	-1.396339	-2.650369	-0.929241	-1.226443	-2.393864	-2.709415	-0.001263	4.829749	-0.700642	-1.998431	-0.883119	-0.640129	-1.287598	-3.005378	0.415015	3.237696	-1.355773	-2.426161	-1.391939	-1.235835	-0.378877	-4.114083	-0.319524	1.430167	-1.823729	-2.572841	-1.604541	-2.770249	-2.889575	-3.215135	-1.032514	4.705014	-1.373117	-1.862963	-1.504745	-1.774744	-1.558532	-3.187429	-0.659436	5.409567	-1.085526	-1.802237	-1.236614	-1.127747	-0.873637	-2.888964	-0.654897	1.857767	-2.069191	-1.675302	-1.511005	-1.497839	-0.622799	-2.799891	-0.651974	-0.453377	-2.721501	-3.463635	-3.020045	-5.135429	-3.081955	-4.45507	-2.916872	2.733618	-2.091954	-1.768558	-2.933707	-3.496298	-2.106797	-3.878037	-1.053526	5.493417	-0.962678	-1.190669	-1.547232	-1.666269	-0.741644	-2.792562	-0.103475	4.797761	-1.582114	-1.07878	-1.356602	-1.606759	-0.273024	-2.698285	-1.283523	0.058766	-2.425233	-1.770116	-1.420779	-1.815579	-0.6229	-2.892771	-1.635084	5.489037	-1.24346	-1.800891	-1.250542	-1.390052	-1.128326	-3.018143	-0.176473	2.091184	-2.150995	-1.80563	-2.526068	-3.465641	-1.450365	-3.053529	-1.315277	4.998688	-0.976394	-0.598771	-1.733135	-1.729193	-0.000663	-1.873521	0.206038	6.590764	-0.366106	0.180881	-0.733962	-0.465191	0.737283	-1.227898	0.650788	4.117153	-1.120343	-0.400624	-0.874159	-0.564484	0.329162	-1.309688	0.218419	2.614237	-0.494281	-0.440388	-0.411746	-1.735538	0.115348	-0.922155	0.9091	6.19699	0.112627	1.103878	0.099104	-0.863888	0.513549	-0.513051	1.481165	5.371584	1.677448	0.721	1.407007	3.246464	4.62192	-0.147568	2.129434	7.597828	0.93603	1.30033	1.301189	1.169615	2.73217	1.088876	2.269638	5.740373	0.596361	0.532017	1.726227	1.784052	2.898305	0.839397	1.902075	5.605503	1.681834	1.967582	1.327085	0.670873	2.678077	1.259238	2.535889	6.956918	1.944454	2.293367	2.211259	2.199827	3.59673	2.047039	3.601239	7.025177	2.488075	3.334517	3.253711	3.322027	4.13302	3.183603	3.532033	-3.624888	-5.293188	-0.870751	-3.440151	-3.307913	-0.187178	-1.631692	0.564167	-2.639017	-5.136836	-0.028341	-3.512665	-1.939397	1.828514	-1.190361	0.763469	-3.529101	-5.041559	-0.891857	-2.46253	-2.007828	0.56593	-1.781828	0.487832	-3.657806	-5.736139	-2.093223	-3.164091	-4.973361	-0.326466	-2.024138	-0.270389	-2.724524	-5.541097	-0.550176	-3.357075	-3.954654	1.280352	-1.05132	0.686304	-2.235623	-5.267681	-0.382543	-2.535331	-2.715496	1.70921	-0.415024	0.837748	-2.475211	-3.363559	-0.732705	-1.755865	-2.463741	-0.236627	-1.453012	0.045186	-4.304758	-5.604087	-2.724968	-5.719017	-7.605177	-0.859129	-4.920764	-2.691869	-3.136193	-5.797417	-2.071753	-4.702443	-6.264666	0.389632	-1.56745	-0.453851	-1.431829	-4.298583	-0.219169	-2.451826	-3.94753	2.23404	0.734981	1.030311	-1.872027	-4.421558	-0.520937	-1.924115	-4.21663	0.837807	-0.029607	1.019299	-1.86954	-4.289872	-0.848821	-2.370096	-4.757771	-1.006675	-1.157516	0.094816	-2.222278	-5.062678	-0.564835	-2.807217	-3.056922	1.990573	-0.318581	0.902673	-4.017738	-5.048227	-2.416325	-5.842656	-7.030205	0.514646	-2.244279	-0.953158	-1.750899	-4.498507	-0.806942	-3.373826	-5.363001	2.086223	0.581319	0.772368	-0.798498	-2.917275	0.457978	-1.603681	-4.241488	2.776978	1.583334	1.695544	-0.973051	-3.499853	-0.145433	-1.652523	-4.295378	1.071247	0.023606	1.913821	-2.312935	-3.321909	-1.611794	-4.644096	-5.66116	1.603965	-0.867925	-0.021483	-1.304324	-3.014204	-0.125582	-3.260288	-4.6926	2.811425	1.200598	1.642276	-0.051954	-2.516475	0.598127	-1.579668	-4.489217	3.929541	2.624089	2.564061	0.592677	-1.044515	1.670726	0.119041	-3.036528	3.948095	3.644422	3.749296	1.564166	0.388092	2.07745	1.25731	-2.487253	3.799286	3.354946	4.348429	-0.252386	-0.436933	1.55493	-0.862485	-2.660202	4.382601	3.465034	3.231511	1.397696	1.115296	2.9179	0.918755	-1.425379	5.189126	5.055886	4.421935	1.679314	1.759373	3.314465	1.886426	-1.578429	5.983019	5.072164	5.412142	-0.874489	-2.76166	-2.344563	-2.117718	2.452841	1.039816	-2.430968	-0.338957	0.692854	-3.434102	-2.096354	-2.229156	2.60322	1.139808	-3.207697	-0.061117	-0.146733	-3.978549	-1.819002	-1.966449	1.073504	0.156022	-3.890826	-0.18865	-2.321094	-3.302915	-1.782188	-1.723763	0.498955	0.829794	-2.868298	-2.964672	-0.353839	-3.376791	-2.067773	-1.589386	2.1136	1.326326	-3.084167	-0.998888	-0.056248	-3.801599	-2.287038	-1.457084	2.631321	0.902027	-3.184502	0.760081	-0.944745	-4.275134	-1.805372	-0.920669	0.672568	0.474001	-3.292147	-0.58868	-3.195327	-4.214687	-0.989689	-1.956565	-1.515842	-1.19804	-3.299378	-4.495532	-2.824976	-4.255186	-1.361003	-1.930349	-0.10551	1.364242	-3.528197	-2.01214	-0.344262	-3.348777	-1.585034	-0.569512	2.364522	1.497257	-3.182512	0.497397	-1.404615	-4.052457	-2.26938	-0.154076	1.4876	1.176527	-3.354864	0.592066	-1.909523	-4.632617	-1.751533	-1.009034	-1.318151	-0.655819	-3.033035	-1.457499	0.849387	-2.959201	-1.777523	-1.532673	2.78485	1.374814	-2.908394	0.613547	-3.61359	-3.433568	-0.085299	-1.001402	-1.219071	1.026476	-2.469314	-1.90526	-1.739224	-3.348596	-0.483813	-0.119638	1.714932	2.249189	-2.660938	0.065313	-0.96131	-3.193538	-0.530788	0.678115	2.621124	2.200676	-2.164311	1.451818	-1.361681	-3.807418	-0.959473	1.495825	0.789638	1.269366	-2.74759	0.413104	-2.328151	-1.690363	1.429027	0.743862	0.341371	2.123445	0.337849	-0.549922	-1.531359	-1.866059	1.696768	1.784007	2.034695	3.272192	-0.756624	0.776525	-0.736438	-1.327705	0.617091	2.063744	3.454296	2.936838	-0.514712	1.893115	0.147521	-1.701038	1.570841	3.590125	4.300024	3.54715	0.465178	3.468988	0.325232	-0.932721	1.651787	2.882753	2.867341	3.465781	1.156833	2.786612	0.505772	0.649581	2.956416	3.277444	4.090781	4.483872	2.317388	2.643209	1.100299	1.090155	4.613531	3.854934	4.954042	5.70774	1.919034	3.611588	1.626403	1.013306	3.648878	4.616817	5.414746	5.559036	2.287118	4.66233	0.860419	-4.266039	0.367513	-2.170269	1.502799	-0.988841	-1.574036	0.49494	0.267036	-4.306905	-0.3572	-1.636542	2.875052	-1.447901	-1.017291	0.391763	0.380842	-2.486018	-0.591487	-0.910233	0.120824	-1.749773	-0.967697	-0.253412	-0.300532	-1.971231	0.576107	-1.058684	0.035521	-1.373178	-1.493196	-0.093424	0.367884	-3.522367	-0.076689	-2.400091	2.51215	-1.820088	-0.592338	0.917797	0.423665	-3.576437	-0.662693	-1.410575	2.485202	-1.349335	-0.939573	0.705368	-0.356857	-1.090659	-0.67574	-0.10717	0.363892	-1.579324	-0.799241	0.193339	-1.17553	-2.229361	-0.91796	-1.516669	-0.985996	-2.325844	-1.366732	-0.450918	-0.033997	-3.927895	-0.424408	-2.987458	0.422819	-1.86363	-1.38264	-0.307615	0.850205	-2.154228	-0.299507	-1.436736	2.719845	-0.532388	-0.052233	0.712532	0.132417	-2.197735	-0.161002	-0.343547	1.812037	-1.068445	-0.247151	0.61465	-0.42244	-0.747136	-0.14623	1.778419	0.610116	-1.9681	-0.007678	0.612982	0.37117	-3.101048	-0.76372	-1.981289	2.93197	-1.304867	-0.814101	0.586085	-0.895697	-1.72359	-0.232117	-1.56489	-0.919672	-1.523416	-0.753278	-0.150316	0.468557	-1.827189	0.942564	-1.392486	2.161548	-0.302082	0.459851	0.661707	1.225667	-1.373	0.975279	-0.209912	2.872196	0.363866	1.325581	1.662903	0.369218	-0.621014	1.425905	1.490144	1.879267	-0.226338	0.672708	2.170261	-0.003735	0.13553	0.983013	-0.110771	1.951224	-0.498302	0.373809	0.67152	0.616837	-0.206227	1.75323	-0.374046	2.554156	0.459286	0.902685	0.966627	1.306198	-0.614988	2.11806	-0.745198	3.21338	1.608353	1.527067	2.160078	2.069487	1.112058	2.876163	1.836506	4.213734	2.278261	2.003448	3.61196	2.342613	2.007849	3.388002	2.807535	3.55371	3.070039	2.077785	3.567901	2.197567	1.845024	2.86484	1.31254	4.340354	2.04852	2.399765	2.689252	3.50955	1.863542	4.604183	1.584188	4.789262	3.485147	3.390306	3.94538	3.740267	3.277098	4.937903	3.048173	5.231089	4.684755	3.645659	5.216251
14	-2.533319	-0.715472	1.008246	-0.948599	0.278288	0.312116	1.376568	-0.854907	-1.419041	-0.213896	1.55179	0.007267	0.585981	1.193658	1.796833	-1.474437	-1.389844	1.122326	2.340467	0.809123	1.140083	2.309505	1.695812	-1.101591	-1.798682	-1.074939	1.126695	-1.14074	0.321353	0.375933	0.969533	-0.151195	-1.726705	-0.175712	1.147268	-0.542534	0.066608	1.069225	0.407897	-2.244766	-1.227821	0.36475	1.325995	0.02057	-0.132391	1.582431	0.672164	-2.486764	0.177233	-0.679251	0.257412	-0.761658	-0.313724	0.77104	0.121421	-0.965002	-2.59944	-1.80306	0.082036	-1.86913	-0.477976	-0.308042	0.790848	-0.044195	-2.344198	-1.272552	1.158847	-0.585957	-0.261154	0.542449	0.33507	-2.004961	-1.962745	0.122177	1.444115	-0.218422	-0.280286	0.958674	0.610796	-3.701012	-0.20319	-0.057233	1.469101	-0.906208	0.005173	1.709027	-0.918443	-2.52832	-0.485288	-1.110836	0.222555	-1.924555	-1.888444	-0.657202	-0.254066	-1.916343	-1.446819	0.24183	1.318129	0.194043	-0.283799	1.331408	0.71356	-2.511739	-1.820784	-1.269759	0.101418	-0.864654	-1.258518	0.639604	0.753849	-2.059252	-1.350499	0.061255	1.561596	0.3466	0.288916	1.8471	0.984669	-2.567837	-1.511002	0.283119	1.888427	0.836731	0.114403	1.982425	0.186482	-3.68074	1.643562	0.345522	0.237845	-1.05002	-1.268818	0.24474	-0.397758	-3.115777	-1.340503	-0.67577	0.72535	-0.202273	-0.248159	2.27972	0.400265	-1.118155	-1.153248	0.128126	0.990036	1.032086	-0.259627	2.15814	-0.212867	-2.663556	-1.397426	0.017496	1.695733	0.495177	0.20313	1.57691	-0.603927	-4.582569	-1.175709	0.452544	0.237921	-0.731079	-1.435843	1.198917	-1.389558	-4.140176	0.404063	-0.599848	0.129564	-0.043976	-1.886532	1.109628	-1.070071	-2.394903	-0.796558	0.331232	0.279727	0.561573	0.180686	1.334529	-0.016125	-2.315785	-1.003134	-0.488774	-0.989467	-0.203385	0.068318	2.264854	-0.771332	-3.161025	-1.29341	-1.456463	-1.502362	-1.359167	-1.283902	-0.026384	-1.118907	-3.302137	0.087306	0.061449	-0.881042	0.600553	-0.334666	-0.651965	4.577331	-0.381129	0.644672	-0.269135	0.111148	0.613774	-0.953445	-2.839982	4.605214	0.653669	0.447019	0.327388	1.542663	0.849577	-0.133536	-1.133577	4.11041	1.504336	-0.678788	0.876664	-1.362753	0.842483	-0.294802	-0.094141	4.469673	0.046192	-0.30363	-1.098486	-1.80348	-0.881216	-2.580618	-2.512343	3.591579	-0.143406	0.283859	-0.746113	-0.0314	-0.095232	-1.644149	-2.130489	4.064245	0.63614	-0.679843	0.22463	1.163212	1.527266	-2.276342	-2.949254	1.823341	0.134267	-1.257989	-0.642875	-2.520737	-0.080325	-2.015036	0.34489	2.851386	0.173735	-0.68799	-0.575943	-2.112149	-1.312587	-1.924581	-2.110607	2.88122	-0.840409	-0.122053	-0.378773	-1.455205	-1.567942	-2.309119	-2.862146	3.394599	0.023094	-0.767348	-0.527915	-0.588932	-1.712152	-2.533183	-3.28279	2.312537	0.192763	-3.309566	-2.2042	1.203068	-1.675431	-0.737851	-3.362799	1.526538	-1.062723	-0.685446	-0.904978	-1.095527	-0.475561	-2.23673	-1.825363	4.717351	0.612493	-0.682471	-0.489458	-2.510552	-0.694891	-0.637586	-0.504468	3.946936	-0.545283	0.219661	-0.376579	-2.257307	-1.305194	-1.527259	-1.972075	3.252468	-0.235668	-0.277946	-0.672728	-1.388629	-1.874934	-1.718663	-2.217013	2.857284	0.428762	-1.112658	-0.78825	-0.630171	-2.15916	-2.386621	-3.435282	0.656525	0.373293	-1.172914	-0.569584	-2.283803	-1.255171	-0.915403	-0.149364	1.971145	-0.717628	0.265165	0.052147	-2.349985	-1.013845	-0.791488	-0.362394	3.220257	-0.059789	1.36644	0.6157	-2.165655	-0.934483	-0.45366	-0.878733	3.573119	0.320113	0.379984	-1.046674	-1.5012	-1.59163	-1.0458	-2.555342	2.201632	-0.35446	-1.339504	-2.078194	-1.062804	-1.714231	-0.774893	-3.100083	0.666914	0.241197	-0.171491	-0.152843	-1.348801	-0.943745	0.594425	0.747642	2.110183	-1.585049	-0.531198	-0.862195	-1.836986	-2.154157	0.579561	-0.759771	1.735873	-1.346505	-0.634982	-1.970287	-2.803927	-2.66862	-1.15426	-2.38921	0.44581	-2.346887	1.355547	0.592424	2.997542	0.761453	-0.114561	0.015178	-1.29936	-1.548799	1.51711	-0.689663	3.052421	1.546209	-0.141853	0.731847	-0.815148	-1.023808	0.935463	0.567257	2.974022	1.709991	0.96328	1.411898	-1.05172	-0.577462	0.665799	1.220524	2.505141	0.733665	0.148356	0.224704	-0.719828	-0.541743	0.76866	-0.146846	2.412756	0.615773	0.710431	0.004457	-1.631346	-1.776234	0.525909	0.045491	2.067638	0.752315	0.800815	0.191583	-0.813106	-1.143938	-0.516926	-0.188108	1.126954	1.220069	0.178377	0.514816	-0.776001	-0.435255	-0.952197	1.229401	1.518051	0.081498	-0.225536	-0.440663	-0.395955	0.189762	-0.548427	0.155007	1.845804	-0.080555	-0.127228	-1.11249	-1.79358	-1.893006	0.281978	-0.238366	1.859381	-0.160026	0.90111	-0.928943	-2.065103	-1.360795	0.217237	-0.04768	1.398474	0.552428	0.297115	0.244168	-0.934268	-0.675883	-1.328461	-1.01762	0.325051	1.014115	0.005788	-0.665489	-0.320916	-0.722405	0.860074	0.003454	2.584192	0.608071	0.822076	0.124236	-1.495637	-1.305574	-1.055774	0.199227	1.542214	0.055943	-0.000561	-1.007801	-0.65405	-1.266061	-0.304353	0.205907	1.696437	0.34452	0.863807	-0.643375	-0.968119	-1.278359	0.305495	-0.080826	1.724519	0.340388	0.658083	-0.851525	-1.028928	-0.678034	-0.499108	-0.629617	1.429965	1.389987	0.822511	-0.129764	0.229798	-0.432331	-0.645468	0.60907	1.570525	0.853279	0.780651	0.081065	0.397562	0.066583	-0.541271	0.742549	1.68828	1.003888	1.302148	-0.12205	0.190856	-0.583325	0.219303	-0.25891	1.827713	0.301922	1.185955	-0.144299	-0.94794	-0.007578	-0.311907	0.0937	1.51236	-0.635859	1.655084	-0.771732	0.02503	-0.422985	0.202487	-0.569007	0.667696	1.724396	1.495893	-0.849299	1.341557	-0.071409	1.554966	0.871765	3.057939	2.48761	2.301638	1.386153	2.591793	1.332179	1.207651	-0.268881	2.644567	0.970442	1.826888	1.071218	2.875624	-0.083123	0.841044	-0.41418	2.486245	1.324734	1.675366	0.438579	1.770785	0.17207	1.474487	-3.512929	-1.257705	0.072416	0.161744	-3.52871	-2.936909	-2.147285	1.886443	-2.396664	-0.280192	0.9618	0.06399	-2.36209	-1.320788	-1.150519	3.09004	-0.930565	-0.044831	0.583387	0.782043	-1.565375	-0.182195	-0.419686	1.667565	-2.902287	-1.229673	-0.150535	0.871119	-3.560421	-2.749044	-1.857699	1.044293	-3.72215	-1.457921	-0.004611	-0.954825	-2.991127	-2.882863	-1.746903	1.897115	-2.440033	-0.613377	-0.144147	-0.898572	-2.508468	-1.310767	-1.023465	1.055407	-1.370352	-0.047447	0.347805	-0.05658	-1.580688	-0.037744	-0.323287	0.361621	-3.803972	-1.432877	-0.917664	0.012008	-3.85018	-2.941152	-2.484101	1.044057	-3.616555	-1.686562	-0.633445	-0.736057	-4.059115	-3.273244	-2.626702	1.263973	-3.512775	-1.603962	-0.616874	-0.904307	-3.276673	-2.409137	-1.075361	1.045485	-2.556894	-1.005269	-0.883265	-1.49727	-2.648966	-1.916621	-1.356793	0.28872	-1.696236	-0.599772	0.208126	-1.110054	-1.371879	-0.225571	-1.159096	1.361512	-3.471929	-0.952573	-0.371918	-0.848157	-2.818637	-2.602269	-1.524853	1.077117	-3.122054	-1.311662	-0.721722	0.285781	-4.080928	-2.970072	-2.412776	2.154045	-2.835545	-1.265392	0.310637	-0.548831	-3.188348	-2.185004	-1.741283	1.618432	-2.652623	-1.455005	-0.098474	-1.137776	-2.337196	-1.277416	-1.110995	1.488966	-1.632511	-0.792861	-0.09251	-0.924808	-1.077854	-0.679079	-0.696467	0.934244	-0.226778	0.109541	0.432027	1.600808	-1.799703	-2.482844	-0.519466	3.081885	-1.423051	1.126493	1.83822	0.951158	-1.965856	-1.129598	-1.201027	3.282505	-1.447776	-0.395527	1.618502	0.019422	-1.065595	-0.633509	-1.102255	2.425639	-0.85467	-0.276081	0.649918	-0.337937	-1.0844	-0.443415	-0.415687	2.405876	0.376592	0.68245	1.233924	0.33819	-0.033106	0.961913	0.644715	4.615032	1.754498	2.858664	2.949463	2.660075	-0.261258	1.463673	0.521597	3.477828	0.968821	1.561614	1.541978	1.594199	-0.325965	0.964229	0.061509	3.295687	0.779567	1.033946	1.115947	1.178033	-0.480025	0.604745	0.095974
15	0.451505	-2.716597	-1.520734	-1.816282	-2.81003	-4.428108	-2.175146	0.415236	-1.123456	-5.732811	-1.270144	-2.994263	-4.926065	-6.824851	-1.812061	0.584788	-1.085153	-3.531244	-1.245841	-2.491253	-4.076958	-5.562462	-1.83489	1.102877	-0.580312	-2.38177	-0.993411	-2.334673	-2.280551	-4.563918	-1.557931	-0.166749	-3.483481	-5.489952	-3.881438	-4.34808	-5.928656	-7.437995	-3.328209	-2.371403	-3.853718	-5.455267	-3.618783	-5.117288	-5.905347	-7.608983	-3.052771	-1.273162	-3.651362	-2.626454	-2.455406	-2.437801	-3.736104	-4.632691	-1.548246	0.196267	-2.273298	-3.013682	0.025267	-2.764548	-4.159556	-4.275091	-0.85293	-0.07129	-5.467749	-4.280633	-3.99314	-4.58681	-5.218793	-7.793354	-3.942906	-3.276581	-6.555264	-6.252901	-6.009587	-5.949324	-7.714262	-8.371336	-4.905482	-4.18832	-6.880463	-4.376161	-4.224213	-4.987245	-6.122019	-6.888312	-4.004102	-1.89701	-4.269648	-2.809953	-0.310798	-3.354421	-5.042942	-3.374873	-1.244883	-2.203205	-3.945994	-6.545897	-3.702422	-4.420528	-6.23619	-7.3018	-2.920276	-2.268701	-4.19429	-2.028205	-0.49568	-2.703998	-3.645515	-4.871771	-1.953527	-0.313653	-7.369606	-4.193758	-5.203648	-4.836164	-6.125602	-7.751634	-5.254695	-3.080705	-7.433584	-4.769606	-5.278725	-5.09374	-5.853847	-7.645712	-4.633515	-2.620748	-5.689831	-3.684243	-1.429853	-3.599428	-4.600249	-7.681033	-3.291062	-0.355541	0.075762	2.40262	3.221382	0.844729	0.06345	-0.244615	1.609574	2.879615	-5.196339	-1.261996	-2.308533	-2.372607	-3.863046	-4.375577	-3.016391	0.045607	-7.232221	-3.403553	-5.239066	-3.685033	-5.38152	-6.25007	-4.781138	-1.547683	-6.24947	-3.198156	-3.565454	-2.487218	-3.768382	-5.809515	-3.185385	-0.427847	-2.81662	-0.884458	0.133239	-0.709805	0.091932	-2.296592	-0.347628	1.593797	-1.034782	2.116521	1.160595	1.703892	1.207216	-0.840221	-0.081291	3.642582	-2.481678	0.575551	-1.864108	0.717688	0.80416	-2.138138	-1.03716	2.240459	-2.433541	1.281245	0.133403	1.100529	1.733458	-1.964455	-0.273061	2.792933	-4.902299	-7.324191	3.529395	-2.568554	-3.621624	-6.118229	-1.373223	-4.09644	-4.967864	-7.746713	4.23917	-3.495013	-4.16305	-5.131555	-0.894845	-3.857924	-3.593099	-6.402194	3.395347	-2.813087	-2.888913	-4.805563	-0.535996	-3.519101	-4.473458	-5.077728	1.596395	-2.050266	-3.656686	-5.810234	-0.710109	-4.296853	-5.901371	-8.718495	1.555373	-6.0409	-6.634467	-7.721436	-1.724974	-5.634309	-6.066043	-8.439752	2.198002	-5.913363	-6.728652	-6.562602	-1.947051	-5.103862	-3.792289	-5.554302	0.055361	-3.834884	-4.708469	-4.733457	-0.667846	-4.485836	-3.19794	-2.561719	-0.775496	-2.516837	-4.526895	-5.520373	-0.375428	-5.469322	-4.899584	-7.722329	-1.341336	-6.287826	-6.407992	-8.051396	-1.46657	-6.933982	-6.775325	-8.798211	-1.046421	-7.412174	-8.050832	-7.706917	-3.201274	-6.119912	-6.533079	-8.75203	-0.587448	-6.155839	-6.725296	-6.520425	-1.962408	-5.967988	-4.41239	-4.316396	-1.097072	-3.739471	-4.856361	-3.364449	-0.090499	-4.051137	-6.236325	-8.389115	2.078514	-6.245076	-6.906822	-6.760412	-1.919395	-5.1455	-1.884122	-4.639435	-0.990195	-4.476356	-3.524016	-5.402889	-0.459801	-3.52471	-4.21066	-8.487895	-1.260659	-7.394245	-6.960527	-7.556054	-1.651164	-4.398707	-5.505725	-8.017084	-1.089797	-6.586802	-6.705491	-6.716617	-2.574098	-4.91669	-3.583938	-5.550613	0.048137	-4.813282	-4.805531	-3.932132	-0.670012	-3.500484	3.296315	1.290506	2.314458	0.184328	0.773855	0.322083	3.165614	0.67855	-1.064212	-4.93765	-0.906116	-5.093895	-3.399901	-5.395316	-0.69854	-2.767233	-3.692375	-6.975093	-1.497361	-7.083153	-5.521166	-6.685078	-2.651532	-2.985772	-2.718127	-5.435426	0.22381	-4.654072	-4.282783	-3.470763	-0.821504	-1.727521	0.037732	-0.708042	2.603395	0.223804	-1.250327	1.029891	1.242523	1.505656	5.096776	1.880553	3.077899	-0.874874	0.911269	1.687368	1.93193	2.541047	2.403816	-0.292856	1.52439	-2.981236	-0.493829	-0.474754	-0.728231	0.845484	3.91358	2.031313	3.340662	0.932562	1.743398	2.560308	1.73551	3.833839	-4.591629	-0.941615	-2.140619	1.966869	-0.328528	-2.535913	-2.610396	-5.393172	-5.277229	-1.734021	-1.994561	1.508352	0.253222	-3.043199	-3.601825	-4.097822	-5.092508	-0.157396	-0.949708	1.700464	0.466484	-1.703824	-2.772998	-1.821889	-6.747841	-0.699877	-2.773141	1.031126	-2.769404	-3.159791	-4.765649	-5.773387	-6.764603	-3.707688	-3.61487	0.344142	-0.141626	-5.058976	-5.04381	-6.285404	-7.324023	-3.50351	-2.296603	0.265133	0.302327	-4.488146	-5.470502	-4.40993	-5.477198	-2.12167	-1.141137	-0.940136	-1.026188	-2.334669	-4.228948	-1.554115	-3.543777	0.95042	-0.710083	0.102376	-3.838715	-3.092299	-5.390555	-4.327358	-8.035168	-4.53933	-4.557252	-0.887462	-2.745568	-6.783844	-6.41444	-6.73595	-9.393387	-6.725096	-5.547371	-1.782732	-1.565696	-8.073693	-6.987629	-6.939391	-9.492895	-5.306772	-3.210687	-3.246147	-1.924745	-6.185809	-7.102407	-3.949028	-6.332972	-3.327945	-2.642457	-3.145474	-2.771332	-4.911142	-5.655529	-2.207553	-7.094756	-4.700394	-3.652965	0.259872	-0.077068	-5.350332	-5.555588	-6.122612	-6.294252	-1.736699	-3.470762	0.450549	-2.714312	-4.953303	-5.918545	-4.867302	-10.455979	-6.671006	-6.096858	-2.16375	-3.057751	-7.988805	-6.374019	-6.59972	-10.348096	-5.157973	-4.459837	-4.074825	-1.859188	-7.764963	-7.542391	-3.751898	-9.933469	-5.239728	-3.658859	-3.794267	-2.909266	-5.066811	-5.920199	-2.078439	-1.186397	3.199935	1.159962	4.285417	1.571253	1.870122	-0.581752	0.806985	-7.171267	-3.588638	-3.516567	0.016935	-2.467757	-5.313801	-5.150053	-4.20532	-10.315924	-7.093992	-6.071783	-2.583145	-3.412864	-8.505061	-6.290118	-5.108917	-9.153749	-5.353198	-4.18217	-3.002423	-1.699434	-5.970027	-5.997279	-1.834172	-4.560493	-0.563685	-1.502011	-0.530101	-0.60317	0.162266	-3.675666	1.382069	-0.578931	1.983416	1.542258	4.473351	2.402678	1.793484	0.445214	2.015418	-3.847949	-2.542822	-0.520225	1.633047	0.00408	-0.725922	-2.198024	-0.890816	-0.915708	1.646404	1.26083	3.961174	2.731465	1.984553	-0.497357	4.318607	-2.376141	-4.30137	-2.60085	-3.168967	-2.351243	-6.207404	-4.417483	-2.665774	-4.089736	-5.089883	-2.331712	-2.891233	-2.838482	-6.530345	-4.646114	-3.179495	-2.029039	-3.486081	-1.050365	-2.162515	-1.884632	-4.025851	-3.375215	-0.888952	-2.369303	-4.390862	-3.620899	-4.535801	-2.62853	-7.176021	-5.046163	-2.939584	-7.11779	-6.284111	-4.649697	-3.658679	-4.118135	-8.912037	-6.837571	-4.708201	-5.167818	-5.836056	-3.215427	-3.881687	-3.095558	-7.190524	-5.906113	-3.18718	-2.80022	-3.540184	-2.174824	-2.894477	-2.300025	-3.779381	-4.215228	-1.081121	-1.229254	-2.81242	-3.251107	-5.059548	-4.027122	-6.922656	-5.620827	-3.941728	-6.210114	-6.573321	-6.259048	-5.356465	-4.803247	-10.005558	-8.478606	-4.217669	-8.608531	-6.784433	-5.5932	-5.47278	-4.484471	-9.76959	-8.071437	-4.381727	-5.831078	-5.789368	-3.320446	-5.663157	-3.803343	-8.153277	-7.06867	-2.474498	-4.480338	-5.19889	-3.229858	-4.504704	-3.931847	-5.919045	-4.491591	-2.540797	-6.687316	-6.892302	-4.34413	-4.134228	-4.393147	-8.897879	-6.776262	-4.450115	-4.060707	-5.323446	-5.127492	-7.898602	-6.351672	-9.228687	-7.480776	-4.263671	-8.189543	-8.110787	-6.828817	-7.977557	-6.136569	-10.70491	-8.565351	-4.366414	-7.563127	-7.305626	-5.746027	-6.971062	-5.481692	-9.847677	-7.703619	-2.531185	-5.218135	-5.658456	-4.242612	-5.767415	-4.676496	-8.274612	-6.375401	-2.349942	-0.283304	-1.578362	-0.488457	-4.565142	-2.202149	-3.993346	-4.557634	-0.499202	-4.835072	-6.106165	-5.112979	-8.085657	-6.064221	-9.318771	-6.539207	-2.753691	-7.032362	-6.394728	-5.977173	-7.602258	-6.156936	-11.206996	-6.935929	-2.660108	-4.95814	-5.55205	-3.775919	-5.998891	-5.198008	-9.138764	-5.732913	-2.157592	-2.541839	-1.741362	-0.528841	-2.781895	-2.609366	-3.806935	-1.959618	-0.733724	-0.338526	-0.838529	0.265637	-2.547241	-0.599744	-3.385835	-1.708208	1.381665	-1.233304	-2.247747	-0.922701	-3.295597	-2.757449	-5.142149	-1.761358	-1.612009	0.638537	-0.055288	0.955851	-1.286389	-1.739588	-2.873755	0.586905	0.457468
18	-0.747199	-4.579934	0.606993	-4.106637	2.633279	-2.692154	2.127795	-2.270603	-0.997878	-3.943676	0.488395	-3.401509	3.179156	-2.695963	1.889031	-2.470975	-1.325729	-4.066369	1.152755	-2.884285	2.14447	-2.195785	0.117516	-1.069031	-0.867298	-3.239278	2.145212	-3.315356	2.227059	-2.052913	2.164125	-2.172769	-1.455894	-4.658667	0.67439	-4.851676	2.220475	-2.490726	1.467336	-3.235867	-1.50207	-4.904048	0.552209	-4.462561	1.885032	-3.216455	0.462417	-2.882931	-1.108362	-3.369366	0.810259	-3.619788	-0.3022	-1.391431	0.295011	-0.801366	-1.132156	-2.733798	0.83968	-3.454951	0.359092	-2.108102	1.444287	-1.76098	-1.66727	-4.267974	0.603023	-4.738815	1.128879	-1.810028	1.203581	-3.161441	-1.634007	-5.037948	0.002443	-4.697896	1.260149	-2.551666	0.846541	-2.813381	-2.323989	-4.562194	-0.152285	-4.786303	0.159431	-2.440474	-0.078197	-1.990459	-2.672149	-1.661564	-0.290737	-2.697993	-1.201055	-0.489095	-0.5682	0.945957	-1.290676	-5.013283	0.032921	-4.950363	2.698264	-2.920171	1.063277	-3.621673	-1.043435	-2.116941	0.847787	-2.963318	0.829917	-0.996862	1.732429	-1.962736	-1.966105	-4.243709	0.290282	-4.105102	0.76675	-1.755657	0.146176	-2.694483	-1.958534	-4.772743	-0.269814	-4.760685	-0.314892	-2.996541	0.1387	-3.470089	-2.972756	-4.096357	0.169234	-3.682561	-1.922548	-3.272225	-0.491559	-1.744454	-0.103062	1.324795	1.85184	1.207979	0.824139	0.415178	3.564915	0.440563	-0.172124	-1.879105	1.222272	-1.861071	1.8206	-0.126337	2.279094	-1.590031	-1.245354	-3.906207	-0.790113	-3.696785	1.158347	-1.62819	0.899925	-2.576574	-2.53178	-4.145118	-0.572488	-3.966892	-0.735234	-2.964143	0.166611	-2.359229	-1.544168	-1.407714	0.180426	-1.389187	-0.609592	-2.081029	1.253598	0.13713	0.232065	1.255594	1.02571	1.356662	1.319005	0.831887	3.292332	-0.074101	-1.890147	-2.215345	-1.349145	-1.406431	0.352617	-1.703533	1.414909	-2.282208	-2.111932	-3.42051	-1.23335	-2.337675	-0.542982	-2.828652	0.708024	-2.85616	2.222234	-0.243136	0.270951	1.370031	0.45327	-1.233325	0.733105	-2.288217	3.007159	-0.377532	1.268137	2.779154	-0.118013	0.560372	0.81705	-1.21347	2.881876	0.2846	0.625581	1.688621	0.057378	-0.068616	0.049861	-1.36332	-0.001307	-1.793842	0.081889	0.584441	0.06908	-1.995492	0.76745	-1.199304	2.451558	-1.615749	1.177617	3.441397	0.385089	0.269801	0.612716	-3.180667	2.084149	-1.256782	0.479111	2.341945	-0.076454	0.63167	1.025572	-2.385674	-0.075751	-1.158739	0.098377	0.540383	-0.58384	-1.449317	-0.299873	-1.906911	-1.044484	-2.501569	-1.081712	-1.311596	-1.817959	-1.725089	-0.535588	-2.159359	0.638688	-3.562291	0.10608	0.916501	-1.851331	-0.530224	-0.327589	-4.186824	2.335027	-2.013183	0.549029	2.07774	-0.137101	0.710926	0.654184	-3.570505	0.060272	-3.871109	-1.833842	1.591466	-1.68462	-1.184333	-0.59635	-2.996114	-2.233456	-4.906826	-2.050461	-1.151449	-1.568756	-5.600917	-1.321423	-2.305945	2.782455	-0.422008	1.323353	3.690574	0.64402	1.413948	1.679262	-2.905447	-0.268097	-2.905127	-0.740908	-0.245584	-2.176517	-0.693891	-0.453991	-2.455667	0.800022	-3.02108	0.099051	1.013677	-1.474793	-0.316145	-0.534955	-3.566329	-0.258044	-4.144658	-0.938368	1.049332	-1.595171	-1.087439	-1.331979	-4.391958	-3.027264	-5.801265	-3.194126	-2.21563	-3.255889	-3.377437	-2.154123	-4.415621	1.34253	0.774234	0.410518	1.303778	-0.56706	2.520344	1.021565	-0.236284	1.184112	-1.560625	1.340469	1.510189	-2.29031	-0.300523	0.215879	-2.899559	0.527674	-3.413817	0.030062	1.206974	-1.488355	-0.164958	-0.270472	-3.324779	-1.949663	-6.02089	-1.414915	-0.003486	-2.946972	-2.290465	-1.654271	-4.202453	-1.87109	-3.827778	-0.964981	0.103715	-2.029956	-1.805949	-0.468336	-1.984957	2.72346	2.231729	3.413207	3.615621	1.539729	4.134075	2.216882	2.0612	0.040201	-0.717367	1.211027	1.188348	-0.341003	1.448867	0.652798	-0.386469	-1.667188	-3.120037	0.730892	0.298764	-1.833343	-0.742965	-0.64388	-2.198807	-2.308754	-4.562414	-1.225505	-1.59788	0.113247	-4.167843	0.996997	-1.064243	-2.049413	-3.557475	-2.180706	-1.52656	0.10523	-4.157476	1.820181	0.610666	-2.071042	-3.185078	-2.148224	-2.472042	-0.366731	-4.099015	0.940545	0.092013	-2.339165	-1.461183	1.008957	-1.276045	0.170973	-3.020584	1.430704	-0.854628	-0.836084	-2.838357	-2.358117	-0.087329	-0.761925	-2.629231	3.132363	1.829592	-1.673226	-2.196985	-2.439447	-1.483405	-0.611064	-4.609658	2.36123	1.583365	-2.510778	-2.727386	-2.665678	-2.324071	-2.114585	-3.776138	0.060465	-0.505593	-2.612372	-2.40586	-0.280926	-0.683792	-0.889617	-1.371482	0.166146	-0.235169	-3.178177	-2.722852	-1.57519	-1.111996	-1.255704	-3.239573	0.947738	0.371521	-1.420701	-2.170416	-2.099178	-1.176915	-0.929943	-4.378585	2.524538	1.803948	-3.560929	-3.360029	-3.366086	-2.724782	-2.525199	-4.779789	1.057029	-0.462307	-2.759022	-2.992043	-2.935615	-2.357227	-2.680582	-2.789644	-0.987364	-1.185677	-1.123296	-1.865073	-1.845489	-0.655784	0.364772	-4.052482	3.043423	2.523059	-1.917333	-1.909732	0.207062	0.305864	-0.2782	-0.621464	1.724053	0.982524	-1.508355	-2.125857	-1.370115	-0.791276	-1.44601	-2.584732	3.096868	1.670338	-2.724801	-2.760819	-2.339109	-2.397918	-1.587169	-4.757645	1.7029	1.156062	-2.622392	-2.837097	-2.246056	-2.203893	-2.36502	-3.937519	-0.144504	-0.91244	0.506168	0.809925	2.238371	3.553505	1.5559	2.298968	2.370689	3.92453	0.427207	0.398099	1.607064	1.989848	0.947191	1.215033	4.198192	3.546524	-0.741616	-1.034305	-0.785984	-0.789346	-0.93301	-1.642327	2.787074	2.227029	-1.480906	-1.182479	-1.152483	-1.93071	-1.388251	-2.542423	2.133364	0.798034	0.23841	-0.417937	1.00293	0.571862	0.800314	-0.591474	2.374262	1.347803	2.290284	3.166438	3.821163	4.510604	2.609973	4.136142	4.549936	5.780167	-0.398839	0.481588	1.190014	0.902759	0.843022	0.865376	3.039385	2.875407	-1.278236	-0.185482	0.403429	0.041449	0.048789	-0.299794	2.20348	0.916082	-0.824783	0.447648	2.107832	-2.06365	0.774304	-0.779515	2.491937	-0.630394	-0.730816	1.33349	2.147132	-2.195501	1.214714	-0.73624	2.723796	-0.481586	-2.239505	-0.033438	0.758507	-2.26333	0.746178	-0.8496	0.119024	-1.393366	-0.782219	-0.534711	1.372428	-2.414183	-0.367103	0.651995	0.342696	-1.564437	-0.098948	0.559112	1.900695	-3.078576	1.279256	-0.059975	2.190134	-2.205971	-1.540955	-0.135197	1.024098	-3.852855	1.482289	-0.180076	1.068364	-1.802175	-1.486328	-0.954869	0.340664	-3.057069	-0.263278	-0.522713	-1.090175	-1.941079	-0.688416	-1.114303	0.235482	-2.471979	-0.711119	1.313228	-1.238863	-1.36527	-0.296672	0.857679	0.70948	-4.624888	-0.01459	-0.399504	-0.106235	-3.140442	-0.201029	-0.934968	0.940473	-3.613673	0.859123	-0.250621	1.480813	-3.040578	-1.53385	-1.327695	-2.291607	-5.71492	-1.462145	-2.601062	-1.447575	-5.047316	-1.823866	-1.565918	-1.848799	-3.227686	-1.516888	-0.277482	-1.255453	-3.307564	0.100701	0.379089	2.258361	-2.582074	1.982925	0.242851	2.362148	-1.972978	0.435905	0.101725	1.42014	-2.89352	-0.097719	1.618422	-0.026011	-2.181147	0.407432	0.593736	0.840225	-3.990998	0.238956	0.251452	1.087051	-2.512972	-1.278574	-0.944404	-0.669165	-5.362028	-0.218286	-1.002904	0.009475	-3.736066	-2.794223	-1.836702	-2.000924	-4.815365	-2.15235	-1.681277	-1.913606	-4.568013	3.547733	2.319681	2.45186	0.175724	2.483363	4.111646	2.51099	0.963367	2.676357	2.053807	2.480309	-1.989631	1.586886	1.574719	2.692249	-0.236134	1.038917	1.349883	0.816147	-3.766145	1.39195	-0.215896	1.145977	-2.132887	-1.021826	-0.513219	-0.957368	-4.654377	-0.576016	-0.434132	-0.255802	-3.332219	-1.338757	-0.115686	-1.771229	-2.221617	0.972062	0.608049	-0.505796	-3.79552	5.148787	4.430237	3.551182	1.334885	3.483849	4.688962	4.963299	2.927976	1.890002	2.31561	0.811422	-1.620272	1.3453	1.754857	3.321593	0.360949	0.586415	0.902195	-0.727815	-3.564014	-0.540077	1.097213	1.294502	-0.424451
20	-0.955214	-0.878587	-0.43076	-3.211083	2.904737	-2.089795	0.647901	-3.173571	-1.389124	-0.592175	-0.949601	-4.882999	1.896426	-3.541446	1.826352	-3.452332	-0.820068	-0.012173	-1.007719	-4.346419	2.068512	-2.032248	2.098991	0.505852	-0.389151	-0.503726	-1.534537	-2.664559	2.135992	-1.706127	-0.333752	-2.184692	-2.825086	-0.508311	-3.466433	-4.707978	0.613565	-4.087334	0.567283	-3.427567	-2.529866	-0.744912	-3.364236	-5.358722	0.505794	-4.064904	0.9874	-2.266962	-1.94985	0.413434	-2.324158	-3.654636	0.518136	-1.989963	1.0429	0.413896	-1.300159	-1.430401	-1.706717	-2.153207	-0.438423	-1.8225	-0.90143	-3.365563	-3.685707	-1.639466	-4.667112	-4.253874	0.882865	-3.612634	-0.994816	-4.033648	-4.407341	-0.488644	-4.936884	-5.538027	-1.077743	-5.835161	-0.411755	-4.189976	-3.834012	-1.461088	-5.025553	-5.496584	-0.390365	-4.869596	0.031717	-1.941861	-1.47543	-1.072997	-3.179626	-2.372788	-0.52943	-1.996466	-0.028856	-1.054618	-2.704049	-0.325895	-3.364852	-5.640491	-0.095057	-4.933552	1.015244	-3.255965	-4.224681	-2.465234	-3.568039	-4.558067	0.014949	-4.272489	-2.768806	-4.663418	-5.47333	-2.612615	-5.645369	-6.112465	-0.78069	-5.539028	-1.964361	-5.952361	-5.014613	-2.764683	-5.777122	-6.411077	-1.420401	-5.817785	-1.833165	-5.105947	-4.507076	-3.386617	-4.832376	-6.004707	-1.923752	-4.5524	-2.616838	-3.721028	-4.435428	-2.202045	-3.229687	-4.621537	-0.560502	-5.059015	-3.505933	-4.354822	-6.532978	-4.443242	-6.497025	-7.607249	-1.825566	-7.316451	-4.166378	-7.344755	-5.541367	-3.852805	-6.28846	-7.438292	-1.709693	-5.833457	-2.867513	-7.05099	-7.512667	-6.81354	-6.720431	-8.791646	-3.41406	-8.052739	-5.92438	-7.140327	-4.197826	-4.106311	-4.016395	-4.976962	-1.909642	-4.67063	-2.8533	-2.489626	-8.979842	-7.660465	-7.642179	-10.505499	-5.477082	-9.752704	-7.167929	-8.309241	-6.892138	-6.947573	-5.684826	-8.591558	-3.664238	-7.693571	-5.641708	-7.133125	-7.330461	-7.958923	-5.877579	-8.47494	-3.906675	-8.173025	-6.244546	-6.459146	-3.901343	-3.5925	1.990517	-1.283042	-2.177374	-2.482743	-0.401742	-0.176485	-4.164885	-2.991749	1.878446	-2.992479	-2.190018	-3.000689	-0.807741	-1.372113	-2.578727	-0.333246	1.255026	-2.109844	-1.171159	-2.487938	0.56728	0.523196	-2.536091	-4.193807	0.443355	-0.171386	-2.108511	-2.550699	-1.225424	0.063786	-6.381465	-4.067211	0.667849	-2.773879	-3.074484	-4.021542	-1.54641	-1.840931	-5.366108	-2.585559	0.312124	-2.680829	-3.206131	-4.760036	-0.502842	-1.255998	-1.749184	-0.504581	-0.359224	-0.651225	-2.314063	-2.529158	0.897972	0.708019	-0.338634	-4.700353	-0.752348	0.074001	-1.147839	-2.346288	-2.018181	0.718037	-5.23045	-4.448372	-0.132367	-2.214428	-2.642854	-4.232569	-1.6948	-0.56787	-7.074501	-4.228897	-0.51838	-3.107295	-3.400206	-5.280211	-1.870112	-1.972297	-4.123919	-1.929501	-1.51923	-2.080955	-3.854156	-4.557591	0.636042	-1.005079	-0.52382	0.355325	-0.89557	-0.349089	-1.684918	-2.130686	-0.012501	-0.376993	-6.46819	-3.769155	0.742714	-3.265279	-2.733512	-4.44218	-2.110579	-2.134768	-2.554526	-4.476485	-1.080944	-2.263605	-1.767937	-3.500144	-1.471323	0.357217	-6.959103	-5.246852	-1.179353	-3.711704	-3.367897	-5.284515	-1.957108	-0.879506	-7.073265	-4.429665	-2.069484	-3.340654	-4.219247	-5.598857	-1.095837	-1.597668	-2.416447	-1.073629	-1.740456	-1.102975	-2.930456	-3.60097	0.365493	-1.227718	-0.418683	-2.764699	-0.557651	-1.751992	-0.477448	-2.089578	-0.106901	0.815114	-4.524843	-5.034084	-1.725322	-4.115575	-2.299424	-4.654843	-1.380328	-0.238598	-8.114853	-6.585197	-3.133153	-4.961845	-4.432724	-6.029685	-1.601664	-1.805712	-6.578125	-3.795037	-3.139716	-3.591017	-4.309258	-5.63966	-1.042784	-2.273058	-1.499295	-0.395465	-1.072381	-0.605257	-1.226485	-2.019372	0.274312	-1.851399	-3.132568	-3.509947	-1.551983	-3.577552	-1.887499	-2.63922	-0.673055	-1.432123	-3.557673	-3.813831	-2.134764	-4.142446	-2.469534	-3.079603	-1.32186	-2.931332	-2.676579	-1.910001	-1.620742	-2.407184	-1.562523	-2.292993	-0.563503	-2.059665	-1.146052	-0.522623	2.794068	-1.162601	-0.649531	-0.834968	-2.243574	0.417379	-2.45233	-0.258936	2.770413	-2.055188	-1.798232	-1.999508	-1.583338	-0.24156	-2.040752	0.305451	1.832406	-1.863651	-0.742641	-2.289473	-1.246259	-0.123615	-1.312506	-1.168755	0.840712	-1.534908	-0.444898	-1.712409	-3.018055	-0.649742	-3.744395	-1.592404	1.873302	-2.54746	-2.150838	-2.650696	-3.223235	-1.37666	-3.537268	-0.488488	0.889781	-2.854155	-2.496028	-3.169928	-2.803012	-1.862853	-1.077832	0.466587	-0.61625	-1.651653	-0.341175	-0.844881	-1.75182	-0.886082	-1.872243	-0.874307	0.236762	-2.405098	-0.657578	-2.160745	-3.310537	-0.8908	-3.915983	-2.863843	-0.363508	-2.099142	-1.244331	-3.192682	-4.463542	-1.682829	-4.899626	-1.254444	-0.370942	-3.085995	-3.468181	-4.104765	-4.107024	-2.900134	-4.217753	-0.999648	-0.546249	-2.67687	-0.479654	-2.971381	-1.340374	-2.230329	-2.759108	-0.321677	-0.161028	0.920462	2.242004	0.86818	1.257131	2.136795	-4.053857	-0.761561	1.759234	-2.688689	-2.736608	-3.006287	-2.489984	-1.554543	-2.588945	-1.920397	-0.651062	-2.199022	-1.4257	-2.75432	-4.883778	-1.338835	-4.503505	-2.352945	-1.377538	-3.104062	-4.050944	-3.274329	-4.596322	-2.94238	-4.660884	-2.101684	-2.38991	-2.666445	-3.522842	-3.885177	-4.067264	-2.593064	-3.141173	-1.202284	-2.367286	-2.346296	-0.260002	-3.166581	-2.079124	-0.939584	-2.049832	-0.805426	-0.210231	-3.564034	-0.549291	-2.259398	-4.266266	-0.840509	-4.046404	-3.574674	-2.729183	-3.95946	-3.219094	-3.151143	-5.031721	-2.62179	-4.223153	-4.151833	-3.768839	-3.484769	-4.389356	-3.003012	-5.017468	-2.987782	-4.829041	-2.511442	-3.534014	-3.602932	-2.715846	-3.278731	-3.723442	-1.418147	-2.89338	-0.419496	-1.973059	-2.701559	0.968998	-0.628272	-2.772342	-0.158485	-5.404615	-4.816127	-4.541352	-6.527086	-4.195063	-4.505238	-6.215294	-2.806491	-4.812318	-4.316931	-4.119663	-5.644701	-3.459453	-2.976247	-5.099831	-1.941497	-6.75352	-3.045039	-4.956352	-5.222801	-3.528999	-3.682865	-5.825878	-1.196376	-2.717227	-1.760038	0.312171	-3.590244	0.221211	0.98628	-0.523497	-0.083685	-1.538832	-1.559622	0.138145	-2.890803	0.420688	0.271287	-0.241507	1.057927	-1.057107	-1.187992	0.239478	-1.528843	0.99648	-0.360282	-0.200913	1.624017	-3.193676	-0.891042	-0.751566	-2.471881	-0.436992	-0.082956	-1.473731	-1.425043	-2.251766	-2.053089	-0.151264	-3.055006	0.130086	0.872004	-1.119827	0.132101	-2.254546	-2.136061	-0.486773	-1.829373	0.488446	0.334422	-1.341464	1.19708	-1.813829	-1.519466	-0.490597	0.037804	0.349866	-0.193764	-0.808153	0.989756	-3.248085	-1.289598	-1.579196	-2.669105	-0.922893	-0.020774	-0.652158	-2.713837	-2.669194	-1.374645	-0.469815	-3.190592	-0.499954	0.194976	-2.053831	-1.577876	-2.69972	-2.304823	-0.775517	-2.585669	0.171174	0.803473	-2.131017	0.210121	-3.182931	-2.659796	-1.089414	-0.953232	-0.006484	-0.839118	-2.698583	-0.485411	-0.585857	-0.796283	-0.911425	-0.075005	-0.055518	-0.722877	-0.613112	0.180169	-1.902707	-1.803328	-0.334144	-2.425543	0.402279	0.849842	-1.184886	0.522834	-3.943454	-1.638283	-1.673544	-3.13407	-1.344536	-0.160052	-1.649986	-3.789522	-3.174894	-1.602513	-0.571337	-3.039888	-1.180789	0.298113	-2.300189	-1.699227	-3.057123	-2.274209	-0.795846	-2.030896	-0.265863	-0.07061	-2.246059	-0.865423	-2.91276	-2.195477	-1.420246	-0.721074	-1.183244	-1.720252	-2.570894	-0.738495	-3.933152	-2.324661	-1.46579	-2.613787	-2.147244	-0.85971	-1.762239	-5.182472	-4.513765	-2.391114	-1.26286	-3.27193	-2.469405	-1.266466	-2.363612	-3.771516	-3.891074	-1.890206	-0.724528	-2.842953	-1.078834	-1.007416	-2.289059	-2.019274	-3.732847	-3.373348	-2.638362	-2.206277	-1.496308	-2.871101	-2.982503	-2.255711	-1.40271	-2.249808	-0.958056	-0.630475	-1.977262	-3.185188	-3.186556	-1.13373	-6.969766	-5.621861	-4.811124	-5.558739	-6.746333	-6.435136	-5.230398	-8.440108	-6.135543	-5.363377	-3.416042	-5.441483	-5.537064	-6.453725	-4.858272	-6.677381	-5.558177	-5.335712	-3.565616	-5.22766	-5.405276	-7.657488	-6.364661	-6.231713
21	0.394799	-0.859812	-0.255613	1.221417	1.259926	0.711624	3.746624	-0.052804	-0.566171	-3.604664	-1.605692	0.137166	-0.114604	-0.885642	0.659086	0.512091	0.852095	-2.536564	-0.434974	1.193484	0.158488	-0.191014	1.992392	1.646631	1.564197	0.0803	-0.413534	0.600262	0.146389	2.997792	5.269773	-0.392554	0.369942	-2.490946	-1.489064	-0.662558	0.04703	-0.804314	1.976142	-0.711579	0.416508	-3.634833	-1.133685	-0.96534	-0.674686	-0.66328	1.935756	-0.109013	0.778768	-2.50653	-0.527183	0.33494	-0.661873	-0.414241	1.388667	0.487388	0.491083	-0.821938	-2.038649	0.582775	-1.409735	1.793193	2.142633	-1.519498	1.372626	-0.444033	-0.393377	0.533017	0.843914	2.010878	4.711785	-0.659126	0.518358	-2.559548	-0.597593	-1.651265	-0.212595	0.821792	3.607182	-1.745305	0.694792	-2.935988	-0.164743	-1.068315	0.258533	0.539993	2.825405	-0.060753	-0.152628	-1.580324	-0.258411	0.221579	-1.192123	-0.728676	1.510681	-0.227929	0.267108	-4.080691	-2.221523	-1.339571	-0.896114	-1.176579	0.601805	-0.343127	2.012855	-0.498841	-0.871117	0.936758	0.000779	1.99422	4.389379	-0.40717	2.045205	-0.737965	0.465567	0.018572	1.436852	2.221738	5.500113	-0.229181	1.806346	-1.588143	-0.031106	-0.65036	0.691932	2.229048	5.248765	-0.06763	1.170792	-1.447354	0.281634	-0.230561	-0.053152	0.831546	4.000383	0.443603	1.58915	0.396951	-0.640562	1.905915	-0.202106	2.312181	3.68017	0.435284	3.523934	0.93487	1.578112	1.913168	2.20871	3.452902	6.632038	1.092716	2.407146	-0.212071	1.469424	0.429735	1.287952	2.590931	6.055994	0.456882	2.861537	-0.533966	1.662578	0.618755	1.45605	2.718825	5.963895	0.894545	2.527137	0.251865	1.63547	0.394682	0.569273	2.583554	4.528316	1.119008	5.015996	1.762154	2.851489	4.298013	4.429203	5.595878	8.135474	3.12496	3.666599	0.786547	3.128388	2.123616	2.369308	4.040748	5.759055	1.653282	2.903229	1.179175	2.380601	1.474651	1.517826	3.402158	5.765451	1.065357	-0.510296	0.094721	0.902328	4.847075	2.39965	-2.095673	-1.204101	-3.384754	-1.024373	-0.641264	-0.918433	3.023628	1.402753	-5.16378	-3.228291	-3.95259	0.208125	-0.620463	-1.249974	2.706841	1.434875	-3.300272	-1.120584	-2.268289	-0.391931	-0.810004	0.635394	4.25208	2.249739	-0.829796	0.187273	-2.701224	-0.491105	-1.132134	-0.590987	3.920811	0.818914	-4.517135	-2.780769	-3.662423	-0.080915	-1.470522	-1.674803	3.179458	0.666531	-4.48791	-2.561749	-2.276552	0.502047	-1.27542	-1.114149	0.810005	-0.967838	-1.81044	-1.267226	-1.872991	-0.956984	-3.508982	0.295957	2.985576	0.905907	-1.449696	0.058951	-3.843191	-0.077623	-1.217874	0.703437	4.847642	1.654773	-1.06232	0.081393	-1.763609	0.493376	-1.367996	0.006397	2.986904	0.406555	-3.007848	-1.871043	-1.417885	0.887938	-1.382036	-0.653062	2.960024	-0.929887	-2.84196	-1.236758	-1.567525	-0.129451	-1.997446	0.443004	1.487367	-1.833849	-1.800635	0.05568	-0.794658	-0.604189	-1.604269	-1.573324	2.600616	0.973439	-5.635503	-3.44525	-3.011443	0.04864	-1.704133	0.72759	5.03531	1.724216	0.825845	0.515123	-1.450518	1.063402	-0.304575	1.535945	4.588995	1.160815	-0.027578	-0.21713	-0.861954	0.984871	-0.714794	1.333309	3.722527	0.242319	-1.928008	-0.37889	-0.781611	0.793068	-1.298617	0.692669	1.888222	-1.168232	-1.939931	-0.783283	-0.524272	1.099103	-0.836912	1.594538	4.150345	2.301664	1.698987	1.313776	-0.057779	2.666996	0.970948	3.442489	6.603938	3.565848	2.271778	2.501909	1.361347	1.608508	-0.015819	2.928607	4.197105	0.852702	0.157002	0.417348	0.175368	1.995354	-0.153409	2.194833	2.18631	0.669275	-0.360094	-1.079917	1.141606	0.790913	0.13418	1.499178	1.95168	-0.033009	-0.741451	0.637906	0.364664	2.510253	1.09312	2.858074	4.429188	2.848217	2.098073	2.08479	1.60924	2.285726	0.385995	2.796542	2.770178	1.626318	0.41428	1.768299	1.786522	2.269234	0.724558	2.971557	2.913369	1.866835	1.354931	0.949556	0.731004	-1.424951	2.687879	-0.717585	2.709243	0.196714	0.333942	0.42143	-1.048517	-3.535147	2.28878	-2.199796	0.579633	-1.287093	0.601629	-0.8428	-1.957153	-2.079029	-1.475393	-4.48666	0.556995	-2.444542	0.396125	-0.729576	-3.351848	-1.007533	1.905012	-1.039021	3.051808	-0.642878	-0.616138	0.551809	-0.436235	-3.422621	2.306076	-1.521926	1.070732	-0.450588	0.238025	-1.766406	-1.528627	-4.322457	1.255318	-3.41512	-0.95992	-4.557527	0.45239	-2.285829	-2.30285	-1.499688	0.667869	-2.979851	-0.42287	-2.114527	-0.646149	-1.344394	-1.822056	-0.900871	0.663485	-2.466225	2.302574	-1.085032	-2.211051	0.670926	-0.588923	-1.778574	3.095748	-1.367715	2.34456	0.004808	-0.608368	-0.754217	-0.089214	-3.543569	1.113213	-2.37637	0.283808	-1.399636	0.500541	-1.783087	-1.270813	-2.495416	0.453842	-2.715399	-0.867655	-3.124953	0.461241	-2.376858	-2.309502	-1.841762	-0.080233	-2.012301	-2.051608	-2.078462	-1.113893	-1.465486	-0.683956	-4.57058	1.330844	-2.174872	-0.366185	-1.758543	-0.126484	-2.68125	-2.026372	0.073315	2.719795	-1.415716	3.245661	-0.040611	-1.14211	0.428955	0.340361	-2.255342	2.561616	-1.835609	1.545446	-0.297753	0.287371	-0.633749	-0.501876	-1.64009	0.755963	-1.828248	0.700643	-1.036596	1.503188	-1.120647	-1.081872	-1.036541	0.21074	-2.624593	-0.479556	-2.074836	-0.239102	-1.04303	-1.318166	5.514547	2.341234	1.484435	2.214525	3.895851	0.730762	0.283445	3.130126	1.255838	3.114503	-0.489627	2.970158	1.5665	0.988328	0.874542	1.303947	-1.499364	1.265629	-1.451431	-0.067661	-0.429683	0.6652	-0.297407	-0.60986	0.414545	1.044955	-0.574406	0.702372	-0.248215	1.349118	0.476747	-0.222948	0.719248	1.160486	0.24107	-0.035475	-0.310656	1.157624	0.363006	0.368205	2.188826	2.202063	0.648798	3.117165	2.255126	1.904526	2.152131	2.510552	1.124384	1.383836	1.046224	1.82221	1.39596	1.447094	1.418916	1.746955	1.113242	1.277875	1.100971	1.823483	1.446205	1.519998	1.434111	1.73066	4.145544	1.024827	-0.655468	1.388572	1.273991	3.160819	1.483296	1.699952	2.299549	-2.117328	-0.036828	1.294868	1.138423	-1.934374	1.491629	0.040703	1.794151	0.880285	0.546247	2.490217	1.996064	-0.071148	1.139466	1.425369	3.134205	1.415883	0.662015	1.377986	2.300187	3.428398	-0.159363	0.494879	3.455693	-2.115064	-1.068585	1.57175	1.619537	0.902767	0.905529	-0.220934	2.597722	-2.696797	0.958419	2.335069	1.129854	-1.795922	1.257323	0.18571	2.056862	0.910987	0.807168	2.108107	0.881622	-0.542589	-0.283689	1.015443	1.741953	0.885306	0.683397	1.017475	1.051235	2.202478	-0.544306	-0.188327	3.88699	1.561805	-0.124522	2.692732	2.648131	3.833541	-0.14244	1.424655	3.369184	-2.08159	0.180365	2.374235	0.686035	0.108212	0.761565	-0.404749	2.752768	-0.872312	0.799408	2.4824	1.033953	0.213647	-1.437238	0.626735	0.235159	-0.135013	-0.015797	1.134598	-1.102842	-0.415321	-0.817988	0.197236	2.334161	-3.623082	-0.977038	1.952269	0.995645	-2.420596	0.780861	-1.998045	3.668513	2.180533	0.731158	2.748018	3.026039	4.258212	0.473814	2.343855	4.527792	-0.296664	-0.425262	2.569906	1.760745	2.077332	0.328846	1.151601	3.430834	0.404834	0.064463	2.566626	1.491482	1.028491	0.511934	0.854883	1.6963	-0.577782	-0.590397	2.356082	-0.05228	0.557244	0.526859	0.331138	3.512823	3.691154	1.33972	2.346111	3.036149	3.761625	1.955318	2.924525	4.301397	1.204416	1.000787	2.690013	3.530739	5.88534	2.666057	2.588127	4.011637	-0.412182	-0.420471	2.460791	1.163576	2.532096	1.049868	1.295246	3.141889	0.568831	-0.235267	1.548965	1.835199	1.856476	1.581117	1.340273	1.040581	0.529902	0.108571	0.684112	0.662732	0.984251	0.868818	0.736145	3.666049	1.306099	1.157474	1.563707	3.471148	3.382322	1.719529	3.103443	3.015271	0.879275	0.332099	1.305617	2.607036	2.753735	1.894027	2.896988	3.291398	1.649717	1.414761	1.305981	2.350581	1.585006	2.035685	2.505255
23	-0.135904	0.785297	-0.408634	-0.160195	1.521655	-4.445368	-0.263067	1.543118	-1.237843	0.083612	-2.25901	0.278823	3.34713	-4.881814	-1.628261	-0.048917	-2.340638	-1.101884	-1.954906	-0.564949	1.01449	-4.559737	-1.629554	0.02351	-0.800666	0.2349	-1.271508	-2.669862	1.435213	-4.287268	0.170131	0.927311	-2.182739	-0.74794	-3.146109	-2.022315	2.011111	-5.363016	-1.536431	-0.34555	-2.422034	-1.746476	-2.260698	-1.816622	2.072378	-5.896087	-2.655655	-0.78145	-1.447345	-0.987597	-1.184171	-0.253843	-0.108701	-3.936199	-1.276402	0.103779	-1.408257	-1.442082	-1.191271	-2.220549	-0.335521	-3.604623	0.139427	1.330437	-2.571557	-1.733918	-2.526251	-3.142993	0.209605	-5.921357	-1.304779	0.61507	-4.116168	-1.647749	-4.054778	-3.064162	1.099313	-6.600802	-4.151689	-1.496426	-2.000014	-1.986025	-1.707603	-1.831227	0.083623	-5.387146	-1.570945	-0.682186	-0.673815	-0.291846	-1.605438	0.231035	-0.769952	-2.232436	0.824198	0.935008	-2.665837	-0.357148	-3.26127	-1.888056	2.92031	-6.240433	-3.241483	-0.701978	-0.924206	-0.744138	-1.007757	-2.305853	0.361411	-4.490499	-0.079615	3.060994	-3.173802	-1.178015	-1.358755	-2.082206	0.696285	-4.103565	-1.265768	0.7459	-2.488245	-2.091224	-1.075048	-1.364326	0.849092	-4.377437	-1.583089	0.461391	-1.301639	-0.314132	-0.675561	0.042947	0.647138	-3.858702	0.12482	2.188158	2.408133	0.462983	1.614848	1.543953	2.387818	-0.950863	1.433162	7.25675	0.375794	0.850397	1.364903	0.279474	3.065442	-1.038574	1.730521	5.68599	-1.537651	-0.353206	0.579484	-0.311722	1.738033	-1.711385	1.072477	2.581774	0.547523	0.992315	2.653819	1.985215	3.180883	-0.066759	2.725615	3.583733	0.708877	0.637066	0.37931	1.74059	2.183259	-2.683677	2.909911	3.66433	3.51023	3.874263	4.742485	5.251436	7.292779	3.965823	6.065752	8.136863	2.48025	2.661574	3.303998	4.661322	4.874857	3.155012	5.039752	6.348096	2.758517	3.587627	4.062705	6.053042	6.265728	2.895978	5.265788	6.64533	1.981161	0.19915	-1.777357	0.664305	-3.704929	0.441739	1.144402	1.147692	0.732554	1.15184	-0.323645	-0.568709	-4.027702	1.12798	1.967282	0.597537	0.038091	-1.052637	0.575702	-1.152423	-3.18013	-0.651063	1.000113	-1.302896	1.03955	0.034783	-2.266327	1.482825	-3.251687	0.108988	-0.073274	0.253191	0.488436	0.903984	-1.823738	0.113284	-4.987875	1.230606	1.158076	-0.050557	0.911978	-1.143308	-0.570853	-0.432874	-6.579897	0.431773	0.749586	0.061812	-0.37624	-2.176014	0.233118	-0.631008	-1.431599	0.258741	-0.008242	-1.447774	0.796457	-0.553783	-1.364442	1.480697	-1.519982	0.314156	-0.409931	-0.581662	1.245306	0.472916	-1.946986	0.805726	-4.016365	-0.427985	0.705851	-0.594389	1.244919	-0.206959	-1.260446	-0.799536	-4.839116	-1.05828	0.961485	-0.33126	0.674517	-0.197868	-0.914793	-0.517077	-3.382947	-0.948301	0.257248	-1.949119	-0.458111	-1.933918	-0.526059	-1.03753	-0.530653	0.70386	0.487638	-0.666398	1.118111	-0.731519	-1.138329	-0.044785	-4.832045	1.256468	2.3651	0.076534	2.742691	2.104279	-3.169442	1.307682	-2.773296	0.68345	0.989354	0.376244	2.23352	4.448069	-2.576353	2.358938	-2.037805	2.890838	0.974488	0.259711	1.768454	1.261845	0.255346	1.514702	-1.41876	0.142564	1.656739	0.448778	0.859895	-0.222751	0.028773	-0.17234	-0.97877	0.269038	0.920555	-0.344291	4.482938	3.359795	0.550417	3.842985	0.442245	2.273045	0.774487	0.804559	5.346969	6.233171	1.931279	5.690982	1.383833	3.648991	3.323071	3.316627	3.752831	4.224415	1.705606	5.247567	1.633669	0.661946	3.579835	2.774324	3.602646	4.252255	2.613912	3.627142	1.399361	2.284262	4.556705	3.377206	1.659443	0.922049	0.935886	0.455155	0.716938	-0.284949	1.161086	0.875278	3.375557	4.752773	2.098501	4.95034	2.509914	2.474301	3.526706	3.739342	2.973823	3.811447	1.269572	3.148443	2.338709	1.056863	2.973901	2.889688	2.393689	3.334121	1.420892	2.891597	1.834846	1.655579	2.708031	1.983976	1.191345	-3.311982	0.512665	-1.589801	0.443962	-0.931077	-0.862538	1.705677	-0.998059	-3.63867	0.191314	-2.72626	-1.276256	-2.306027	-2.231318	0.753025	-2.06128	-3.108384	0.001907	-2.763777	-2.258372	-2.527671	-2.476935	-0.533892	0.826135	-3.345182	-0.218006	-1.579749	0.998252	-1.497533	-1.86324	0.508592	-1.534731	-4.148772	0.057061	-2.84472	-1.987514	-3.137066	-3.412755	0.178046	-2.412228	-3.806037	-0.001226	-2.649187	-2.357452	-2.880967	-3.687402	0.564793	-1.195783	-2.971794	0.581846	-1.756565	-2.097674	-2.106055	-1.483302	0.09312	-0.658585	-3.484967	-0.788995	-1.89634	1.289853	-1.073508	-2.219865	-0.881045	-0.877307	-4.362593	0.183323	-2.323583	-0.85796	-3.217881	-4.10779	0.129268	-2.985439	-4.153462	-0.956076	-3.389453	-2.374645	-4.101091	-5.115822	-0.576226	-2.532846	-3.130146	0.294515	-2.057688	-2.511881	-3.103545	-3.113199	0.273758	-1.816639	-2.313705	-0.287565	-0.793495	-1.886584	-3.337799	-0.677356	-0.680837	-2.445388	-4.045545	-0.309623	-3.309688	-2.420098	-3.498001	-3.406566	0.415535	-1.342292	-3.801275	0.186835	-1.901625	0.051208	-1.933649	-3.794587	0.448887	-1.541876	-2.764949	1.152574	-1.97094	-0.987424	-1.68521	-4.037199	0.719181	-2.620879	-2.029773	1.319838	-1.693474	-1.656052	-2.173503	-3.394839	0.097532	-1.266237	-2.057001	1.26279	-1.003599	-1.519923	-2.49583	-0.662974	0.614531	-1.370414	-1.107241	0.586606	-0.522992	2.084661	1.196757	-2.323262	1.468139	1.170213	-1.635921	3.547668	-0.017389	1.2615	1.172034	-1.935917	3.050421	-0.66928	-0.125694	3.479959	-0.497299	-0.404674	-0.235849	-1.57963	2.717515	-0.900987	1.419494	3.833817	1.115862	0.329346	-0.064487	0.055291	2.583841	-0.896801	-0.466051	1.437752	1.007023	1.01584	-1.198848	0.70061	1.127753	3.896291	3.734563	5.675873	3.863846	6.161822	4.067352	2.072152	6.341341	2.360102	3.070664	4.386816	3.147519	4.363149	3.474683	1.76997	5.260156	1.997738	4.057344	4.460002	3.972	4.485833	3.212951	2.669066	5.244763	-1.736183	-3.18861	2.844176	1.189245	-0.270838	2.35864	0.968734	2.021096	-2.846415	-4.292489	2.270463	-0.322852	-0.207583	0.549297	1.47926	2.505467	-3.234213	-4.15245	0.368058	-0.862979	-0.495986	0.352192	0.296413	1.941745	-2.130483	-1.986721	2.369411	1.050075	-0.360362	0.969394	-0.707736	1.510307	-3.79442	-4.843851	3.363042	1.643335	-0.126359	1.130343	2.110615	1.254268	-4.178488	-6.236482	3.020649	0.366527	0.322252	0.631193	1.306169	1.050561	-3.415752	-3.16525	0.51953	-0.411084	-1.320526	0.279421	-0.181338	0.113703	-2.624733	-1.022166	0.81898	-0.374718	-0.325544	0.373687	-1.818172	0.527596	-4.774354	-3.512355	2.899646	1.108895	-1.31357	0.378408	0.347025	1.679187	-3.192895	-5.585308	2.752402	1.568999	-0.781389	0.066834	1.770253	0.300922	-4.567594	-5.141135	1.498288	-0.515697	-1.304345	-0.663541	0.71929	0.793026	-2.6263	-3.202902	0.615536	-0.823205	-2.24211	-1.44193	-0.886663	0.051832	-3.844489	-5.522564	2.861996	0.843311	0.283764	0.93925	1.733352	1.120008	-3.809132	-1.722712	1.710519	2.394267	-0.731108	1.290617	0.791228	1.89111	-4.401654	-3.947227	2.073599	2.138529	-1.414188	1.121616	2.305115	1.316999	-5.176558	-4.626307	2.035817	1.1372	-0.839048	0.109187	2.01504	0.909448	-4.139828	-4.810998	1.576109	0.584077	-1.478567	0.121209	1.277034	1.165784	0.137599	1.043901	2.503943	4.283599	0.913597	3.443248	2.432637	4.349161	-1.662986	-0.325543	3.24125	4.312348	0.353131	3.099339	3.623547	3.962547	-3.988757	-2.93541	2.118185	3.21308	-0.937797	2.084838	2.821779	1.546379	-3.084685	-3.260864	3.081991	2.970195	-0.393107	1.284258	3.257306	2.929148	-0.628698	-1.704441	2.462259	3.388819	-0.002776	2.500212	3.083714	3.743018	3.611626	3.606758	6.578039	8.010942	3.708569	6.276062	6.494494	8.635525	2.118092	1.470697	5.23906	6.453377	2.126441	5.253159	5.883558	6.937911	2.708949	1.861205	6.748493	7.068484	3.438363	6.223998	5.330733	7.380396
24	3.415285	-3.104164	-0.738908	-1.512079	-0.243212	0.413451	2.442521	-0.407607	1.460938	-3.93356	-0.104867	-2.994348	-0.820832	-1.448993	2.26072	-0.65979	0.027439	-3.662316	-0.614804	-4.371662	-1.039587	-1.480932	1.003867	-2.044767	-0.045251	-4.520258	-2.400144	-2.621355	-2.081406	-1.104851	0.337253	-2.724053	-0.150598	-5.11656	-2.570971	-4.494051	-1.243836	-0.843749	1.171033	-1.267182	-1.32929	-5.605099	-1.552704	-5.047373	-2.785188	-2.278733	0.13863	-2.664017	-3.817261	-4.493155	-0.945354	-5.597087	-2.532269	-2.397111	-1.445732	-3.417387	-2.87296	-4.337981	-3.859386	-3.977996	-4.107644	-1.897234	-0.961684	-4.614282	-2.11211	-7.058388	-5.054197	-5.721262	-4.781085	-2.500148	-1.706666	-3.81416	-1.648737	-6.772275	-4.443259	-7.301694	-2.97211	-1.81	-1.059124	-2.378922	-3.839446	-6.471745	-2.090066	-8.20513	-2.755223	-3.026501	-2.396457	-4.308454	-4.212242	-3.131885	0.126567	-4.824183	-1.460367	-1.337987	-1.873686	-2.180866	-0.390429	-5.907303	-2.424248	-5.267054	-2.112602	-1.364559	1.079514	-1.464714	-2.999713	-5.051238	-4.79036	-6.447345	-3.361869	-0.901548	-1.891342	-4.163295	-2.662638	-5.879213	-5.10649	-6.882069	-3.720409	-0.899204	-1.475827	-4.477412	-2.649798	-5.737801	-2.70554	-8.036849	-2.147683	-1.051607	-2.049424	-2.331665	-3.910078	-3.89141	-0.506145	-6.640172	-1.469523	0.071467	-2.055397	-2.577673	-2.704014	-3.501154	-5.027377	-5.404315	-3.501127	0.702252	-2.441851	-2.461904	-1.549116	-3.503981	-4.218644	-5.466602	-2.09368	1.341023	-1.874916	-2.751251	-2.105292	-4.284616	-3.665522	-6.633916	-2.417947	1.047842	-1.740988	-1.627479	-3.073686	-3.445291	-1.160913	-6.063035	-0.870748	1.610693	-1.724609	-0.349286	-1.680217	-0.378029	0.622778	-3.017794	1.111735	2.961564	-0.019399	1.142196	3.111904	2.103499	0.898913	1.313908	2.364239	7.395049	3.001003	3.757755	3.359729	2.426779	2.619038	0.332349	3.228117	6.744503	3.412786	3.833199	2.738021	2.892635	3.82305	0.498483	2.951405	6.8228	3.571909	4.518937	0.631128	0.367896	-0.822975	1.177194	-2.689963	-1.712561	0.114765	-0.832724	-1.383167	-1.345976	-1.366504	1.411622	-1.434445	-2.72728	0.205373	-3.351749	-2.255788	-3.479225	-3.393628	-2.778104	-2.327464	-3.200385	-0.513366	-4.163813	-1.487022	0.164644	-0.184499	-0.684703	-2.370661	-1.513741	-1.034548	-0.03964	-2.173789	-1.56783	-1.735069	0.461641	-2.603461	-3.428434	-1.703369	-2.036531	-4.549129	-3.070988	-1.180698	-1.167302	-1.738934	-3.212289	-2.001357	-3.659534	-4.390887	-4.810269	-3.139696	-3.369889	-1.584043	-2.341325	-3.561972	-0.770553	-3.383695	-0.89338	1.274825	-3.370989	-2.393843	-3.47885	-4.233593	0.372716	-3.169074	-2.424557	-0.650856	-1.986289	-2.892143	-2.918717	-2.568201	-2.103852	-4.379876	-3.394836	-1.903639	-1.552225	-1.943134	-4.272048	-3.312897	-2.577995	-3.812901	-4.98548	-2.56324	-2.84618	-2.382402	-4.239108	-2.350268	-4.161273	-1.78252	-2.670744	-0.813103	-1.061565	-0.59834	-1.384753	0.128518	-0.488031	-3.337332	-2.368155	-0.991573	-0.050175	-1.695579	-2.978909	-1.960624	-3.552027	-5.371887	-2.343752	-1.749967	-2.21879	-3.558615	-0.338952	-3.840887	0.988944	-3.835324	-3.284983	-2.167236	-1.174391	-2.021995	-3.400939	-3.281081	-1.120064	-4.044977	-3.555328	-0.745321	-2.224268	-1.398193	-3.195342	-3.040658	-0.461098	-2.06293	-2.170349	-1.081252	-1.471105	-0.472484	-1.68513	0.554138	0.338256	-2.01163	-2.641667	-0.774514	-3.826361	-3.389702	-1.244655	-5.898337	1.187799	-2.397524	-2.028374	0.177705	0.964696	-0.84482	-1.424209	-4.162859	1.948165	-2.536814	-1.671988	1.330975	-0.304688	0.616297	-3.233158	-1.194311	0.757346	-0.387686	-2.022751	0.433706	-0.080984	0.772094	-1.416877	0.404274	1.007015	0.171348	0.115026	3.404092	1.643582	2.085365	1.265585	1.707144	3.313975	4.504396	0.813161	4.115951	4.902773	4.068409	4.019698	2.763131	6.693852	5.377944	1.811633	5.340395	4.880618	4.187826	3.56951	3.379812	5.461164	4.918779	2.919174	6.556276	5.719536	5.362226	4.205282	4.237902	6.218627	-0.776643	-3.917654	-0.000422	-2.157767	-4.359376	-0.386503	-1.743949	-1.61842	-1.616418	-4.369497	-0.605947	-2.558095	-4.430597	-1.90956	-2.421009	-2.649246	-1.667893	-4.320861	-2.020132	-2.82434	-3.527584	-1.818418	-1.974518	-1.9073	-2.074981	-4.112737	-0.873286	-1.717648	-2.835042	-0.309857	-2.782178	-3.311577	-2.675167	-5.748979	-0.679307	-3.006413	-5.789523	-2.046438	-2.70179	-4.955974	-2.101618	-5.114095	-0.650752	-3.694997	-2.930242	-3.134462	-2.12211	-5.209956	-2.165887	-4.504263	-1.386704	-3.007887	-4.334522	-1.538111	-2.31747	-3.61289	-1.902879	-4.642449	-1.561659	-1.876696	-3.176825	-1.412747	-3.161251	-4.26521	-3.511591	-6.371935	-1.360279	-3.581326	-5.182732	-1.801038	-3.782169	-6.021761	-2.786365	-5.441653	-0.52952	-3.478174	-3.936499	-3.36391	-3.459768	-6.081749	-1.736895	-4.700993	-0.1207	-3.692583	-2.200527	-1.889432	-2.609834	-4.451225	0.130044	-2.815238	1.132004	-0.611798	-1.702933	0.096947	-1.159579	-1.391729	-2.42596	-5.409295	-0.301447	-3.475711	-4.746814	-3.196674	-2.877574	-4.93566	-2.223283	-6.171093	-1.220332	-2.366167	-3.595011	-1.724361	-3.673328	-5.915931	-3.22024	-6.386286	-1.261845	-2.802039	-4.374304	-3.309441	-4.206827	-6.666094	-1.526132	-5.164355	0.107475	-2.131042	-1.713368	-2.22393	-2.68331	-4.882113	0.514507	-2.999471	1.75201	-0.98373	-0.788586	-0.512447	-0.751864	-1.161543	-2.397699	-5.511853	-2.300245	-1.570138	-3.326736	-3.152369	-3.001957	-4.437421	-2.673446	-6.831275	-1.414854	-1.260251	-2.735277	-2.505115	-3.566656	-6.496516	-1.980898	-6.727044	-1.147399	-1.297686	-2.985774	-3.187839	-4.313783	-5.769569	-0.283785	-4.755589	1.179371	-0.633565	0.28762	-0.355766	-1.09707	-2.324999	1.575787	-1.037446	3.403696	2.447429	2.381015	1.758201	2.75754	2.121667	2.006599	-0.824591	2.221773	3.733192	1.537917	1.006401	0.989009	0.282343	2.72155	0.956507	3.969676	4.170855	2.83435	1.806614	2.57483	1.366018	3.165149	1.113385	4.048024	4.855234	3.885263	2.163944	2.836379	3.291035	-1.761793	-3.479328	-3.304172	-5.164028	-0.785873	0.676172	-1.420777	-2.490936	-3.374787	-1.7658	-3.247026	-4.084551	-2.506815	-0.016654	-0.659637	-3.313233	-2.391594	-1.270664	-3.147386	-3.786039	-1.359657	-0.529375	-1.870998	-2.344036	-3.429161	-3.714359	-3.297259	-4.790193	-1.520108	-0.182229	-2.003028	-2.980197	-4.347702	-4.861117	-4.607503	-5.656423	-3.201171	-1.972499	-1.758213	-5.705727	-3.8523	-3.839772	-3.685462	-4.414401	-2.29621	-1.289352	-2.148344	-4.633943	-2.125344	-1.458017	-1.486912	-2.469281	-1.563194	-1.007372	-1.004664	-2.129233	-3.214392	-2.137484	-2.827408	-3.015312	-1.120566	-1.307279	-1.367336	-1.821461	-4.427614	-5.812261	-5.461202	-5.925608	-4.639452	-3.258289	-2.153836	-6.91381	-4.022012	-6.996005	-4.907748	-5.485082	-3.919023	-2.904728	-1.93608	-6.262603	-2.366626	-3.247197	-2.840263	-3.011346	-1.823166	-1.840688	-0.63037	-3.066512	0.298303	-0.234112	-0.419014	-0.783971	-0.007461	0.633193	0.294503	-0.524636	-4.661174	-5.51217	-4.529724	-5.334792	-2.796612	-1.939212	-1.923921	-5.25712	-3.105226	-4.235039	-4.81631	-4.545617	-2.389941	-2.106852	-1.092889	-4.728571	-2.973026	-6.298246	-4.225275	-4.785083	-4.115234	-3.005265	-0.589811	-6.00991	-1.831936	-5.272173	-3.506963	-3.937265	-2.032762	-2.637768	-0.062985	-4.544974	0.076337	0.073528	-0.936651	-0.407819	1.062816	0.16257	1.963072	-0.56851	-1.806781	-3.707533	-0.94309	-1.992108	-0.177367	-1.356751	-0.072769	-2.277175	-0.843293	-3.414758	-0.815543	-2.467057	-1.124606	-1.092532	2.301566	-4.79692	0.364253	-5.07209	-2.463507	-3.616096	-1.67298	-2.422458	1.084719	-4.732587	0.852632	-0.782951	-0.308477	-1.129156	1.658782	0.718318	3.536905	-1.022671	3.27301	3.568183	-0.023421	3.662732	3.433535	3.147907	3.991209	2.554572	3.997921	2.312126	3.893608	2.881917	6.346286	3.526278	7.337442	3.562416	4.719697	1.474548	2.702475	1.993808	6.185299	3.973626	6.096792	2.883263	5.927576	4.835516	3.816282	4.823916	6.243987	5.340863	5.173575	3.361998
26	3.06232	-2.189203	0.702037	-0.847484	0.251747	-5.890296	2.561285	-1.383601	5.875279	-0.217205	0.037033	-0.426567	-1.159447	-5.3582	3.280455	0.391789	4.254466	-1.377113	-0.611136	-0.496242	-1.379516	-4.948516	2.793227	0.103263	2.639993	-0.798638	-0.026207	-1.612009	-0.067025	-3.9532	2.532791	-0.873842	4.981718	-0.457814	0.80934	-0.813288	-1.437509	-4.772047	3.917578	-0.161746	4.995012	0.333467	0.219919	-0.299329	-2.175287	-4.371306	3.054508	0.946268	2.502446	-1.246835	-0.454117	-0.9241	-0.563811	-2.031381	2.556256	0.909834	-0.355477	-1.606832	-1.157602	-2.856621	-1.529642	-2.769419	0.549735	-1.937754	3.894877	1.153756	0.618968	-1.433666	-0.941229	-3.383965	3.341563	-0.690399	5.639921	1.044783	1.01121	0.22319	-0.837724	-3.08365	4.005881	0.763999	4.707293	0.628595	0.817387	0.311204	-1.603466	-2.894468	2.780878	1.35806	1.437265	-0.701939	-0.060075	-0.698043	-1.806584	-0.826629	1.411032	0.319608	5.703607	-0.169719	-0.021039	-0.322365	-1.852411	-5.49274	3.105399	0.343848	2.8083	1.593242	0.675503	-1.466586	-0.792186	-1.91685	3.301396	0.099439	5.341618	2.76226	2.594182	0.159671	-0.109579	-1.441564	4.950824	0.841995	5.760919	2.358478	2.012051	1.030436	-0.582972	-1.269167	4.697164	1.35979	3.336703	1.13757	1.425195	-0.148017	-1.145468	-1.326018	3.302161	1.558371	1.65697	0.486189	-0.004015	-1.177044	-1.551953	-1.341573	2.804988	0.78191	5.329886	4.217519	2.872267	0.917039	0.879624	-0.209244	5.875204	2.202452	6.470802	4.374977	3.765984	1.078309	1.366181	0.329218	6.707609	3.270224	5.446963	3.53844	4.242204	1.035316	1.036789	0.344339	5.822089	3.114119	3.29706	0.966737	2.762554	-0.239799	-0.236363	-0.225811	4.274128	2.452615	3.458812	3.078442	3.020082	1.041861	1.010103	0.9	5.795522	2.637401	2.974097	2.032663	2.334311	-0.729266	-0.248646	1.093255	6.236529	1.495666	1.647885	1.873603	2.784109	-0.771572	-0.548901	0.054048	4.758577	1.301175	0.966738	-1.279325	2.617443	-2.257382	3.106745	-0.826167	1.471235	1.887656	0.110475	-3.617455	1.545681	-2.583015	4.10345	-1.170166	0.105241	1.375719	-0.751497	-2.34584	0.491564	-1.926741	2.609301	-1.331681	-0.342082	1.085124	2.592977	-1.62508	2.09348	-0.055476	1.355041	0.322946	1.598553	3.356979	-0.0432	-2.343608	2.375361	-3.117044	3.778435	-1.458149	0.586959	2.652852	-0.791106	-0.479441	-0.058471	-2.521472	4.270299	-1.218423	0.040989	3.395264	0.372369	-0.335679	0.039292	-1.377947	2.309231	-1.448562	-1.268301	0.90692	0.856102	-0.841266	-0.425789	-1.911998	0.690505	-1.118389	0.487013	0.176322	-1.049399	-0.370145	2.207407	-2.967234	3.698966	-1.160321	0.737241	3.619339	-0.797664	-1.011784	1.1139	-2.958667	4.154972	-1.479449	0.17541	3.405475	0.459592	-0.584048	1.428231	-1.529735	2.905234	-2.129225	-0.748993	2.882652	-0.880507	-0.198482	0.714782	-0.640698	1.101026	-1.994081	-1.256813	1.716745	-1.40202	-1.844872	1.675978	-2.676184	4.250482	-0.801104	-0.22648	2.052585	0.47413	0.078294	2.171317	-1.764472	3.764746	-1.310903	0.77203	2.394748	-0.172883	-0.020649	2.736555	-2.578094	4.301872	-1.015434	0.710314	4.680707	-0.335866	-0.675593	1.618261	-2.053162	3.967168	-1.117507	-0.331795	4.724318	0.474484	0.363761	1.832217	0.018665	2.310203	-2.640113	-0.632444	3.73967	0.476095	0.112532	2.099912	-0.634194	3.286833	-1.662939	-0.364957	1.948557	0.627963	1.423017	3.706676	-1.59682	4.66229	-0.920611	1.192157	5.427905	0.242433	0.382398	2.997742	-2.534459	4.266394	-0.914214	0.571247	6.678995	0.392347	0.759211	2.651547	0.141685	3.790666	-1.304266	0.005335	5.922781	1.087332	0.907064	2.196664	2.859685	2.229315	-2.119598	-1.564051	3.568794	1.822541	3.033484	4.783864	0.765364	5.973897	0.173866	1.652243	5.820711	1.232597	2.241764	3.352067	0.843582	5.677542	-1.867763	0.861468	5.632369	0.631867	1.191554	2.925615	1.378068	4.246775	-1.035942	1.469876	6.233294	0.121741	-1.702315	0.006827	-2.720118	0.188646	-0.968008	-1.457902	0.515576	-0.538227	-0.843068	-0.279657	-2.537474	1.561964	-0.685475	-0.583109	0.761182	-0.375605	-0.372319	-0.433156	-3.89398	0.909438	-0.776816	-0.812727	0.107616	0.234347	-0.077876	-0.425275	-1.912764	0.616598	0.223035	-0.815745	1.086735	-1.069011	-0.63828	-0.283162	-0.799526	2.116297	0.937684	0.570578	2.085435	0.244099	0.086329	-0.521794	-3.018746	2.486139	0.440646	-0.010932	0.912159	0.195819	0.630185	-0.063159	-3.097811	0.784134	0.14415	0.345633	0.378951	0.627162	-0.470051	-0.66927	-1.415738	0.316014	0.977319	-0.258911	1.20678	1.298526	-0.127537	0.535837	-0.541453	1.306437	1.852618	0.484697	2.458649	1.211333	-0.15129	-0.182163	-1.019082	2.078852	1.26952	1.501703	2.131264	0.715933	0.99651	-0.114056	-2.192914	1.397232	0.327811	0.762607	1.377275	0.450899	0.797735	-0.473782	-2.591113	0.104209	1.246773	0.494727	-0.088257	0.591621	-0.043022	-0.411074	-2.126329	2.328014	0.843487	0.486695	1.530572	3.051502	0.579772	0.640717	0.252351	1.969492	3.644635	1.480273	3.453331	2.694281	0.577492	0.639181	0.165526	2.361797	2.801058	2.271109	3.781509	2.123105	0.579601	0.313383	-0.729747	2.54194	1.195885	1.746814	3.188156	1.935562	1.298394	0.251248	-1.069255	1.698032	1.277557	1.71418	2.014013	2.927055	1.006087	1.353945	0.501047	3.317822	4.437296	2.492997	3.392231	4.059641	1.163771	1.984909	1.870503	3.776944	4.2556	3.376297	4.765833	3.406039	0.343245	1.436395	0.705012	3.51879	3.032732	3.00593	4.725012	2.740722	1.244367	0.385088	0.034118	3.049845	2.600279	3.18656	3.650584	3.917241	2.288002	1.156313	0.613739	3.113763	3.200893	3.709202	3.681637	3.870269	1.077161	1.576788	1.724516	4.467608	4.338446	3.109628	4.148793	2.829326	0.324047	0.388638	0.878206	3.389832	3.104963	2.473438	3.412649	2.838316	1.599157	0.378252	1.485568	3.789823	3.138325	3.198072	4.292048	-1.380005	-2.157373	0.774562	0.898077	-1.500471	1.658951	-1.794042	-0.260007	-2.0207	-2.175779	1.507382	2.454171	-0.367624	1.761975	-1.250078	-0.900618	-1.73055	-1.740757	0.698378	1.221865	-0.569185	1.502444	-1.805468	-1.327609	-0.072701	-2.189792	1.285554	1.385213	0.295692	2.084931	-0.20198	-0.356837	-1.791282	-1.111792	2.083601	1.915609	1.16737	3.044091	-0.159647	-0.526001	-0.931499	-1.435953	1.963093	2.724446	0.810225	2.902816	-0.180742	-0.012953	-0.354358	-1.040375	1.036621	1.567726	0.411151	0.955106	0.280549	0.471522	0.469578	-1.024598	0.81389	0.474238	-0.303377	0.569765	0.251821	0.093419	0.69809	-0.749631	2.687704	2.378351	1.092659	3.040288	1.406882	0.584692	-0.633631	-0.99087	2.953431	3.431215	1.936764	4.064613	1.323305	0.291357	-0.250229	-2.030614	1.621275	2.538067	1.293786	2.695942	0.928883	0.683229	0.366008	-0.857334	1.872513	1.013967	0.510194	0.581823	0.390953	0.735733	-1.531845	-1.175592	2.702842	3.425658	1.07508	3.386369	-0.140237	-0.677056	1.905167	-0.143559	3.378086	2.860874	2.15061	3.327266	2.866704	1.519306	0.909194	0.026517	4.010947	4.656657	2.274223	4.282578	3.069985	1.5584	-0.40174	-0.980294	3.609239	3.991926	2.447039	4.015448	2.986418	1.352419	0.241927	-1.529916	3.073598	3.026692	1.227079	2.122893	1.818076	1.465564	2.222652	-0.534371	2.741335	3.116357	1.930469	2.39897	2.928976	0.167211	2.366778	0.965266	4.710071	5.103071	3.739539	4.846521	4.624496	2.772355	1.764793	0.798343	4.302097	5.983135	3.632037	5.073059	4.859835	2.942193	1.032596	-0.551512	4.107309	4.887136	2.818266	3.993083	3.633765	3.387191	2.550492	-1.54629	3.977364	3.549697	1.191497	4.096161	2.156831	1.899805	3.426007	1.564867	4.450164	5.125658	4.258282	5.061739	4.982452	3.087985	1.526834	-0.321496	3.292416	5.119033	3.612406	4.476642	4.754735	1.751763	1.569454	-0.864119	4.151787	5.452724	3.647074	3.796361	5.295244	3.247068
28	0.193523	-0.941966	1.830737	-1.530103	-0.983438	-0.860502	1.332137	1.429103	-1.047141	-2.40629	0.596079	-2.472254	-1.87533	-0.817872	0.103468	1.0795	0.046054	-0.061037	0.004834	-0.308494	-1.139236	-0.542041	0.81713	1.324543	-0.708594	-0.911948	1.442532	-0.779203	-0.61883	-0.895095	1.612205	0.469951	0.096623	-1.661343	1.146656	-1.992417	-1.795327	-1.246286	0.914849	1.27933	-0.073214	-1.366201	0.480455	-1.713904	-1.719888	-0.755798	0.849649	1.153207	-0.71598	-0.811285	0.027671	-0.302056	-1.69281	0.047463	0.666656	0.498482	-1.777301	-2.053088	0.513798	-0.506822	-1.271391	-1.569211	1.141984	-1.302356	0.090264	-1.627774	1.074723	-1.253334	-2.494468	-1.279289	1.753044	-0.154694	0.572187	-1.135897	1.688699	-1.246996	-2.202026	-0.992889	0.776575	1.120688	-0.255088	-0.922353	0.470255	-0.276906	-2.075815	-0.294022	1.411396	-0.274949	-1.392014	-1.546588	-0.281958	-0.094598	-1.699103	-0.232393	1.069713	-2.093718	0.377898	-2.12193	1.055766	-2.700876	-1.603953	-1.989029	-0.225783	1.283055	-0.190482	-2.428476	-0.322908	-1.772689	-2.659943	-1.755271	0.420553	-1.09676	0.955618	-1.057877	1.477745	-0.966761	-1.846654	-1.360711	1.169487	0.287906	0.462664	-0.518795	0.908538	-1.123667	-1.976569	-1.00476	0.871446	0.385146	0.601445	-0.572797	-0.003145	-1.430636	-3.03212	0.671172	1.998146	0.092777	-1.505618	-4.443456	-2.227114	-2.128601	-3.681832	-3.605195	-0.696681	-3.615004	0.877726	-1.964862	0.424068	-1.364461	-2.278519	-1.336234	0.533396	-1.277247	2.08556	-0.717244	2.634644	-0.988138	-2.623357	-0.495465	0.462987	-0.065311	1.912875	-0.618822	1.218369	0.019947	-1.456098	0.354474	1.355801	0.04318	2.951863	-0.212512	0.596058	-0.291399	-1.057682	0.221785	0.957924	-0.235162	-0.159015	-1.926907	-1.491699	-1.328506	-1.818528	-3.560896	-2.065871	-2.814785	0.231202	-2.584063	-0.446788	-1.927033	-2.944253	-3.516561	-1.018044	-2.298443	1.587176	-0.810349	0.812511	-1.366985	-1.344842	-1.387439	0.400552	-0.619117	-2.868656	-2.707129	1.347518	2.127904	-2.093768	-1.966274	0.847378	-0.009055	-2.637299	-3.563183	1.265481	2.593443	-3.349714	-1.812677	1.122903	-1.314623	-0.492985	-2.370544	1.557767	2.548684	-2.208106	-0.218687	1.092452	-0.116278	-2.912721	-2.143901	1.089612	1.114903	-0.880106	-1.616172	-0.026108	0.217283	-3.017841	-3.988874	0.128065	2.491328	-2.61596	-2.264394	1.08856	-1.263522	-1.979819	-4.402409	-0.09484	2.87976	-2.329211	-1.288714	1.412683	-1.48408	-0.248578	-2.823551	-0.195966	1.70505	-2.063869	-0.283656	0.460388	-1.269051	-3.725875	-2.002939	0.721581	0.090411	-0.783215	-1.671232	-1.231151	1.997716	-3.306613	-4.140076	-1.02146	1.511709	-1.541458	-2.2993	0.735806	-0.905497	-2.063964	-5.633254	-1.514169	2.365868	-2.371636	-2.918876	1.071553	-1.198575	-0.857644	-3.874368	-0.644715	2.058361	-1.838083	-1.164101	1.90096	-1.563013	-0.460694	-2.635677	-0.522507	1.198768	-0.655945	-0.354238	0.798958	-0.010716	-2.675138	-4.619347	-0.736321	2.214024	-3.35402	-2.392077	1.697349	-2.104477	-3.694553	-4.283195	-1.783249	-0.281404	-1.434453	-2.807318	-0.19492	-0.997604	-2.427559	-5.140963	-2.172977	1.220408	-1.912782	-2.611955	1.305617	-1.527226	-1.43151	-4.933986	-1.784135	1.612784	-1.759967	-1.587865	2.015658	-1.357357	-1.758624	-3.096202	-0.372787	1.979928	-0.662661	0.058494	2.787407	-2.922031	-4.731641	-4.950373	-3.598202	-3.062148	-2.790964	-3.816438	-1.693022	-2.302614	-3.010179	-5.071745	-2.919717	-0.569945	-1.93671	-3.160258	0.58061	-1.658447	-1.786168	-5.575568	-2.425747	0.361098	-2.404238	-2.561475	2.271073	-1.433416	-1.196993	-4.235841	-1.26983	0.527952	-1.366709	-3.404082	3.598112	-1.134858	-0.432061	-2.391995	-0.893874	0.244583	-0.669687	-0.610001	3.126786	-0.722277	-3.122561	-5.228359	-4.915353	-2.976429	-3.441234	-3.285475	0.321058	-1.383541	-3.166617	-5.726131	-3.61942	-2.905066	-3.608831	-3.253597	0.929673	-2.000506	-1.23572	-4.280424	-1.576056	-0.774545	-1.589008	-1.610072	3.607255	-1.313734	1.531583	-1.597274	0.479369	-0.82168	-2.261539	-1.419712	2.979043	-1.749721	0.01169	-2.649525	0.448194	-1.162576	-2.303096	-1.034621	2.219518	-2.072068	-0.537769	-0.798418	1.860937	0.286539	-0.995137	-0.195771	2.126939	-0.253363	0.809035	-1.264058	0.782922	-0.069088	-1.000708	-2.350152	1.709119	-1.022563	-0.115086	-3.060627	-0.326104	-0.717022	-2.336453	-2.243037	2.28573	-1.951594	0.14811	-2.742626	0.966663	-1.10626	-1.037711	-1.276961	2.330257	-1.672336	-0.01478	-1.060106	1.140406	0.44699	-0.840161	0.314366	1.290498	0.599577	0.451359	-0.918287	0.601989	-0.007223	-0.836501	-3.181111	-0.656292	-0.913624	-0.006854	-2.858074	-0.127739	-1.202288	-1.887829	-2.041423	2.96424	-1.413648	0.589158	-4.596865	-0.882086	-1.591919	-1.436484	-2.10282	3.525306	-1.899925	-0.402898	-2.880606	0.720431	-1.063748	-1.342224	-0.447247	2.513884	0.601409	0.350495	-0.16319	1.300475	-0.235441	-0.778395	1.486041	1.442725	1.762322	0.595731	-3.676084	-0.038368	-1.263906	-2.090056	-1.606347	3.129035	-2.432051	-0.432497	-3.223549	-1.083436	-2.324307	-1.5088	-2.490599	1.594172	-1.409605	-0.341409	-4.10005	-0.419362	-1.96542	-1.942713	-2.28475	3.105507	-1.061046	-0.501396	-4.214048	0.607788	-2.040608	-1.715477	-1.410428	3.12967	0.064508	-0.962538	-2.782855	1.35396	-1.41287	-1.651151	0.694439	2.028555	0.957685	-3.044206	-3.937054	0.336385	-2.239286	-2.228556	-2.642461	-0.466745	-1.226721	-0.8384	-3.568159	0.082431	-2.798982	-2.031755	-3.023573	1.709273	-0.82355	-1.037469	-4.854149	-1.011046	-3.365924	-2.476569	-2.640215	2.307	-0.162675	-1.242028	-3.854323	1.443649	-1.642961	-2.136978	-0.749233	2.734611	1.399795	-0.990289	-1.080353	0.988796	-1.274334	-2.812896	2.165119	3.569717	1.507146	-1.9807	-4.049907	0.004898	-3.582382	-2.334788	-3.031569	0.219652	-0.181476	-2.260458	-5.251245	-0.480378	-3.93382	-2.961975	-2.68	0.932471	-0.249214	-1.357628	-3.941472	0.633213	-2.899955	-2.740695	-1.273207	2.048922	1.233091	1.067181	-1.254061	-1.180174	-2.958345	0.279336	-0.289508	0.321964	-1.054905	1.17171	-0.92435	-0.928654	-3.095068	-0.308068	0.020389	0.589844	-1.829533	1.564768	-0.79909	-1.66619	-2.482416	0.106399	0.279087	0.808765	0.31188	0.236469	-1.884274	-1.725558	-3.057598	0.344362	-0.393234	-0.765587	-0.742708	0.465968	-1.964455	-1.621643	-4.206671	-0.664767	-0.853173	0.063234	-1.984921	1.091835	-1.325271	-0.730053	-3.978001	-0.413517	-0.728603	1.406987	-1.848859	1.102975	-0.663711	-0.156049	-2.353246	-0.019964	0.167304	0.926361	0.242178	-0.847893	-2.876413	-3.733143	-4.290545	0.853283	0.102289	-1.117778	-2.692054	-0.126834	-2.947896	-1.864693	-3.628353	-0.602556	-1.344881	-0.399264	-1.672436	0.101228	-1.927313	-1.786007	-4.768237	-0.880243	-1.883953	0.300529	-3.035782	1.241258	-0.820591	-0.639092	-3.042495	-0.466908	-1.109636	1.604118	-0.081397	0.872079	-1.051499	0.555835	-0.531923	0.579996	0.731652	0.869818	-0.02266	0.575802	-1.522289	-1.362384	-4.30674	-0.802408	-1.08366	0.623741	-2.704629	-0.995269	-3.308177	-2.976676	-4.530003	-1.100065	-1.124506	-1.361758	-2.059106	-0.657937	-2.544056	-1.916183	-4.987844	-0.956921	-1.317	-0.463527	-2.972638	0.314023	-1.43563	-1.318602	-4.41922	-0.763975	-1.76786	0.192941	-1.772947	1.371198	-1.294484	0.000927	-3.020612	0.236869	0.315698	1.133646	-0.64702	-2.135823	-4.147433	-2.830248	-4.780857	-1.451823	-1.353613	-2.11361	-2.860421	-1.590812	-2.954346	-3.306817	-5.361829	-0.637108	-1.771985	-1.376621	-2.924302	-1.049604	-2.554187	-2.16024	-5.56366	-0.332854	-2.092179	-0.61831	-2.851666	0.34266	-1.918549	-0.794746	-3.512215	0.13071	-0.118448	1.018241	-2.285005	0.907715	-2.069145	-0.114589	-1.408949	0.849581	1.678965	0.547674	-1.589276	-2.554315	-3.930577	-3.255299	-5.417286	-1.097895	-1.803096	-2.706212	-3.618936	-2.653587	-4.216114	-2.990838	-5.986327	-1.349371	-2.551723	-2.285139	-3.935296	-1.27331	-3.051056	-1.226423	-4.151513	-0.027582	-0.841501	-0.778016	-2.571183
29	-1.682889	-2.331033	-5.529713	0.883974	-5.368477	-2.95733	-4.069845	-9.305642	-1.387658	-3.479638	-7.782866	0.05291	-6.145336	-3.986577	-3.060621	-9.951892	-0.752644	-1.218425	-5.666014	-1.203307	-5.048073	-2.61847	-2.657347	-7.985655	-2.89501	-2.988449	-6.691139	-1.016624	-5.165082	-4.303231	-5.386847	-6.820624	-1.762246	-2.951233	-7.159401	-0.452882	-6.321376	-4.404659	-4.880216	-10.015273	-2.078026	-2.397336	-7.205278	-0.965207	-5.955564	-4.28694	-3.856575	-9.454575	-0.377378	-0.676301	-2.275304	-1.114007	-2.325571	-0.418623	-1.175869	-3.243406	-2.524781	-2.906888	-7.072573	-1.839466	-5.053104	-4.618263	-4.803916	-6.308848	-1.955983	-2.538974	-6.749364	-0.87758	-6.268466	-4.370575	-6.466054	-9.039851	-3.103634	-2.851802	-7.618165	-2.083052	-6.25971	-5.824641	-5.262289	-10.843233	-0.272248	0.019977	-3.467478	0.154935	-2.757343	-1.303462	-1.585302	-5.190446	1.634244	0.814492	0.161044	1.024152	-0.539447	1.430736	2.271697	0.25022	-2.580631	-3.168222	-8.193457	-0.756287	-6.406455	-5.344653	-4.756457	-10.716296	-2.858889	-1.507896	-6.676517	-0.991889	-5.552729	-3.573843	-5.023516	-7.560993	-2.941084	-2.657887	-7.15069	-1.654702	-6.443064	-4.654261	-6.394623	-10.019801	-1.006944	0.300598	-3.774255	-0.212409	-4.145816	-2.263795	-1.940188	-7.417658	1.897179	2.848185	0.111547	2.309832	-0.169332	1.27695	2.15423	0.300933	-2.888556	1.489439	-4.440017	-0.21228	-2.620578	-0.849645	-1.942374	-3.926897	-3.068761	-0.936253	-5.02559	-1.619481	-5.570652	-2.539451	-3.860355	-6.987107	-5.432691	-2.637882	-5.689055	-3.346257	-7.118298	-4.803716	-6.628929	-8.768143	4.111305	5.920063	2.522459	4.945439	2.082788	3.230166	4.252132	1.47308	3.771382	5.550352	3.455149	4.374036	3.874259	4.236056	4.722977	5.705154	-0.927403	2.044652	-0.204292	1.713121	0.328537	0.413931	0.480282	-1.94251	-0.766798	1.786172	-0.878405	0.919838	-1.063005	0.326041	0.249603	-1.41501	2.137104	3.315183	1.362801	3.106201	1.826396	-0.549332	0.937796	0.237226	2.294415	-3.982389	-4.396679	-2.024914	-7.477922	-3.438981	-2.117838	-3.947004	2.275463	-5.512444	-6.403847	-1.808516	-8.495166	-5.164736	-3.859129	-4.909988	0.267817	-2.905363	-4.032833	-2.062139	-7.079482	-4.591713	-2.604528	-3.426887	1.146012	-3.997962	-3.889647	-2.524078	-5.948812	-3.141384	-3.595958	-3.99002	0.955604	-6.803429	-6.616637	-1.849985	-9.263742	-5.590604	-3.520454	-6.142657	0.991587	-6.697941	-6.471058	-2.176188	-8.773688	-5.919757	-4.082084	-4.825337	0.680234	-1.848531	-1.096607	-1.103829	-2.689686	-0.937211	-1.016599	0.464951	-0.595157	-3.828039	-3.340484	-4.01639	-4.432481	-3.833775	-3.489432	-3.129061	-1.069052	-5.952405	-5.286538	-3.265908	-9.37589	-5.576754	-4.213091	-5.507854	-1.100976	-9.077035	-8.030231	-2.297426	-9.614696	-6.719524	-4.271696	-6.889841	1.71065	-3.715778	-3.769882	-0.822447	-5.479174	-3.628091	-2.373613	-1.969721	2.424371	-0.215435	0.876372	0.418449	0.970606	2.176189	0.199883	3.236919	0.546057	-8.170834	-7.569875	-1.831013	-9.642116	-6.411414	-4.390136	-6.774254	-1.802543	-4.484302	-4.57283	-3.041233	-7.439531	-4.935524	-4.821411	-4.077362	-0.758932	-7.03804	-6.657732	-2.17897	-9.337746	-6.527164	-4.295406	-5.629222	0.890768	-5.530989	-5.258664	-0.461739	-6.534884	-4.776823	-2.680445	-2.654346	3.644281	0.550551	1.137397	2.585559	-1.190684	0.17583	0.449496	3.022022	-2.010403	-3.507455	-2.990063	-2.332374	-4.997261	-1.905518	-1.942586	-0.30266	-0.892679	-5.809237	-4.736208	-2.155646	-8.532268	-5.885821	-3.57787	-4.349961	-1.146845	-7.722576	-6.968079	-2.935658	-8.351758	-7.281822	-4.365711	-5.551287	3.747303	-0.385193	-0.964714	2.760423	-2.418917	-1.294885	1.002636	0.963955	5.186664	5.702309	6.924651	6.411067	3.464082	5.874439	7.154368	7.021629	0.018528	-2.81795	-2.035492	-0.712245	-4.254169	-2.646099	-0.131093	-1.389044	0.070762	-3.213159	-2.499587	-1.110233	-4.261276	-3.341215	-0.463763	-1.868967	2.996767	1.466202	2.077867	3.096509	-0.452407	0.461461	3.548318	2.580886	0.613359	-8.910364	-1.702964	-0.635708	-1.122432	-5.290679	-4.380847	-7.109676	-0.857479	-7.20406	-2.534949	-0.484394	-3.297063	-6.402941	-5.849616	-7.349012	-2.290612	-6.795688	-2.447998	-0.080794	-3.096041	-5.096113	-5.291969	-6.147765	-1.078778	-6.654753	-1.561167	-1.43754	-1.53685	-4.220717	-2.664286	-5.564838	-2.288271	-9.704224	-3.070906	-1.768496	-4.513627	-8.187626	-6.725779	-8.696828	-3.352749	-9.037054	-3.025918	-1.324918	-5.215817	-7.677932	-7.277276	-8.322048	-0.922147	-3.121354	-0.985382	0.577118	-1.697934	-1.707429	-2.625758	-2.773517	-0.617221	-4.116677	-2.366563	-2.902279	-1.716965	-3.518548	-1.946034	-5.387854	-3.530036	-9.306623	-2.726559	-2.856552	-4.16393	-6.343417	-5.539579	-7.679397	-5.446237	-10.379828	-3.777162	-2.695512	-6.96048	-9.371416	-8.312903	-9.034291	-2.118304	-6.539238	-1.294356	0.417361	-4.005494	-4.057165	-5.424863	-4.860453	1.565999	-1.703558	1.008085	1.52848	-0.606607	0.492831	-0.878413	-0.081076	-3.679229	-9.120279	-2.795762	2.206428	-5.568932	-8.097954	-7.87629	-8.808702	-2.282867	-6.659444	-1.416372	-3.543526	-3.403832	-3.591573	-4.018356	-6.749574	-4.036598	-9.598392	-2.044951	-3.402217	-5.402287	-7.431639	-6.632995	-7.798353	-3.52597	-7.959832	-1.195427	-0.463474	-4.836981	-6.080408	-6.115714	-5.848479	1.516637	-2.125978	1.874556	2.967684	-0.135976	1.417306	-0.776322	0.140583	-2.00794	-3.699966	0.456494	-2.150716	-1.927591	-1.542098	-1.559872	-4.277188	-2.465484	-7.230924	-0.606032	-3.554193	-3.774982	-4.470772	-4.143043	-6.933984	-5.206071	-9.266512	-1.968799	-2.794928	-5.872578	-8.437548	-7.544647	-7.107753	1.270973	-1.783527	2.446725	3.706193	0.52848	0.503268	-1.140579	0.181154	5.164511	3.503585	4.91942	5.902722	3.89808	5.791097	3.669734	5.562065	-1.082461	-2.903062	1.097009	-0.523876	-0.398302	-1.096084	-0.957753	-3.29305	-1.300965	-2.651577	1.2872	0.306541	-0.381116	-1.112688	-1.639078	-2.129113	2.529313	2.000055	4.803871	4.167228	3.371573	3.430616	2.759144	3.186694	-1.773033	-1.793178	-3.051617	-1.110072	-1.45256	-6.66362	1.354705	-1.035017	-1.890267	-0.854412	-4.234412	-0.671515	-0.776563	-6.90036	0.299957	-3.181341	-1.435554	-1.431703	-3.51996	-0.331872	-1.069193	-5.595527	-1.056741	-1.464848	-1.058251	-1.491273	-2.753974	-1.624437	-1.192243	-5.242221	0.854936	-0.561286	-1.893525	-2.396132	-4.177439	-1.65503	-0.296817	-7.823468	0.836254	-3.112493	-1.834497	-2.551076	-4.015991	-0.996803	-1.146566	-7.401808	-0.61722	-3.506784	0.648349	-0.343403	-0.653428	0.661525	0.752201	-2.996655	-1.324724	0.515274	-0.955053	-1.687376	-4.323072	-2.328857	-1.285426	-4.523929	0.237597	-1.215475	-1.693984	-2.621796	-2.927362	-3.054847	-1.481284	-6.821008	0.296279	-2.368595	-2.597988	-4.36813	-4.465587	-2.762532	-1.891564	-8.031937	-0.018641	-4.646114	0.037641	-1.675262	-1.657332	-0.267126	0.379265	-4.786075	-0.481303	-0.459088	2.024183	-0.083491	1.644304	2.343034	1.985975	-0.576746	0.188281	2.139578	-1.925973	-2.48976	-3.99734	-0.40619	-0.466077	-7.830573	-0.149277	-4.735836	-2.028228	-3.475924	-2.814555	-2.593534	-1.477007	-6.432631	0.858205	-1.297373	-2.463736	-5.245659	-2.444309	-3.876326	-2.057874	-8.047994	1.245937	-2.237027	-1.342003	-4.588674	-2.393854	-2.36764	-0.771346	-7.424218	0.5012	-2.004536	2.096411	-1.193861	1.24185	1.970393	2.598172	-1.853474	0.949044	2.508684	-2.026575	-1.603707	-2.003754	-1.532791	-1.399678	-4.655814	1.008705	-0.253828	-2.545801	-5.550341	-2.339653	-3.708925	-1.800374	-7.274405	2.007073	-1.574322	-2.970496	-8.133698	-3.362148	-5.883704	-2.634104	-9.673861	0.550745	-3.835784	2.059304	-2.99288	1.660316	0.466494	2.41867	-3.212689	2.899317	2.343887	3.983313	2.184704	5.729874	4.111879	4.300996	0.839036	5.390657	6.936005	-1.488086	-2.749336	-0.467958	-2.920673	-1.161527	-5.204587	2.204588	-0.320771	-0.842553	-3.098917	0.160255	-2.994367	-1.405127	-4.044956	1.360631	0.09718	3.563886	-0.932061	3.491185	1.232696	3.765095	-1.521099	4.727468	4.028862
30	0.663326	4.687653	2.970306	1.554047	1.430845	2.205828	-2.250979	2.94868	-0.084025	3.671733	1.051098	1.534845	2.379694	1.677066	-1.958344	2.483935	1.429961	3.521717	1.332531	1.421124	2.776332	2.010416	0.461425	2.091533	0.254116	3.268425	1.069657	0.804583	0.589763	0.932261	-1.503311	2.585092	-0.418686	4.543525	2.259331	1.962239	2.408806	2.301617	-2.257259	2.140429	0.00712	3.281135	0.873769	1.574083	2.017743	2.255074	-1.608682	1.386212	0.340179	0.813848	1.004338	0.142527	1.307973	1.479205	0.608151	0.032921	-0.403005	0.330945	-0.386085	0.37777	2.35224	-1.563731	-0.09878	4.26586	-1.276867	2.772759	0.888606	1.567073	1.465855	0.80901	-2.226975	1.904791	-1.344491	2.750986	-0.002202	1.735297	2.859206	2.318863	-1.739514	1.155349	-0.781734	0.814564	-0.017454	1.443098	1.952418	0.783341	-2.26463	0.154876	0.075335	-1.418655	-0.709494	1.420787	0.289487	0.118079	0.640595	-0.908841	-0.462879	3.618464	0.325337	1.119445	1.795638	2.371322	-1.678461	1.859682	0.112666	3.254889	0.576382	2.465382	1.628332	0.730205	-1.012865	3.084018	-1.040744	3.367844	1.892583	2.940081	2.568354	1.627569	-2.19084	2.270888	-1.350787	2.227445	0.886065	3.51364	2.394068	0.917186	-2.085892	0.704647	-0.376551	1.04348	1.815548	2.358734	1.734743	3.220649	-1.93994	-0.20523	1.10162	3.143846	1.813332	4.415781	2.965544	2.383192	1.566292	4.099176	1.392942	4.574402	3.602134	5.30362	5.155475	2.84611	0.173785	4.924116	-1.033732	2.765406	1.671791	3.930366	4.591063	2.640735	-1.025691	1.672054	0.727372	3.215583	2.239022	4.852826	4.810435	1.989903	-0.612079	1.690205	2.660424	2.918504	2.668401	4.719968	4.667765	2.448971	1.206454	1.727535	3.846357	7.168534	5.95297	7.856349	8.36843	4.636151	3.896123	7.350242	1.250762	7.078214	4.53604	6.347714	7.111582	3.229886	1.713613	5.979825	3.381063	4.978526	4.801477	6.887032	8.396234	4.17389	2.569468	5.735481	0.029444	-0.37923	0.115432	-1.764252	2.747906	2.597641	-1.765416	-0.732508	0.279755	-0.694571	1.047424	-2.246934	1.3139	2.015279	-1.398888	-1.420485	0.606634	-0.228824	1.880523	-0.953678	1.057813	1.79513	-0.476985	-0.96204	-0.062781	0.937741	-0.950832	-1.549823	1.301553	2.285101	-0.55498	-0.237544	-0.809916	0.407638	-0.81436	-2.896162	0.040319	1.518221	-2.564017	-2.39709	-0.0177	0.376512	0.558958	-2.25039	-0.761652	0.990921	-3.15844	-2.245563	0.347681	1.344513	1.153719	-0.559968	-0.669218	1.839694	-0.179168	-0.718793	-0.735303	0.910484	-1.806443	-1.833716	0.922262	1.693453	0.405482	-0.441375	-0.865688	0.719944	-2.632471	-1.510633	0.142911	-0.102948	-1.562956	-1.951927	-1.506907	1.509698	-1.061736	-3.252486	-1.075525	0.180065	-3.246532	-3.189962	-0.653953	1.805573	0.411162	-1.052901	-2.327065	0.101832	-2.267159	-2.387066	-0.255268	1.32676	0.981474	-0.590052	-1.422278	1.520221	0.411187	-0.519366	-0.222892	0.464759	0.133826	-3.309744	-0.773053	1.443276	-2.951912	-2.675271	-0.07017	2.453683	-1.558945	-0.345322	1.601596	0.990025	0.256228	-0.956583	-0.891779	2.728988	-2.602188	-1.240211	-0.125243	-1.606492	-1.345062	-3.011208	-1.468613	2.3583	-2.723364	-1.79052	-1.262069	-0.88286	-2.273704	-3.211217	-0.321452	2.400281	1.394767	-0.151095	-0.943575	0.884857	-0.903355	-1.424222	1.22969	3.945548	-0.009504	1.318304	3.508617	1.527704	1.647918	0.366418	1.319468	4.862714	-0.846415	1.428658	1.386975	-1.077957	1.222612	-2.464725	-0.771211	3.261138	-1.540138	-0.718764	0.059601	-1.507473	-0.243477	-2.886541	-0.8904	3.546366	-0.033404	-0.489116	-0.561521	-1.082045	-0.522182	-2.591592	0.567691	3.73788	0.991354	0.815081	0.594488	0.637354	0.448555	-0.499916	3.49668	7.410201	2.806901	3.821521	6.048976	2.450453	4.205324	2.885055	1.640311	5.055805	1.408386	1.373183	3.944454	1.663016	2.559377	1.114791	1.664734	4.76937	1.746979	1.462364	3.850497	1.003086	2.419226	1.45306	-0.446357	-4.703287	2.525312	1.549783	1.416088	1.006138	1.642979	3.093371	1.52518	-3.190065	0.855807	2.131476	0.656833	1.259244	1.63285	2.602396	1.739562	-1.312313	1.198142	2.483295	0.531367	0.973847	0.962419	2.256087	-0.590906	-4.926945	2.097146	1.225938	0.12024	0.065206	0.54093	2.53117	-0.034989	-3.956998	2.236904	2.182638	-0.227694	0.766831	1.186874	1.662526	2.094092	-2.349196	0.841652	2.614748	-0.125351	0.997505	1.608233	1.648332	1.127741	-0.182425	-0.007885	1.763211	-0.314882	0.975351	0.513244	1.644828	-1.300499	-4.098312	0.429446	0.114522	-0.478453	0.263865	-0.59243	1.610958	-1.681923	-3.879689	1.61071	0.822096	-1.004398	0.079233	0.379341	1.410436	0.047437	-2.316497	0.954105	0.774693	-1.031733	0.575459	1.812149	1.569993	0.879754	-0.305293	0.002348	1.413315	-0.67332	1.255208	0.891656	0.932444	1.103848	1.004777	-0.379616	0.386863	-1.013992	1.739704	1.601115	0.777336	1.481371	-1.984007	1.041396	2.118475	-0.574499	0.411341	1.599124	2.331135	-2.520018	-2.903432	1.041223	0.403222	-0.52389	1.26904	0.708222	1.362655	-3.261916	-2.719231	1.603753	-0.055312	-0.444369	0.526958	2.055088	0.394929	-0.774803	-0.611689	0.597308	1.184274	-0.013548	0.636955	1.340176	0.08832	0.386654	0.080338	0.049003	1.547457	-0.333741	2.123278	1.506582	-0.103726	-0.614099	-0.373479	2.175211	2.412373	1.409421	2.352004	1.403723	2.824286	-2.748504	-1.159233	2.466451	1.279941	0.924972	1.94754	2.732276	2.153189	-1.769782	-0.958719	1.791677	0.479	1.305741	0.668753	2.123951	-0.167782	-1.0998	0.654309	1.147987	0.785606	0.839428	1.349775	1.774436	-0.004188	0.386999	2.36271	1.64772	2.050525	0.501416	2.26781	2.152007	0.514955	1.577768	4.286827	5.828336	4.816771	4.530289	5.482168	6.042768	4.988819	0.519913	2.791693	4.17586	3.3817	3.338042	3.886801	5.107164	2.983165	0.74038	3.048056	3.436827	3.243523	2.878666	3.721698	4.834478	2.359396	3.890763	2.323948	2.835672	5.219156	-1.163314	1.143171	2.008018	1.046789	3.638568	2.879163	3.694359	4.540862	-1.514371	-0.024566	2.683847	0.407469	3.497354	2.527745	4.097101	3.504184	-1.164746	0.340925	1.63942	0.956513	2.283319	0.696853	2.005169	2.635513	-2.145329	0.070837	0.546308	-1.029872	4.331784	1.665583	1.877218	4.333795	-2.973829	0.233005	3.826497	-0.77322	3.790394	1.632718	3.236831	3.643564	-2.256726	0.415207	3.59941	0.142175	2.173689	1.102499	3.126212	1.704508	-1.099214	0.507017	1.573824	0.182818	0.341514	-0.426034	1.164449	0.250179	-1.514922	-1.156454	-0.442678	-2.627437	2.886546	0.15588	0.497414	2.072812	-3.73504	-0.118215	2.518251	-2.721378	5.166711	1.050365	0.60703	2.751512	-2.666778	0.087806	4.418969	-0.429301	3.20982	-0.353513	1.509543	1.953417	-2.594925	-0.189287	2.93535	-0.414873	0.646383	-0.813281	2.364183	1.41602	-0.639091	0.363517	1.451786	-0.325701	4.378734	1.991309	2.856729	4.292266	-2.139495	0.202972	4.038058	-0.532811	1.98521	1.31822	1.095851	1.450276	-1.803923	0.420688	1.856964	-2.732539	3.440599	0.520493	-0.454375	0.942756	-2.999598	-0.388806	3.662126	-2.150792	3.128163	-0.014914	-0.085344	1.849501	-3.114685	-0.929657	3.847306	-0.279199	1.694572	-0.421275	1.717294	1.731458	-1.834066	-0.086079	2.887384	-0.091382	2.470254	2.882488	2.123	1.174866	0.69795	1.657636	2.689181	-0.529399	3.709132	2.342704	0.931609	1.453999	-0.903669	0.962267	3.97091	-1.170632	3.961643	-0.178541	-0.775485	0.923993	-2.310925	-2.897316	3.474071	-1.210097	1.555516	1.798236	1.291697	2.105211	-1.399818	-2.289099	3.158383	-3.263962	1.458633	0.61684	1.621036	1.340033	-0.391172	-0.110563	2.479831	0.25474	5.361965	5.796232	3.630759	4.865737	3.745627	4.107358	5.418779	2.779265	4.27965	3.237066	1.450371	3.683018	2.406003	4.618731	6.364494	1.814535	5.512939	3.442663	2.079324	3.719675	2.258325	2.545604	5.387218	1.854388
31	-6.511162	-0.939176	-2.669697	-1.210622	-2.695561	-4.245686	-4.588003	-0.892163	-5.163378	-2.102183	-0.236044	-0.46254	-2.072762	-4.029259	-2.483784	-1.062701	-4.064851	-1.133247	0.212243	-0.511316	-2.886415	-2.478534	-2.571906	0.476805	-4.898888	-2.647096	-3.43003	-3.049239	-3.936971	-4.449652	-4.451285	-2.29889	-5.545588	-1.102649	-1.706312	-0.467484	-1.917904	-4.232548	-2.65826	-0.648649	-4.909847	-0.751699	0.389061	-0.124134	-1.563721	-3.240229	-1.185015	0.450932	-1.718817	0.028575	0.888001	-1.03293	-3.070377	-2.474724	-0.742212	-0.337295	-2.953417	-3.480762	-3.323623	-1.367643	-1.504172	-3.666882	-3.753244	-2.317132	-5.905996	-3.585477	-3.451308	-2.148496	-1.45557	-5.328864	-4.401215	-3.008076	-6.009079	-2.026137	-1.646228	0.364909	-0.159979	-4.439129	-2.499568	-1.016142	-2.328389	-0.466624	1.055676	-0.588452	-1.28456	-2.963747	-0.971591	-0.481136	1.235997	2.023612	3.293804	1.244197	1.34033	-0.405053	1.747937	2.445891	-5.220339	-0.803369	0.260478	0.34811	-0.836806	-3.584926	-1.352769	-0.028439	-3.613885	-3.043957	-2.478583	-2.247	-0.793448	-3.42588	-4.144151	-3.422075	-5.111725	-3.115473	-2.740086	-0.173061	0.364043	-4.786968	-3.697265	-3.02085	-4.085299	-2.255463	-0.116743	0.834718	1.415322	-3.755164	-1.733615	-1.634475	-0.619329	1.303782	3.555596	1.059008	0.947074	-1.669623	-0.054639	1.096316	-1.606855	-0.195162	-0.050359	-0.749524	-0.753595	-1.382672	-3.273393	-2.31725	-3.587844	-3.534942	-1.325144	-0.27772	0.280762	-3.189793	-3.555793	-2.43248	-4.380196	-3.554579	-0.857139	0.835811	1.31681	-3.384228	-2.494408	-2.710788	-1.246835	0.023193	2.918008	2.147845	2.224898	-0.712109	0.177061	0.357171	2.62131	4.211738	7.579253	4.177299	4.588933	3.6844	4.156655	5.51816	-1.160228	-0.589043	0.971679	2.099935	1.412881	0.984615	-1.884216	-0.882783	-2.405851	-1.96098	1.723359	3.15972	1.604189	0.20079	-1.530661	1.211205	-0.724475	0.607827	4.388773	4.436852	3.969008	2.408685	0.726022	2.687722	-2.251503	-0.873253	-2.91896	-1.38717	-3.326904	-1.149452	-3.203058	-1.695201	-2.42147	-1.78469	-2.06081	0.76659	-2.852243	-0.692049	-2.304914	-1.543121	-0.596972	-2.622277	-1.188155	0.182637	-2.870732	-1.136674	-2.116346	-0.573877	-2.237728	-1.981437	-3.490651	-2.511157	-3.859328	-2.756834	-3.683933	-1.443366	-3.138587	-2.259444	-2.534504	0.363655	-3.570603	-0.485749	-3.313056	-1.532226	-1.945095	-3.25557	-1.083878	0.652787	-3.235512	-0.677164	-2.481893	-0.624867	-0.267427	-2.881493	0.361929	-0.181234	-1.625638	-1.196438	-1.193665	1.018519	-2.327002	-1.708167	-2.594154	-2.342377	-2.147159	-4.14714	-2.5717	-0.329174	-3.421246	-2.905888	-3.509866	-1.382683	-4.134203	-2.09805	-4.082757	-1.650441	-4.023673	-3.843314	-2.637635	-0.186278	-3.762063	-0.330852	-3.184073	-1.019011	-1.028373	-3.744656	-0.079134	0.495204	-2.681048	-0.347186	-1.265038	0.371933	0.789938	-2.027632	1.881471	0.670852	-0.105532	-0.143455	0.7487	2.46233	-3.48029	-2.174371	-2.298074	1.685287	-3.048749	-0.775583	-3.237763	-1.360259	-3.094314	-2.308258	-2.758244	-2.131274	-4.3382	-2.317668	-3.120318	-0.923913	-3.266384	-2.622634	-2.164417	-0.05681	-3.982284	-0.634989	-2.701893	-0.539741	-1.594993	-2.46998	0.395805	0.757194	-2.808419	1.090208	-0.909758	0.817453	1.169618	-0.90162	3.440105	2.952953	-0.863839	1.102051	1.220581	3.748516	-2.136436	-2.487526	-1.010407	-0.950237	-3.668439	-2.346373	-1.904672	0.434174	-2.027417	-1.276622	-1.138723	0.03658	-3.452425	0.399513	-2.343569	0.063561	-1.239766	-0.921936	0.222663	1.599771	-2.919285	2.275979	-1.691842	1.244215	1.349171	0.574252	3.64956	4.100291	-0.688994	3.96043	1.395225	3.364985	4.523682	3.176485	6.774257	6.011536	4.231014	6.535191	5.046424	7.243063	-1.580643	0.041008	0.002373	0.954559	-1.820586	0.842453	-1.366864	0.822682	-2.318158	0.728325	0.249661	-1.430206	-3.082251	0.902834	-0.215681	-0.810224	-0.227215	0.9558	2.285833	2.695035	-0.723193	4.076162	-0.00693	2.503272	-0.84538	3.245375	1.285465	-0.943171	-4.186781	-1.608917	-3.250451	-0.569385	-0.277967	3.608009	4.610636	1.423519	-3.975717	0.438556	-1.468637	0.644727	-0.528175	2.132517	2.876354	1.275561	-2.593769	-0.809294	-1.183475	-0.938956	-2.131603	3.443963	0.583449	-3.087679	-2.274811	-2.790613	-2.9939	-1.988073	-1.924841	2.417425	2.841847	-0.440776	-4.266732	1.417138	-1.452583	0.328024	0.761869	3.43462	3.682285	1.338258	-2.200358	1.232893	0.309768	0.71737	0.330533	1.699957	2.64198	0.666051	-0.707132	0.54686	1.379892	0.59678	-2.818211	2.626439	3.295358	-2.72678	-0.262293	-3.007867	-1.148775	-0.648618	-1.367585	2.875278	1.638406	-3.458517	-2.907408	-2.998226	-1.836512	-1.308365	0.981139	2.818171	2.068763	-0.705341	-2.936888	0.136886	0.099139	-0.16684	1.576304	2.463775	3.264582	0.381018	-0.792756	0.667835	2.162492	0.560603	1.829162	3.292375	5.355071	1.71028	0.920084	1.794849	2.048322	2.135761	0.205495	4.095339	4.055444	1.001132	-3.208166	1.247366	-0.477864	1.151308	-3.179485	3.002576	3.500953	-3.8527	-1.462662	-2.105043	0.453519	-3.749372	-0.020422	1.856369	4.483221	-1.856503	-2.279731	-0.661734	1.3876	-0.503102	1.828176	2.898391	3.50832	-0.851041	-1.3107	1.23059	2.654934	0.720888	2.961274	4.01011	5.711965	1.779198	1.335095	3.200515	4.696789	2.812916	-1.898285	1.382511	1.698256	-3.009075	-0.608354	-1.408949	-2.642052	-0.664062	0.068464	2.388265	3.363332	-2.167964	-1.652759	-0.844362	0.832866	-0.828252	1.44035	2.511175	4.012626	-1.86589	-1.485048	1.195555	2.63054	0.07686	2.872289	3.48657	5.56539	0.384339	0.524649	2.528755	4.557418	1.844285	6.802148	6.90649	10.196617	5.183286	4.432024	6.742895	8.343112	6.018902	1.798286	3.861239	6.7498	1.02553	1.244089	2.557241	2.116825	1.39099	1.639134	1.830894	5.460946	-0.005287	0.014929	1.755706	2.8021	0.46459	3.255325	2.33197	6.271794	2.113548	0.991534	2.692698	5.105953	1.343457	-0.0778	1.651307	4.601312	-0.230627	-5.240634	-0.929141	0.252671	0.298745	1.229935	1.46997	5.504473	0.014908	-4.016839	0.53675	-0.565287	0.49825	2.536471	0.318423	3.822405	0.816185	-1.922489	0.425761	0.662873	0.559776	-2.052509	-0.985247	2.631731	-1.990661	-6.402384	-2.479038	-1.845256	-0.359604	-0.151947	1.49715	5.007338	-0.410843	-4.731068	-0.407466	-0.560475	0.049475	0.430682	1.942127	4.413975	1.218684	-3.500786	0.535521	-0.102543	0.464141	0.263534	0.564336	1.994014	1.056379	-2.585557	-0.076896	-0.457018	0.163892	-1.948436	-2.160425	1.158524	0.407651	-4.015734	-3.137629	-1.427336	-0.749043	-2.126548	-0.230307	2.571792	-0.5739	-5.675243	-2.662248	-2.592866	0.741351	-0.992478	0.61318	3.572493	0.255595	-3.958638	-0.806586	-1.138852	0.167596	-0.647294	0.076342	2.715882	1.523302	-4.022188	0.194238	-1.446939	0.804962	1.753213	-0.542135	0.401204	1.979417	1.634833	1.224376	0.360149	1.343299	0.491458	2.210762	5.521285	0.255612	-3.722391	0.580231	-0.072868	0.661524	-2.378844	-1.363514	1.296296	0.294657	-4.756289	-2.095178	-3.099581	1.149307	-1.444933	-0.068115	2.558252	0.843129	-5.49869	-1.429752	-1.726303	1.35855	0.548309	-0.013838	1.997668	2.783407	-4.333473	0.245394	-1.512591	1.981787	1.440693	1.666099	2.850734	3.666277	-0.513774	1.615671	-0.186661	2.264318	-1.812408	-2.390659	1.266254	0.140394	-2.890233	-1.820108	-1.186601	1.85521	-1.401736	-0.682539	2.620124	1.510137	-4.711407	-0.453444	-1.023032	3.500959	0.177776	1.092408	3.946211	2.130876	-4.079411	1.388438	-1.009688	2.778433	2.417301	1.545579	4.300483	6.060767	-1.011523	3.505298	0.826841	5.807498	5.309624	3.986238	4.965861	6.977288	3.715094	5.796508	4.241685	5.609568	-0.670665	-1.98163	1.265114	1.505938	-2.060604	-0.464767	0.579309	3.313157	0.503444	-1.041443	1.982556	1.537478	-2.754457	0.835653	0.302469	1.888049	5.104581	2.560523	5.03501	6.320145	1.784232	5.916415	3.358347	6.169116
32	-0.441451	-3.257522	-2.979959	-1.806797	-2.227458	-3.043754	0.259455	-3.222558	0.026283	-3.03537	-1.73658	-0.816804	-1.283769	-2.817187	1.205947	-2.286155	-1.22717	-1.753529	-1.748499	-0.010493	-1.65338	-2.368904	0.457269	-1.934676	0.559645	-3.59223	-2.411246	-3.011888	-1.707957	-3.137963	-1.092029	-3.153612	2.985857	-1.208801	-0.574828	0.256386	0.031642	-0.642756	2.699188	-1.592281	1.299618	-0.92225	-0.247343	1.860802	-0.539662	-1.11052	2.196311	-1.623078	-0.587424	-1.768086	-0.314068	-0.170326	-1.324517	-2.033218	-1.033037	-1.337052	-2.137376	-5.750346	-3.795945	-3.538248	-2.388608	-3.752965	-2.731372	-3.480999	1.859524	-2.6948	-2.127067	-1.201259	-1.494814	-2.675298	-0.114908	-3.706204	5.00748	1.214488	1.00115	2.771811	2.135232	0.655697	4.30344	0.00295	-2.002026	-1.896222	0.189255	0.504838	-0.478755	-2.205699	-1.391494	-1.626968	-3.335779	-3.025872	-0.941096	-0.68561	-1.325238	-2.024894	-2.467414	-1.339553	3.380388	-0.219293	0.957755	1.850363	1.212741	0.051156	3.753449	-0.590324	-1.230199	-4.235648	-3.527513	-3.266992	-3.095821	-5.022449	-2.11117	-4.831419	2.633364	-1.046578	-1.462149	-0.11248	-0.512076	-1.922328	1.15325	-2.385563	1.265983	-0.924146	-0.303626	1.07693	0.312671	-2.27873	0.923941	-0.175841	-2.116824	-3.116936	-1.42238	-0.560453	-1.646452	-3.353106	-2.262572	-1.962359	-0.817113	-2.131267	-2.381438	-1.415389	-2.54017	-5.044998	-1.093272	-3.127026	0.629924	-1.806652	-1.539203	-0.693289	-1.830402	-4.350571	-0.388261	-3.121225	2.764037	-0.43258	0.120056	0.921428	0.859627	-2.154819	2.273494	-0.229103	1.067931	-0.391445	0.504486	0.562278	0.511266	-2.708315	0.909161	-0.224406	-0.319846	-2.388526	-0.189748	-0.450951	-2.776829	-4.887197	0.2749	-1.752521	2.571261	-1.026886	-0.486458	0.998379	1.56256	-3.780756	0.354914	-0.265825	3.082586	0.411527	2.278858	1.962158	3.142678	-1.048945	2.1918	1.512791	5.972842	2.73587	4.525926	3.196782	5.125613	0.828745	3.765082	3.353832	1.609428	-1.053748	-0.554604	0.412395	-0.229354	-0.063156	0.002615	1.0898	3.246325	-0.010147	1.213025	3.092636	0.138039	1.365865	1.749691	1.943919	1.945655	0.156179	1.184426	3.318402	0.088536	3.343579	1.119726	2.106505	1.322428	-1.32276	-1.123521	-0.454088	-0.289755	-1.144658	-0.757735	-0.089409	3.107033	0.261736	0.26612	3.132836	2.459747	1.945385	2.789836	2.79632	3.905543	2.21107	1.542853	5.678798	2.7245	3.176837	4.631392	3.075943	0.602149	0.334399	-0.392319	2.826031	0.953261	0.547239	1.052721	0.28253	-0.083606	-2.920748	-4.24597	-3.449293	-1.923234	-2.091761	-3.777932	-3.11134	1.939965	-1.972561	-1.590242	1.17728	-0.07708	-0.041146	-0.072187	-0.043786	4.028827	1.478071	-0.838878	6.265347	2.566146	2.301314	1.490632	1.759047	1.109202	-0.044455	-0.908136	3.291311	0.86288	0.488353	0.859849	0.106391	-1.387527	-1.937954	-0.97974	1.186908	-0.417366	-0.883476	-1.427148	-1.808307	4.641348	2.151634	2.040893	5.803882	3.641806	4.242889	5.757344	3.952363	1.351056	-1.420773	-1.793993	-0.944106	-1.607457	-1.339195	-2.805978	-1.491625	3.185847	-1.334807	-1.198664	2.03198	1.235903	0.900448	0.983723	0.780138	1.95134	1.100091	0.419001	3.87271	2.192849	1.219647	2.328674	1.208444	-0.620998	-0.790151	-0.826123	2.351083	0.222185	-0.454781	-0.599225	-0.937198	0.773441	-2.310541	-1.97166	-0.783656	-1.530143	-1.333621	-1.619336	-1.102794	2.111472	-1.287184	-0.971014	1.555337	0.506485	-0.458403	-0.273102	-0.185594	3.131986	0.246175	1.070025	3.12984	3.208979	1.424791	2.266677	2.364171	1.870986	1.332696	1.293983	4.039803	2.574818	1.981371	2.050508	1.802557	-0.472109	-0.28941	1.146899	2.408209	0.728405	0.697562	-0.057968	0.63377	0.905216	-1.198658	0.130544	0.359647	-0.141432	-0.207258	-0.362919	1.510906	2.494782	0.761436	1.725691	2.570434	2.206109	2.04304	1.900638	3.821073	3.774216	3.826033	4.379599	5.071011	4.146933	5.445439	4.035764	6.463223	-3.020038	-0.354341	1.131684	-5.567143	-2.354893	-1.882073	1.247764	-2.052831	-1.472888	-0.981181	3.545719	-5.458823	1.000512	-0.283916	-0.226077	0.554726	-1.951961	-1.620677	2.303863	-2.231512	1.49768	-0.484521	-1.003176	-0.053603	-4.240385	-2.059571	0.727617	-5.205686	0.663652	-3.468633	-0.795212	-1.5725	-2.577195	0.047225	1.904645	-5.399062	1.491003	-1.599959	-0.06159	-0.128562	-2.328566	-1.378715	2.876184	-4.294183	1.843892	-0.464492	-0.597533	0.980963	-4.266518	-3.245775	-0.057453	-2.356747	-0.293679	-2.896822	-3.944017	-1.080049	-3.30594	-1.765966	-0.502016	-5.637249	-4.305886	-3.979827	-0.863759	-2.720663	-4.133807	-3.035876	0.452775	-7.071009	-1.980153	-3.522194	-1.681572	-2.311194	-2.7163	-1.030688	2.013843	-5.216924	2.156225	-0.370603	0.626351	1.81514	-4.824549	-3.187053	-0.522268	-5.087897	-1.858634	-4.218445	-4.71673	-1.588566	-3.56015	-3.738179	-0.399229	-2.677336	-1.604065	-2.305843	-3.305866	-1.034938	-1.415677	-0.25542	3.79224	-4.855968	3.30743	0.471964	1.098558	2.033489	-4.236262	-3.443653	-0.81439	-6.265664	-4.539065	-4.127208	-2.33883	-3.222127	-4.199827	-3.636144	-0.073433	-6.495252	-1.736232	-2.673229	-1.408255	-0.943756	-4.79882	-4.583829	0.081978	-5.299892	-1.506988	-2.815047	-3.039716	-0.244775	-5.50001	-4.876394	-1.068312	-3.075644	-2.744877	-2.948815	-4.651664	-1.57281	-2.505271	-2.023547	-0.204251	-3.266816	-3.101387	-1.923239	-0.561934	-1.29059	-4.294013	-5.286793	-0.759689	-6.055324	-4.731214	-3.026521	-1.571469	-2.291689	-4.277022	-5.874251	-0.273423	-6.154562	-1.588973	-3.592007	0.118494	-1.096391	-4.431525	-5.394622	0.015952	-4.106651	-2.648419	-1.750641	-3.205744	0.240269	-2.941361	-3.65463	0.465909	-0.338759	-1.066328	-0.56158	-2.448166	0.85517	-2.16285	-4.234609	-0.574969	-2.818569	-0.57035	1.887682	-1.677811	1.575313	-1.866068	-3.809455	0.443269	-1.833602	-0.971943	0.031196	-0.327138	0.902328	-1.184867	-2.387959	2.264002	-0.301606	-0.046246	2.160899	-0.152581	3.058856	-2.585428	-6.493718	-2.639271	2.038074	-0.428923	-2.949912	-3.112317	-2.888474	-1.596114	-5.595531	-0.95294	2.901546	0.639408	-0.225775	-1.908731	-0.964192	-2.369855	-5.229421	-1.566923	2.118809	0.761095	-0.613908	-1.744363	-0.682732	-2.681899	-6.687661	-2.266524	-0.842626	-2.144315	-3.023928	-3.450835	-2.717434	-3.492434	-6.457602	-2.309755	2.1533	-0.16247	-2.34086	-2.729995	-2.455146	-3.508701	-6.469455	-0.230964	0.946481	0.434018	-0.331668	-3.484267	-1.428678	-3.546441	-5.363199	-2.020097	-0.95718	0.206501	-1.067854	-2.563212	-1.077163	-3.343652	-5.509814	-2.795439	-4.914446	-3.478499	-2.863359	-3.778978	-4.166135	-5.545501	-8.391952	-4.768035	-1.278929	-2.762931	-3.992141	-4.671925	-4.54812	-5.314423	-7.282413	-4.12007	0.17561	-1.226223	-2.352524	-4.102717	-2.959922	-7.402394	-8.167993	-4.211229	-2.316966	-1.282292	-1.498219	-5.139846	-2.80789	-3.958445	-5.012015	-2.136092	-1.832565	-1.949364	-1.229486	-2.633458	-1.724792	-3.312016	-6.044904	-1.386651	2.848621	-0.361584	-0.715336	-2.933358	-1.353836	-6.408682	-7.392521	-4.161726	-3.610499	-3.331119	-3.396379	-3.903932	-4.665182	-6.054292	-8.55216	-3.564666	-0.405632	-1.076729	-3.247263	-3.388008	-3.515829	-6.805515	-8.102145	-3.503061	-0.989091	-1.046818	-2.013815	-3.676911	-2.332869	-4.534573	-5.994304	-4.190409	-1.094393	-1.662928	-0.351608	-3.204979	-2.159348	-4.256371	-4.239987	-2.448069	-4.14257	2.86135	-4.107664	-1.169043	-2.269258	-7.018961	-6.609378	-4.017496	-3.351171	-2.372145	-1.93093	-3.360355	-3.086606	-6.748919	-7.099407	-3.088798	-0.575992	-0.448822	-2.260461	-1.867424	-2.093431	-5.056561	-4.909133	-1.72039	1.00207	1.411498	0.257466	-0.902173	-0.491358	-3.726355	-3.807322	-0.219898	0.804876	0.85759	-2.072266	0.689982	-0.009201	-3.567104	-2.371743	-1.011237	0.114524	1.13281	-0.606567	1.217617	-1.247208	-2.902641	-1.281096	0.020658	1.04845	1.276266	0.081899	0.766222	0.116419	-0.644974	0.243618	1.392144	2.811378	1.751745	0.479434	2.07367	1.075935
