# Supplementary material for: When Feelings Arise with Meanings: How Emotion and Meaning of a Native Language Affect Second Language Processing in Adult Learners
Source: PLoS One. 2015 Dec 10;10(12):e0144576. doi: 10.1371/journal.pone.0144576 (PMC4684350; doi:10.1371/journal.pone.0144576)
Supplement: S1 Dataset — (ZIP) [file pone.0144576.s001.zip › N400 (350to550ms).txt]

Participant	F3_LM_Congruent_Associated_Neutral_Ses1	F3_LM_Congruent_Associated_Positive_Ses1	F3_LM_Congruent_Unassociated_Neutral_Ses1	F3_LM_Congruent_Unassociated_Positive_Ses1	F3_LM_Incongruent_Associated_Neutral_Ses1	F3_LM_Incongruent_Associated_Positive_Ses1	F3_LM_Incongruent_Unassociated_Neutral_Ses1	F3_LM_Incongruent_Unassociated_Positive_Ses1	Fz_LM_Congruent_Associated_Neutral_Ses1	Fz_LM_Congruent_Associated_Positive_Ses1	Fz_LM_Congruent_Unassociated_Neutral_Ses1	Fz_LM_Congruent_Unassociated_Positive_Ses1	Fz_LM_Incongruent_Associated_Neutral_Ses1	Fz_LM_Incongruent_Associated_Positive_Ses1	Fz_LM_Incongruent_Unassociated_Neutral_Ses1	Fz_LM_Incongruent_Unassociated_Positive_Ses1	F4_LM_Congruent_Associated_Neutral_Ses1	F4_LM_Congruent_Associated_Positive_Ses1	F4_LM_Congruent_Unassociated_Neutral_Ses1	F4_LM_Congruent_Unassociated_Positive_Ses1	F4_LM_Incongruent_Associated_Neutral_Ses1	F4_LM_Incongruent_Associated_Positive_Ses1	F4_LM_Incongruent_Unassociated_Neutral_Ses1	F4_LM_Incongruent_Unassociated_Positive_Ses1	FC5_LM_Congruent_Associated_Neutral_Ses1	FC5_LM_Congruent_Associated_Positive_Ses1	FC5_LM_Congruent_Unassociated_Neutral_Ses1	FC5_LM_Congruent_Unassociated_Positive_Ses1	FC5_LM_Incongruent_Associated_Neutral_Ses1	FC5_LM_Incongruent_Associated_Positive_Ses1	FC5_LM_Incongruent_Unassociated_Neutral_Ses1	FC5_LM_Incongruent_Unassociated_Positive_Ses1	FC1_LM_Congruent_Associated_Neutral_Ses1	FC1_LM_Congruent_Associated_Positive_Ses1	FC1_LM_Congruent_Unassociated_Neutral_Ses1	FC1_LM_Congruent_Unassociated_Positive_Ses1	FC1_LM_Incongruent_Associated_Neutral_Ses1	FC1_LM_Incongruent_Associated_Positive_Ses1	FC1_LM_Incongruent_Unassociated_Neutral_Ses1	FC1_LM_Incongruent_Unassociated_Positive_Ses1	FC2_LM_Congruent_Associated_Neutral_Ses1	FC2_LM_Congruent_Associated_Positive_Ses1	FC2_LM_Congruent_Unassociated_Neutral_Ses1	FC2_LM_Congruent_Unassociated_Positive_Ses1	FC2_LM_Incongruent_Associated_Neutral_Ses1	FC2_LM_Incongruent_Associated_Positive_Ses1	FC2_LM_Incongruent_Unassociated_Neutral_Ses1	FC2_LM_Incongruent_Unassociated_Positive_Ses1	FC6_LM_Congruent_Associated_Neutral_Ses1	FC6_LM_Congruent_Associated_Positive_Ses1	FC6_LM_Congruent_Unassociated_Neutral_Ses1	FC6_LM_Congruent_Unassociated_Positive_Ses1	FC6_LM_Incongruent_Associated_Neutral_Ses1	FC6_LM_Incongruent_Associated_Positive_Ses1	FC6_LM_Incongruent_Unassociated_Neutral_Ses1	FC6_LM_Incongruent_Unassociated_Positive_Ses1	T7_LM_Congruent_Associated_Neutral_Ses1	T7_LM_Congruent_Associated_Positive_Ses1	T7_LM_Congruent_Unassociated_Neutral_Ses1	T7_LM_Congruent_Unassociated_Positive_Ses1	T7_LM_Incongruent_Associated_Neutral_Ses1	T7_LM_Incongruent_Associated_Positive_Ses1	T7_LM_Incongruent_Unassociated_Neutral_Ses1	T7_LM_Incongruent_Unassociated_Positive_Ses1	C3_LM_Congruent_Associated_Neutral_Ses1	C3_LM_Congruent_Associated_Positive_Ses1	C3_LM_Congruent_Unassociated_Neutral_Ses1	C3_LM_Congruent_Unassociated_Positive_Ses1	C3_LM_Incongruent_Associated_Neutral_Ses1	C3_LM_Incongruent_Associated_Positive_Ses1	C3_LM_Incongruent_Unassociated_Neutral_Ses1	C3_LM_Incongruent_Unassociated_Positive_Ses1	Cz_LM_Congruent_Associated_Neutral_Ses1	Cz_LM_Congruent_Associated_Positive_Ses1	Cz_LM_Congruent_Unassociated_Neutral_Ses1	Cz_LM_Congruent_Unassociated_Positive_Ses1	Cz_LM_Incongruent_Associated_Neutral_Ses1	Cz_LM_Incongruent_Associated_Positive_Ses1	Cz_LM_Incongruent_Unassociated_Neutral_Ses1	Cz_LM_Incongruent_Unassociated_Positive_Ses1	C4_LM_Congruent_Associated_Neutral_Ses1	C4_LM_Congruent_Associated_Positive_Ses1	C4_LM_Congruent_Unassociated_Neutral_Ses1	C4_LM_Congruent_Unassociated_Positive_Ses1	C4_LM_Incongruent_Associated_Neutral_Ses1	C4_LM_Incongruent_Associated_Positive_Ses1	C4_LM_Incongruent_Unassociated_Neutral_Ses1	C4_LM_Incongruent_Unassociated_Positive_Ses1	T8_LM_Congruent_Associated_Neutral_Ses1	T8_LM_Congruent_Associated_Positive_Ses1	T8_LM_Congruent_Unassociated_Neutral_Ses1	T8_LM_Congruent_Unassociated_Positive_Ses1	T8_LM_Incongruent_Associated_Neutral_Ses1	T8_LM_Incongruent_Associated_Positive_Ses1	T8_LM_Incongruent_Unassociated_Neutral_Ses1	T8_LM_Incongruent_Unassociated_Positive_Ses1	FCz_LM_Congruent_Associated_Neutral_Ses1	FCz_LM_Congruent_Associated_Positive_Ses1	FCz_LM_Congruent_Unassociated_Neutral_Ses1	FCz_LM_Congruent_Unassociated_Positive_Ses1	FCz_LM_Incongruent_Associated_Neutral_Ses1	FCz_LM_Incongruent_Associated_Positive_Ses1	FCz_LM_Incongruent_Unassociated_Neutral_Ses1	FCz_LM_Incongruent_Unassociated_Positive_Ses1	CP5_LM_Congruent_Associated_Neutral_Ses1	CP5_LM_Congruent_Associated_Positive_Ses1	CP5_LM_Congruent_Unassociated_Neutral_Ses1	CP5_LM_Congruent_Unassociated_Positive_Ses1	CP5_LM_Incongruent_Associated_Neutral_Ses1	CP5_LM_Incongruent_Associated_Positive_Ses1	CP5_LM_Incongruent_Unassociated_Neutral_Ses1	CP5_LM_Incongruent_Unassociated_Positive_Ses1	CP1_LM_Congruent_Associated_Neutral_Ses1	CP1_LM_Congruent_Associated_Positive_Ses1	CP1_LM_Congruent_Unassociated_Neutral_Ses1	CP1_LM_Congruent_Unassociated_Positive_Ses1	CP1_LM_Incongruent_Associated_Neutral_Ses1	CP1_LM_Incongruent_Associated_Positive_Ses1	CP1_LM_Incongruent_Unassociated_Neutral_Ses1	CP1_LM_Incongruent_Unassociated_Positive_Ses1	CP2_LM_Congruent_Associated_Neutral_Ses1	CP2_LM_Congruent_Associated_Positive_Ses1	CP2_LM_Congruent_Unassociated_Neutral_Ses1	CP2_LM_Congruent_Unassociated_Positive_Ses1	CP2_LM_Incongruent_Associated_Neutral_Ses1	CP2_LM_Incongruent_Associated_Positive_Ses1	CP2_LM_Incongruent_Unassociated_Neutral_Ses1	CP2_LM_Incongruent_Unassociated_Positive_Ses1	CP6_LM_Congruent_Associated_Neutral_Ses1	CP6_LM_Congruent_Associated_Positive_Ses1	CP6_LM_Congruent_Unassociated_Neutral_Ses1	CP6_LM_Congruent_Unassociated_Positive_Ses1	CP6_LM_Incongruent_Associated_Neutral_Ses1	CP6_LM_Incongruent_Associated_Positive_Ses1	CP6_LM_Incongruent_Unassociated_Neutral_Ses1	CP6_LM_Incongruent_Unassociated_Positive_Ses1	P7_LM_Congruent_Associated_Neutral_Ses1	P7_LM_Congruent_Associated_Positive_Ses1	P7_LM_Congruent_Unassociated_Neutral_Ses1	P7_LM_Congruent_Unassociated_Positive_Ses1	P7_LM_Incongruent_Associated_Neutral_Ses1	P7_LM_Incongruent_Associated_Positive_Ses1	P7_LM_Incongruent_Unassociated_Neutral_Ses1	P7_LM_Incongruent_Unassociated_Positive_Ses1	P3_LM_Congruent_Associated_Neutral_Ses1	P3_LM_Congruent_Associated_Positive_Ses1	P3_LM_Congruent_Unassociated_Neutral_Ses1	P3_LM_Congruent_Unassociated_Positive_Ses1	P3_LM_Incongruent_Associated_Neutral_Ses1	P3_LM_Incongruent_Associated_Positive_Ses1	P3_LM_Incongruent_Unassociated_Neutral_Ses1	P3_LM_Incongruent_Unassociated_Positive_Ses1	Pz_LM_Congruent_Associated_Neutral_Ses1	Pz_LM_Congruent_Associated_Positive_Ses1	Pz_LM_Congruent_Unassociated_Neutral_Ses1	Pz_LM_Congruent_Unassociated_Positive_Ses1	Pz_LM_Incongruent_Associated_Neutral_Ses1	Pz_LM_Incongruent_Associated_Positive_Ses1	Pz_LM_Incongruent_Unassociated_Neutral_Ses1	Pz_LM_Incongruent_Unassociated_Positive_Ses1	P4_LM_Congruent_Associated_Neutral_Ses1	P4_LM_Congruent_Associated_Positive_Ses1	P4_LM_Congruent_Unassociated_Neutral_Ses1	P4_LM_Congruent_Unassociated_Positive_Ses1	P4_LM_Incongruent_Associated_Neutral_Ses1	P4_LM_Incongruent_Associated_Positive_Ses1	P4_LM_Incongruent_Unassociated_Neutral_Ses1	P4_LM_Incongruent_Unassociated_Positive_Ses1	P8_LM_Congruent_Associated_Neutral_Ses1	P8_LM_Congruent_Associated_Positive_Ses1	P8_LM_Congruent_Unassociated_Neutral_Ses1	P8_LM_Congruent_Unassociated_Positive_Ses1	P8_LM_Incongruent_Associated_Neutral_Ses1	P8_LM_Incongruent_Associated_Positive_Ses1	P8_LM_Incongruent_Unassociated_Neutral_Ses1	P8_LM_Incongruent_Unassociated_Positive_Ses1	O1_LM_Congruent_Associated_Neutral_Ses1	O1_LM_Congruent_Associated_Positive_Ses1	O1_LM_Congruent_Unassociated_Neutral_Ses1	O1_LM_Congruent_Unassociated_Positive_Ses1	O1_LM_Incongruent_Associated_Neutral_Ses1	O1_LM_Incongruent_Associated_Positive_Ses1	O1_LM_Incongruent_Unassociated_Neutral_Ses1	O1_LM_Incongruent_Unassociated_Positive_Ses1	Oz_LM_Congruent_Associated_Neutral_Ses1	Oz_LM_Congruent_Associated_Positive_Ses1	Oz_LM_Congruent_Unassociated_Neutral_Ses1	Oz_LM_Congruent_Unassociated_Positive_Ses1	Oz_LM_Incongruent_Associated_Neutral_Ses1	Oz_LM_Incongruent_Associated_Positive_Ses1	Oz_LM_Incongruent_Unassociated_Neutral_Ses1	Oz_LM_Incongruent_Unassociated_Positive_Ses1	O2_LM_Congruent_Associated_Neutral_Ses1	O2_LM_Congruent_Associated_Positive_Ses1	O2_LM_Congruent_Unassociated_Neutral_Ses1	O2_LM_Congruent_Unassociated_Positive_Ses1	O2_LM_Incongruent_Associated_Neutral_Ses1	O2_LM_Incongruent_Associated_Positive_Ses1	O2_LM_Incongruent_Unassociated_Neutral_Ses1	O2_LM_Incongruent_Unassociated_Positive_Ses1	F3_LM_Congruent_Associated_Neutral_Ses2	F3_LM_Congruent_Associated_Positive_Ses2	F3_LM_Congruent_Unassociated_Neutral_Ses2	F3_LM_Congruent_Unassociated_Positive_Ses2	F3_LM_Incongruent_Associated_Neutral_Ses2	F3_LM_Incongruent_Associated_Positive_Ses2	F3_LM_Incongruent_Unassociated_Neutral_Ses2	F3_LM_Incongruent_Unassociated_Positive_Ses2	Fz_LM_Congruent_Associated_Neutral_Ses2	Fz_LM_Congruent_Associated_Positive_Ses2	Fz_LM_Congruent_Unassociated_Neutral_Ses2	Fz_LM_Congruent_Unassociated_Positive_Ses2	Fz_LM_Incongruent_Associated_Neutral_Ses2	Fz_LM_Incongruent_Associated_Positive_Ses2	Fz_LM_Incongruent_Unassociated_Neutral_Ses2	Fz_LM_Incongruent_Unassociated_Positive_Ses2	F4_LM_Congruent_Associated_Neutral_Ses2	F4_LM_Congruent_Associated_Positive_Ses2	F4_LM_Congruent_Unassociated_Neutral_Ses2	F4_LM_Congruent_Unassociated_Positive_Ses2	F4_LM_Incongruent_Associated_Neutral_Ses2	F4_LM_Incongruent_Associated_Positive_Ses2	F4_LM_Incongruent_Unassociated_Neutral_Ses2	F4_LM_Incongruent_Unassociated_Positive_Ses2	FC5_LM_Congruent_Associated_Neutral_Ses2	FC5_LM_Congruent_Associated_Positive_Ses2	FC5_LM_Congruent_Unassociated_Neutral_Ses2	FC5_LM_Congruent_Unassociated_Positive_Ses2	FC5_LM_Incongruent_Associated_Neutral_Ses2	FC5_LM_Incongruent_Associated_Positive_Ses2	FC5_LM_Incongruent_Unassociated_Neutral_Ses2	FC5_LM_Incongruent_Unassociated_Positive_Ses2	FC1_LM_Congruent_Associated_Neutral_Ses2	FC1_LM_Congruent_Associated_Positive_Ses2	FC1_LM_Congruent_Unassociated_Neutral_Ses2	FC1_LM_Congruent_Unassociated_Positive_Ses2	FC1_LM_Incongruent_Associated_Neutral_Ses2	FC1_LM_Incongruent_Associated_Positive_Ses2	FC1_LM_Incongruent_Unassociated_Neutral_Ses2	FC1_LM_Incongruent_Unassociated_Positive_Ses2	FC2_LM_Congruent_Associated_Neutral_Ses2	FC2_LM_Congruent_Associated_Positive_Ses2	FC2_LM_Congruent_Unassociated_Neutral_Ses2	FC2_LM_Congruent_Unassociated_Positive_Ses2	FC2_LM_Incongruent_Associated_Neutral_Ses2	FC2_LM_Incongruent_Associated_Positive_Ses2	FC2_LM_Incongruent_Unassociated_Neutral_Ses2	FC2_LM_Incongruent_Unassociated_Positive_Ses2	FC6_LM_Congruent_Associated_Neutral_Ses2	FC6_LM_Congruent_Associated_Positive_Ses2	FC6_LM_Congruent_Unassociated_Neutral_Ses2	FC6_LM_Congruent_Unassociated_Positive_Ses2	FC6_LM_Incongruent_Associated_Neutral_Ses2	FC6_LM_Incongruent_Associated_Positive_Ses2	FC6_LM_Incongruent_Unassociated_Neutral_Ses2	FC6_LM_Incongruent_Unassociated_Positive_Ses2	T7_LM_Congruent_Associated_Neutral_Ses2	T7_LM_Congruent_Associated_Positive_Ses2	T7_LM_Congruent_Unassociated_Neutral_Ses2	T7_LM_Congruent_Unassociated_Positive_Ses2	T7_LM_Incongruent_Associated_Neutral_Ses2	T7_LM_Incongruent_Associated_Positive_Ses2	T7_LM_Incongruent_Unassociated_Neutral_Ses2	T7_LM_Incongruent_Unassociated_Positive_Ses2	C3_LM_Congruent_Associated_Neutral_Ses2	C3_LM_Congruent_Associated_Positive_Ses2	C3_LM_Congruent_Unassociated_Neutral_Ses2	C3_LM_Congruent_Unassociated_Positive_Ses2	C3_LM_Incongruent_Associated_Neutral_Ses2	C3_LM_Incongruent_Associated_Positive_Ses2	C3_LM_Incongruent_Unassociated_Neutral_Ses2	C3_LM_Incongruent_Unassociated_Positive_Ses2	Cz_LM_Congruent_Associated_Neutral_Ses2	Cz_LM_Congruent_Associated_Positive_Ses2	Cz_LM_Congruent_Unassociated_Neutral_Ses2	Cz_LM_Congruent_Unassociated_Positive_Ses2	Cz_LM_Incongruent_Associated_Neutral_Ses2	Cz_LM_Incongruent_Associated_Positive_Ses2	Cz_LM_Incongruent_Unassociated_Neutral_Ses2	Cz_LM_Incongruent_Unassociated_Positive_Ses2	C4_LM_Congruent_Associated_Neutral_Ses2	C4_LM_Congruent_Associated_Positive_Ses2	C4_LM_Congruent_Unassociated_Neutral_Ses2	C4_LM_Congruent_Unassociated_Positive_Ses2	C4_LM_Incongruent_Associated_Neutral_Ses2	C4_LM_Incongruent_Associated_Positive_Ses2	C4_LM_Incongruent_Unassociated_Neutral_Ses2	C4_LM_Incongruent_Unassociated_Positive_Ses2	T8_LM_Congruent_Associated_Neutral_Ses2	T8_LM_Congruent_Associated_Positive_Ses2	T8_LM_Congruent_Unassociated_Neutral_Ses2	T8_LM_Congruent_Unassociated_Positive_Ses2	T8_LM_Incongruent_Associated_Neutral_Ses2	T8_LM_Incongruent_Associated_Positive_Ses2	T8_LM_Incongruent_Unassociated_Neutral_Ses2	T8_LM_Incongruent_Unassociated_Positive_Ses2	FCz_LM_Congruent_Associated_Neutral_Ses2	FCz_LM_Congruent_Associated_Positive_Ses2	FCz_LM_Congruent_Unassociated_Neutral_Ses2	FCz_LM_Congruent_Unassociated_Positive_Ses2	FCz_LM_Incongruent_Associated_Neutral_Ses2	FCz_LM_Incongruent_Associated_Positive_Ses2	FCz_LM_Incongruent_Unassociated_Neutral_Ses2	FCz_LM_Incongruent_Unassociated_Positive_Ses2	CP5_LM_Congruent_Associated_Neutral_Ses2	CP5_LM_Congruent_Associated_Positive_Ses2	CP5_LM_Congruent_Unassociated_Neutral_Ses2	CP5_LM_Congruent_Unassociated_Positive_Ses2	CP5_LM_Incongruent_Associated_Neutral_Ses2	CP5_LM_Incongruent_Associated_Positive_Ses2	CP5_LM_Incongruent_Unassociated_Neutral_Ses2	CP5_LM_Incongruent_Unassociated_Positive_Ses2	CP1_LM_Congruent_Associated_Neutral_Ses2	CP1_LM_Congruent_Associated_Positive_Ses2	CP1_LM_Congruent_Unassociated_Neutral_Ses2	CP1_LM_Congruent_Unassociated_Positive_Ses2	CP1_LM_Incongruent_Associated_Neutral_Ses2	CP1_LM_Incongruent_Associated_Positive_Ses2	CP1_LM_Incongruent_Unassociated_Neutral_Ses2	CP1_LM_Incongruent_Unassociated_Positive_Ses2	CP2_LM_Congruent_Associated_Neutral_Ses2	CP2_LM_Congruent_Associated_Positive_Ses2	CP2_LM_Congruent_Unassociated_Neutral_Ses2	CP2_LM_Congruent_Unassociated_Positive_Ses2	CP2_LM_Incongruent_Associated_Neutral_Ses2	CP2_LM_Incongruent_Associated_Positive_Ses2	CP2_LM_Incongruent_Unassociated_Neutral_Ses2	CP2_LM_Incongruent_Unassociated_Positive_Ses2	CP6_LM_Congruent_Associated_Neutral_Ses2	CP6_LM_Congruent_Associated_Positive_Ses2	CP6_LM_Congruent_Unassociated_Neutral_Ses2	CP6_LM_Congruent_Unassociated_Positive_Ses2	CP6_LM_Incongruent_Associated_Neutral_Ses2	CP6_LM_Incongruent_Associated_Positive_Ses2	CP6_LM_Incongruent_Unassociated_Neutral_Ses2	CP6_LM_Incongruent_Unassociated_Positive_Ses2	P7_LM_Congruent_Associated_Neutral_Ses2	P7_LM_Congruent_Associated_Positive_Ses2	P7_LM_Congruent_Unassociated_Neutral_Ses2	P7_LM_Congruent_Unassociated_Positive_Ses2	P7_LM_Incongruent_Associated_Neutral_Ses2	P7_LM_Incongruent_Associated_Positive_Ses2	P7_LM_Incongruent_Unassociated_Neutral_Ses2	P7_LM_Incongruent_Unassociated_Positive_Ses2	P3_LM_Congruent_Associated_Neutral_Ses2	P3_LM_Congruent_Associated_Positive_Ses2	P3_LM_Congruent_Unassociated_Neutral_Ses2	P3_LM_Congruent_Unassociated_Positive_Ses2	P3_LM_Incongruent_Associated_Neutral_Ses2	P3_LM_Incongruent_Associated_Positive_Ses2	P3_LM_Incongruent_Unassociated_Neutral_Ses2	P3_LM_Incongruent_Unassociated_Positive_Ses2	Pz_LM_Congruent_Associated_Neutral_Ses2	Pz_LM_Congruent_Associated_Positive_Ses2	Pz_LM_Congruent_Unassociated_Neutral_Ses2	Pz_LM_Congruent_Unassociated_Positive_Ses2	Pz_LM_Incongruent_Associated_Neutral_Ses2	Pz_LM_Incongruent_Associated_Positive_Ses2	Pz_LM_Incongruent_Unassociated_Neutral_Ses2	Pz_LM_Incongruent_Unassociated_Positive_Ses2	P4_LM_Congruent_Associated_Neutral_Ses2	P4_LM_Congruent_Associated_Positive_Ses2	P4_LM_Congruent_Unassociated_Neutral_Ses2	P4_LM_Congruent_Unassociated_Positive_Ses2	P4_LM_Incongruent_Associated_Neutral_Ses2	P4_LM_Incongruent_Associated_Positive_Ses2	P4_LM_Incongruent_Unassociated_Neutral_Ses2	P4_LM_Incongruent_Unassociated_Positive_Ses2	P8_LM_Congruent_Associated_Neutral_Ses2	P8_LM_Congruent_Associated_Positive_Ses2	P8_LM_Congruent_Unassociated_Neutral_Ses2	P8_LM_Congruent_Unassociated_Positive_Ses2	P8_LM_Incongruent_Associated_Neutral_Ses2	P8_LM_Incongruent_Associated_Positive_Ses2	P8_LM_Incongruent_Unassociated_Neutral_Ses2	P8_LM_Incongruent_Unassociated_Positive_Ses2	O1_LM_Congruent_Associated_Neutral_Ses2	O1_LM_Congruent_Associated_Positive_Ses2	O1_LM_Congruent_Unassociated_Neutral_Ses2	O1_LM_Congruent_Unassociated_Positive_Ses2	O1_LM_Incongruent_Associated_Neutral_Ses2	O1_LM_Incongruent_Associated_Positive_Ses2	O1_LM_Incongruent_Unassociated_Neutral_Ses2	O1_LM_Incongruent_Unassociated_Positive_Ses2	Oz_LM_Congruent_Associated_Neutral_Ses2	Oz_LM_Congruent_Associated_Positive_Ses2	Oz_LM_Congruent_Unassociated_Neutral_Ses2	Oz_LM_Congruent_Unassociated_Positive_Ses2	Oz_LM_Incongruent_Associated_Neutral_Ses2	Oz_LM_Incongruent_Associated_Positive_Ses2	Oz_LM_Incongruent_Unassociated_Neutral_Ses2	Oz_LM_Incongruent_Unassociated_Positive_Ses2	O2_LM_Congruent_Associated_Neutral_Ses2	O2_LM_Congruent_Associated_Positive_Ses2	O2_LM_Congruent_Unassociated_Neutral_Ses2	O2_LM_Congruent_Unassociated_Positive_Ses2	O2_LM_Incongruent_Associated_Neutral_Ses2	O2_LM_Incongruent_Associated_Positive_Ses2	O2_LM_Incongruent_Unassociated_Neutral_Ses2	O2_LM_Incongruent_Unassociated_Positive_Ses2	F3_LM_Congruent_Associated_Neutral_Ses3	F3_LM_Congruent_Associated_Positive_Ses3	F3_LM_Congruent_Unassociated_Neutral_Ses3	F3_LM_Congruent_Unassociated_Positive_Ses3	F3_LM_Incongruent_Associated_Neutral_Ses3	F3_LM_Incongruent_Associated_Positive_Ses3	F3_LM_Incongruent_Unassociated_Neutral_Ses3	F3_LM_Incongruent_Unassociated_Positive_Ses3	Fz_LM_Congruent_Associated_Neutral_Ses3	Fz_LM_Congruent_Associated_Positive_Ses3	Fz_LM_Congruent_Unassociated_Neutral_Ses3	Fz_LM_Congruent_Unassociated_Positive_Ses3	Fz_LM_Incongruent_Associated_Neutral_Ses3	Fz_LM_Incongruent_Associated_Positive_Ses3	Fz_LM_Incongruent_Unassociated_Neutral_Ses3	Fz_LM_Incongruent_Unassociated_Positive_Ses3	F4_LM_Congruent_Associated_Neutral_Ses3	F4_LM_Congruent_Associated_Positive_Ses3	F4_LM_Congruent_Unassociated_Neutral_Ses3	F4_LM_Congruent_Unassociated_Positive_Ses3	F4_LM_Incongruent_Associated_Neutral_Ses3	F4_LM_Incongruent_Associated_Positive_Ses3	F4_LM_Incongruent_Unassociated_Neutral_Ses3	F4_LM_Incongruent_Unassociated_Positive_Ses3	FC5_LM_Congruent_Associated_Neutral_Ses3	FC5_LM_Congruent_Associated_Positive_Ses3	FC5_LM_Congruent_Unassociated_Neutral_Ses3	FC5_LM_Congruent_Unassociated_Positive_Ses3	FC5_LM_Incongruent_Associated_Neutral_Ses3	FC5_LM_Incongruent_Associated_Positive_Ses3	FC5_LM_Incongruent_Unassociated_Neutral_Ses3	FC5_LM_Incongruent_Unassociated_Positive_Ses3	FC1_LM_Congruent_Associated_Neutral_Ses3	FC1_LM_Congruent_Associated_Positive_Ses3	FC1_LM_Congruent_Unassociated_Neutral_Ses3	FC1_LM_Congruent_Unassociated_Positive_Ses3	FC1_LM_Incongruent_Associated_Neutral_Ses3	FC1_LM_Incongruent_Associated_Positive_Ses3	FC1_LM_Incongruent_Unassociated_Neutral_Ses3	FC1_LM_Incongruent_Unassociated_Positive_Ses3	FC2_LM_Congruent_Associated_Neutral_Ses3	FC2_LM_Congruent_Associated_Positive_Ses3	FC2_LM_Congruent_Unassociated_Neutral_Ses3	FC2_LM_Congruent_Unassociated_Positive_Ses3	FC2_LM_Incongruent_Associated_Neutral_Ses3	FC2_LM_Incongruent_Associated_Positive_Ses3	FC2_LM_Incongruent_Unassociated_Neutral_Ses3	FC2_LM_Incongruent_Unassociated_Positive_Ses3	FC6_LM_Congruent_Associated_Neutral_Ses3	FC6_LM_Congruent_Associated_Positive_Ses3	FC6_LM_Congruent_Unassociated_Neutral_Ses3	FC6_LM_Congruent_Unassociated_Positive_Ses3	FC6_LM_Incongruent_Associated_Neutral_Ses3	FC6_LM_Incongruent_Associated_Positive_Ses3	FC6_LM_Incongruent_Unassociated_Neutral_Ses3	FC6_LM_Incongruent_Unassociated_Positive_Ses3	T7_LM_Congruent_Associated_Neutral_Ses3	T7_LM_Congruent_Associated_Positive_Ses3	T7_LM_Congruent_Unassociated_Neutral_Ses3	T7_LM_Congruent_Unassociated_Positive_Ses3	T7_LM_Incongruent_Associated_Neutral_Ses3	T7_LM_Incongruent_Associated_Positive_Ses3	T7_LM_Incongruent_Unassociated_Neutral_Ses3	T7_LM_Incongruent_Unassociated_Positive_Ses3	C3_LM_Congruent_Associated_Neutral_Ses3	C3_LM_Congruent_Associated_Positive_Ses3	C3_LM_Congruent_Unassociated_Neutral_Ses3	C3_LM_Congruent_Unassociated_Positive_Ses3	C3_LM_Incongruent_Associated_Neutral_Ses3	C3_LM_Incongruent_Associated_Positive_Ses3	C3_LM_Incongruent_Unassociated_Neutral_Ses3	C3_LM_Incongruent_Unassociated_Positive_Ses3	Cz_LM_Congruent_Associated_Neutral_Ses3	Cz_LM_Congruent_Associated_Positive_Ses3	Cz_LM_Congruent_Unassociated_Neutral_Ses3	Cz_LM_Congruent_Unassociated_Positive_Ses3	Cz_LM_Incongruent_Associated_Neutral_Ses3	Cz_LM_Incongruent_Associated_Positive_Ses3	Cz_LM_Incongruent_Unassociated_Neutral_Ses3	Cz_LM_Incongruent_Unassociated_Positive_Ses3	C4_LM_Congruent_Associated_Neutral_Ses3	C4_LM_Congruent_Associated_Positive_Ses3	C4_LM_Congruent_Unassociated_Neutral_Ses3	C4_LM_Congruent_Unassociated_Positive_Ses3	C4_LM_Incongruent_Associated_Neutral_Ses3	C4_LM_Incongruent_Associated_Positive_Ses3	C4_LM_Incongruent_Unassociated_Neutral_Ses3	C4_LM_Incongruent_Unassociated_Positive_Ses3	T8_LM_Congruent_Associated_Neutral_Ses3	T8_LM_Congruent_Associated_Positive_Ses3	T8_LM_Congruent_Unassociated_Neutral_Ses3	T8_LM_Congruent_Unassociated_Positive_Ses3	T8_LM_Incongruent_Associated_Neutral_Ses3	T8_LM_Incongruent_Associated_Positive_Ses3	T8_LM_Incongruent_Unassociated_Neutral_Ses3	T8_LM_Incongruent_Unassociated_Positive_Ses3	FCz_LM_Congruent_Associated_Neutral_Ses3	FCz_LM_Congruent_Associated_Positive_Ses3	FCz_LM_Congruent_Unassociated_Neutral_Ses3	FCz_LM_Congruent_Unassociated_Positive_Ses3	FCz_LM_Incongruent_Associated_Neutral_Ses3	FCz_LM_Incongruent_Associated_Positive_Ses3	FCz_LM_Incongruent_Unassociated_Neutral_Ses3	FCz_LM_Incongruent_Unassociated_Positive_Ses3	CP5_LM_Congruent_Associated_Neutral_Ses3	CP5_LM_Congruent_Associated_Positive_Ses3	CP5_LM_Congruent_Unassociated_Neutral_Ses3	CP5_LM_Congruent_Unassociated_Positive_Ses3	CP5_LM_Incongruent_Associated_Neutral_Ses3	CP5_LM_Incongruent_Associated_Positive_Ses3	CP5_LM_Incongruent_Unassociated_Neutral_Ses3	CP5_LM_Incongruent_Unassociated_Positive_Ses3	CP1_LM_Congruent_Associated_Neutral_Ses3	CP1_LM_Congruent_Associated_Positive_Ses3	CP1_LM_Congruent_Unassociated_Neutral_Ses3	CP1_LM_Congruent_Unassociated_Positive_Ses3	CP1_LM_Incongruent_Associated_Neutral_Ses3	CP1_LM_Incongruent_Associated_Positive_Ses3	CP1_LM_Incongruent_Unassociated_Neutral_Ses3	CP1_LM_Incongruent_Unassociated_Positive_Ses3	CP2_LM_Congruent_Associated_Neutral_Ses3	CP2_LM_Congruent_Associated_Positive_Ses3	CP2_LM_Congruent_Unassociated_Neutral_Ses3	CP2_LM_Congruent_Unassociated_Positive_Ses3	CP2_LM_Incongruent_Associated_Neutral_Ses3	CP2_LM_Incongruent_Associated_Positive_Ses3	CP2_LM_Incongruent_Unassociated_Neutral_Ses3	CP2_LM_Incongruent_Unassociated_Positive_Ses3	CP6_LM_Congruent_Associated_Neutral_Ses3	CP6_LM_Congruent_Associated_Positive_Ses3	CP6_LM_Congruent_Unassociated_Neutral_Ses3	CP6_LM_Congruent_Unassociated_Positive_Ses3	CP6_LM_Incongruent_Associated_Neutral_Ses3	CP6_LM_Incongruent_Associated_Positive_Ses3	CP6_LM_Incongruent_Unassociated_Neutral_Ses3	CP6_LM_Incongruent_Unassociated_Positive_Ses3	P7_LM_Congruent_Associated_Neutral_Ses3	P7_LM_Congruent_Associated_Positive_Ses3	P7_LM_Congruent_Unassociated_Neutral_Ses3	P7_LM_Congruent_Unassociated_Positive_Ses3	P7_LM_Incongruent_Associated_Neutral_Ses3	P7_LM_Incongruent_Associated_Positive_Ses3	P7_LM_Incongruent_Unassociated_Neutral_Ses3	P7_LM_Incongruent_Unassociated_Positive_Ses3	P3_LM_Congruent_Associated_Neutral_Ses3	P3_LM_Congruent_Associated_Positive_Ses3	P3_LM_Congruent_Unassociated_Neutral_Ses3	P3_LM_Congruent_Unassociated_Positive_Ses3	P3_LM_Incongruent_Associated_Neutral_Ses3	P3_LM_Incongruent_Associated_Positive_Ses3	P3_LM_Incongruent_Unassociated_Neutral_Ses3	P3_LM_Incongruent_Unassociated_Positive_Ses3	Pz_LM_Congruent_Associated_Neutral_Ses3	Pz_LM_Congruent_Associated_Positive_Ses3	Pz_LM_Congruent_Unassociated_Neutral_Ses3	Pz_LM_Congruent_Unassociated_Positive_Ses3	Pz_LM_Incongruent_Associated_Neutral_Ses3	Pz_LM_Incongruent_Associated_Positive_Ses3	Pz_LM_Incongruent_Unassociated_Neutral_Ses3	Pz_LM_Incongruent_Unassociated_Positive_Ses3	P4_LM_Congruent_Associated_Neutral_Ses3	P4_LM_Congruent_Associated_Positive_Ses3	P4_LM_Congruent_Unassociated_Neutral_Ses3	P4_LM_Congruent_Unassociated_Positive_Ses3	P4_LM_Incongruent_Associated_Neutral_Ses3	P4_LM_Incongruent_Associated_Positive_Ses3	P4_LM_Incongruent_Unassociated_Neutral_Ses3	P4_LM_Incongruent_Unassociated_Positive_Ses3	P8_LM_Congruent_Associated_Neutral_Ses3	P8_LM_Congruent_Associated_Positive_Ses3	P8_LM_Congruent_Unassociated_Neutral_Ses3	P8_LM_Congruent_Unassociated_Positive_Ses3	P8_LM_Incongruent_Associated_Neutral_Ses3	P8_LM_Incongruent_Associated_Positive_Ses3	P8_LM_Incongruent_Unassociated_Neutral_Ses3	P8_LM_Incongruent_Unassociated_Positive_Ses3	O1_LM_Congruent_Associated_Neutral_Ses3	O1_LM_Congruent_Associated_Positive_Ses3	O1_LM_Congruent_Unassociated_Neutral_Ses3	O1_LM_Congruent_Unassociated_Positive_Ses3	O1_LM_Incongruent_Associated_Neutral_Ses3	O1_LM_Incongruent_Associated_Positive_Ses3	O1_LM_Incongruent_Unassociated_Neutral_Ses3	O1_LM_Incongruent_Unassociated_Positive_Ses3	Oz_LM_Congruent_Associated_Neutral_Ses3	Oz_LM_Congruent_Associated_Positive_Ses3	Oz_LM_Congruent_Unassociated_Neutral_Ses3	Oz_LM_Congruent_Unassociated_Positive_Ses3	Oz_LM_Incongruent_Associated_Neutral_Ses3	Oz_LM_Incongruent_Associated_Positive_Ses3	Oz_LM_Incongruent_Unassociated_Neutral_Ses3	Oz_LM_Incongruent_Unassociated_Positive_Ses3	O2_LM_Congruent_Associated_Neutral_Ses3	O2_LM_Congruent_Associated_Positive_Ses3	O2_LM_Congruent_Unassociated_Neutral_Ses3	O2_LM_Congruent_Unassociated_Positive_Ses3	O2_LM_Incongruent_Associated_Neutral_Ses3	O2_LM_Incongruent_Associated_Positive_Ses3	O2_LM_Incongruent_Unassociated_Neutral_Ses3	O2_LM_Incongruent_Unassociated_Positive_Ses3	F3_LM_Congruent_Associated_Neutral_Ses4	F3_LM_Congruent_Associated_Positive_Ses4	F3_LM_Congruent_Unassociated_Neutral_Ses4	F3_LM_Congruent_Unassociated_Positive_Ses4	F3_LM_Incongruent_Associated_Neutral_Ses4	F3_LM_Incongruent_Associated_Positive_Ses4	F3_LM_Incongruent_Unassociated_Neutral_Ses4	F3_LM_Incongruent_Unassociated_Positive_Ses4	Fz_LM_Congruent_Associated_Neutral_Ses4	Fz_LM_Congruent_Associated_Positive_Ses4	Fz_LM_Congruent_Unassociated_Neutral_Ses4	Fz_LM_Congruent_Unassociated_Positive_Ses4	Fz_LM_Incongruent_Associated_Neutral_Ses4	Fz_LM_Incongruent_Associated_Positive_Ses4	Fz_LM_Incongruent_Unassociated_Neutral_Ses4	Fz_LM_Incongruent_Unassociated_Positive_Ses4	F4_LM_Congruent_Associated_Neutral_Ses4	F4_LM_Congruent_Associated_Positive_Ses4	F4_LM_Congruent_Unassociated_Neutral_Ses4	F4_LM_Congruent_Unassociated_Positive_Ses4	F4_LM_Incongruent_Associated_Neutral_Ses4	F4_LM_Incongruent_Associated_Positive_Ses4	F4_LM_Incongruent_Unassociated_Neutral_Ses4	F4_LM_Incongruent_Unassociated_Positive_Ses4	FC5_LM_Congruent_Associated_Neutral_Ses4	FC5_LM_Congruent_Associated_Positive_Ses4	FC5_LM_Congruent_Unassociated_Neutral_Ses4	FC5_LM_Congruent_Unassociated_Positive_Ses4	FC5_LM_Incongruent_Associated_Neutral_Ses4	FC5_LM_Incongruent_Associated_Positive_Ses4	FC5_LM_Incongruent_Unassociated_Neutral_Ses4	FC5_LM_Incongruent_Unassociated_Positive_Ses4	FC1_LM_Congruent_Associated_Neutral_Ses4	FC1_LM_Congruent_Associated_Positive_Ses4	FC1_LM_Congruent_Unassociated_Neutral_Ses4	FC1_LM_Congruent_Unassociated_Positive_Ses4	FC1_LM_Incongruent_Associated_Neutral_Ses4	FC1_LM_Incongruent_Associated_Positive_Ses4	FC1_LM_Incongruent_Unassociated_Neutral_Ses4	FC1_LM_Incongruent_Unassociated_Positive_Ses4	FC2_LM_Congruent_Associated_Neutral_Ses4	FC2_LM_Congruent_Associated_Positive_Ses4	FC2_LM_Congruent_Unassociated_Neutral_Ses4	FC2_LM_Congruent_Unassociated_Positive_Ses4	FC2_LM_Incongruent_Associated_Neutral_Ses4	FC2_LM_Incongruent_Associated_Positive_Ses4	FC2_LM_Incongruent_Unassociated_Neutral_Ses4	FC2_LM_Incongruent_Unassociated_Positive_Ses4	FC6_LM_Congruent_Associated_Neutral_Ses4	FC6_LM_Congruent_Associated_Positive_Ses4	FC6_LM_Congruent_Unassociated_Neutral_Ses4	FC6_LM_Congruent_Unassociated_Positive_Ses4	FC6_LM_Incongruent_Associated_Neutral_Ses4	FC6_LM_Incongruent_Associated_Positive_Ses4	FC6_LM_Incongruent_Unassociated_Neutral_Ses4	FC6_LM_Incongruent_Unassociated_Positive_Ses4	T7_LM_Congruent_Associated_Neutral_Ses4	T7_LM_Congruent_Associated_Positive_Ses4	T7_LM_Congruent_Unassociated_Neutral_Ses4	T7_LM_Congruent_Unassociated_Positive_Ses4	T7_LM_Incongruent_Associated_Neutral_Ses4	T7_LM_Incongruent_Associated_Positive_Ses4	T7_LM_Incongruent_Unassociated_Neutral_Ses4	T7_LM_Incongruent_Unassociated_Positive_Ses4	C3_LM_Congruent_Associated_Neutral_Ses4	C3_LM_Congruent_Associated_Positive_Ses4	C3_LM_Congruent_Unassociated_Neutral_Ses4	C3_LM_Congruent_Unassociated_Positive_Ses4	C3_LM_Incongruent_Associated_Neutral_Ses4	C3_LM_Incongruent_Associated_Positive_Ses4	C3_LM_Incongruent_Unassociated_Neutral_Ses4	C3_LM_Incongruent_Unassociated_Positive_Ses4	Cz_LM_Congruent_Associated_Neutral_Ses4	Cz_LM_Congruent_Associated_Positive_Ses4	Cz_LM_Congruent_Unassociated_Neutral_Ses4	Cz_LM_Congruent_Unassociated_Positive_Ses4	Cz_LM_Incongruent_Associated_Neutral_Ses4	Cz_LM_Incongruent_Associated_Positive_Ses4	Cz_LM_Incongruent_Unassociated_Neutral_Ses4	Cz_LM_Incongruent_Unassociated_Positive_Ses4	C4_LM_Congruent_Associated_Neutral_Ses4	C4_LM_Congruent_Associated_Positive_Ses4	C4_LM_Congruent_Unassociated_Neutral_Ses4	C4_LM_Congruent_Unassociated_Positive_Ses4	C4_LM_Incongruent_Associated_Neutral_Ses4	C4_LM_Incongruent_Associated_Positive_Ses4	C4_LM_Incongruent_Unassociated_Neutral_Ses4	C4_LM_Incongruent_Unassociated_Positive_Ses4	T8_LM_Congruent_Associated_Neutral_Ses4	T8_LM_Congruent_Associated_Positive_Ses4	T8_LM_Congruent_Unassociated_Neutral_Ses4	T8_LM_Congruent_Unassociated_Positive_Ses4	T8_LM_Incongruent_Associated_Neutral_Ses4	T8_LM_Incongruent_Associated_Positive_Ses4	T8_LM_Incongruent_Unassociated_Neutral_Ses4	T8_LM_Incongruent_Unassociated_Positive_Ses4	FCz_LM_Congruent_Associated_Neutral_Ses4	FCz_LM_Congruent_Associated_Positive_Ses4	FCz_LM_Congruent_Unassociated_Neutral_Ses4	FCz_LM_Congruent_Unassociated_Positive_Ses4	FCz_LM_Incongruent_Associated_Neutral_Ses4	FCz_LM_Incongruent_Associated_Positive_Ses4	FCz_LM_Incongruent_Unassociated_Neutral_Ses4	FCz_LM_Incongruent_Unassociated_Positive_Ses4	CP5_LM_Congruent_Associated_Neutral_Ses4	CP5_LM_Congruent_Associated_Positive_Ses4	CP5_LM_Congruent_Unassociated_Neutral_Ses4	CP5_LM_Congruent_Unassociated_Positive_Ses4	CP5_LM_Incongruent_Associated_Neutral_Ses4	CP5_LM_Incongruent_Associated_Positive_Ses4	CP5_LM_Incongruent_Unassociated_Neutral_Ses4	CP5_LM_Incongruent_Unassociated_Positive_Ses4	CP1_LM_Congruent_Associated_Neutral_Ses4	CP1_LM_Congruent_Associated_Positive_Ses4	CP1_LM_Congruent_Unassociated_Neutral_Ses4	CP1_LM_Congruent_Unassociated_Positive_Ses4	CP1_LM_Incongruent_Associated_Neutral_Ses4	CP1_LM_Incongruent_Associated_Positive_Ses4	CP1_LM_Incongruent_Unassociated_Neutral_Ses4	CP1_LM_Incongruent_Unassociated_Positive_Ses4	CP2_LM_Congruent_Associated_Neutral_Ses4	CP2_LM_Congruent_Associated_Positive_Ses4	CP2_LM_Congruent_Unassociated_Neutral_Ses4	CP2_LM_Congruent_Unassociated_Positive_Ses4	CP2_LM_Incongruent_Associated_Neutral_Ses4	CP2_LM_Incongruent_Associated_Positive_Ses4	CP2_LM_Incongruent_Unassociated_Neutral_Ses4	CP2_LM_Incongruent_Unassociated_Positive_Ses4	CP6_LM_Congruent_Associated_Neutral_Ses4	CP6_LM_Congruent_Associated_Positive_Ses4	CP6_LM_Congruent_Unassociated_Neutral_Ses4	CP6_LM_Congruent_Unassociated_Positive_Ses4	CP6_LM_Incongruent_Associated_Neutral_Ses4	CP6_LM_Incongruent_Associated_Positive_Ses4	CP6_LM_Incongruent_Unassociated_Neutral_Ses4	CP6_LM_Incongruent_Unassociated_Positive_Ses4	P7_LM_Congruent_Associated_Neutral_Ses4	P7_LM_Congruent_Associated_Positive_Ses4	P7_LM_Congruent_Unassociated_Neutral_Ses4	P7_LM_Congruent_Unassociated_Positive_Ses4	P7_LM_Incongruent_Associated_Neutral_Ses4	P7_LM_Incongruent_Associated_Positive_Ses4	P7_LM_Incongruent_Unassociated_Neutral_Ses4	P7_LM_Incongruent_Unassociated_Positive_Ses4	P3_LM_Congruent_Associated_Neutral_Ses4	P3_LM_Congruent_Associated_Positive_Ses4	P3_LM_Congruent_Unassociated_Neutral_Ses4	P3_LM_Congruent_Unassociated_Positive_Ses4	P3_LM_Incongruent_Associated_Neutral_Ses4	P3_LM_Incongruent_Associated_Positive_Ses4	P3_LM_Incongruent_Unassociated_Neutral_Ses4	P3_LM_Incongruent_Unassociated_Positive_Ses4	Pz_LM_Congruent_Associated_Neutral_Ses4	Pz_LM_Congruent_Associated_Positive_Ses4	Pz_LM_Congruent_Unassociated_Neutral_Ses4	Pz_LM_Congruent_Unassociated_Positive_Ses4	Pz_LM_Incongruent_Associated_Neutral_Ses4	Pz_LM_Incongruent_Associated_Positive_Ses4	Pz_LM_Incongruent_Unassociated_Neutral_Ses4	Pz_LM_Incongruent_Unassociated_Positive_Ses4	P4_LM_Congruent_Associated_Neutral_Ses4	P4_LM_Congruent_Associated_Positive_Ses4	P4_LM_Congruent_Unassociated_Neutral_Ses4	P4_LM_Congruent_Unassociated_Positive_Ses4	P4_LM_Incongruent_Associated_Neutral_Ses4	P4_LM_Incongruent_Associated_Positive_Ses4	P4_LM_Incongruent_Unassociated_Neutral_Ses4	P4_LM_Incongruent_Unassociated_Positive_Ses4	P8_LM_Congruent_Associated_Neutral_Ses4	P8_LM_Congruent_Associated_Positive_Ses4	P8_LM_Congruent_Unassociated_Neutral_Ses4	P8_LM_Congruent_Unassociated_Positive_Ses4	P8_LM_Incongruent_Associated_Neutral_Ses4	P8_LM_Incongruent_Associated_Positive_Ses4	P8_LM_Incongruent_Unassociated_Neutral_Ses4	P8_LM_Incongruent_Unassociated_Positive_Ses4	O1_LM_Congruent_Associated_Neutral_Ses4	O1_LM_Congruent_Associated_Positive_Ses4	O1_LM_Congruent_Unassociated_Neutral_Ses4	O1_LM_Congruent_Unassociated_Positive_Ses4	O1_LM_Incongruent_Associated_Neutral_Ses4	O1_LM_Incongruent_Associated_Positive_Ses4	O1_LM_Incongruent_Unassociated_Neutral_Ses4	O1_LM_Incongruent_Unassociated_Positive_Ses4	Oz_LM_Congruent_Associated_Neutral_Ses4	Oz_LM_Congruent_Associated_Positive_Ses4	Oz_LM_Congruent_Unassociated_Neutral_Ses4	Oz_LM_Congruent_Unassociated_Positive_Ses4	Oz_LM_Incongruent_Associated_Neutral_Ses4	Oz_LM_Incongruent_Associated_Positive_Ses4	Oz_LM_Incongruent_Unassociated_Neutral_Ses4	Oz_LM_Incongruent_Unassociated_Positive_Ses4	O2_LM_Congruent_Associated_Neutral_Ses4	O2_LM_Congruent_Associated_Positive_Ses4	O2_LM_Congruent_Unassociated_Neutral_Ses4	O2_LM_Congruent_Unassociated_Positive_Ses4	O2_LM_Incongruent_Associated_Neutral_Ses4	O2_LM_Incongruent_Associated_Positive_Ses4	O2_LM_Incongruent_Unassociated_Neutral_Ses4	O2_LM_Incongruent_Unassociated_Positive_Ses4
2	-1.887359	-1.997964	1.084339	-1.684358	0.19013	3.557429	0.408708	1.556368	-2.32453	-3.178333	0.387868	-0.938266	-0.299562	2.44504	0.09909	-0.155875	-2.71102	-2.535986	-0.059224	-0.390069	-0.577612	2.628175	0.164461	-0.81625	-1.489079	0.002386	-0.018213	-0.817876	1.398607	1.894196	0.157914	2.499599	-2.955978	-2.939075	-1.083761	-1.956057	-0.350942	1.563079	-0.975016	-0.413813	-2.29153	-2.884225	-1.318302	-1.591906	-0.931001	1.114675	-0.974117	-1.527459	-1.554847	-2.060128	-1.238875	-0.911249	-0.202231	1.30987	0.718897	-1.092902	-0.752575	-0.65147	-0.523962	-0.867553	1.344353	1.032378	-0.61217	2.41195	-1.334052	-1.41034	-1.806824	-1.419406	1.050611	2.327838	0.441569	1.831158	-1.625882	-2.323914	-1.352261	-1.399729	0.047757	1.254893	-0.920854	-0.588589	-0.606719	-1.351918	-1.221049	0.117161	0.718248	2.128994	1.313495	-0.975056	-2.074892	-2.019744	-1.813607	-0.812069	0.528963	2.04087	0.823038	-1.777836	-2.820781	-3.573505	-1.309947	-1.386002	-0.971119	1.242843	-1.229686	-1.261354	-0.014078	1.064542	1.08591	0.925523	2.950473	3.85934	1.637765	3.339431	0.991465	1.143728	0.555023	1.819891	2.900305	3.723802	2.04664	2.449191	2.507368	2.462749	0.536498	2.740272	4.022825	4.353435	3.298639	2.336802	0.486003	1.427232	-0.113504	1.972048	2.547786	3.619464	3.157692	0.647838	0.539441	1.785178	0.888367	0.807041	2.446852	2.548016	0.642436	1.932649	3.651338	3.62283	2.987599	3.670579	5.047457	5.404702	4.296192	4.45575	5.245533	5.901045	3.449061	5.552218	6.45512	6.869989	5.8134	5.216524	4.984463	6.508884	2.984803	5.852236	6.452963	6.30217	5.471032	4.21011	1.887244	4.655565	1.670841	3.354205	4.153396	4.126215	3.277901	1.84217	4.067863	5.158615	3.702069	4.332329	6.148767	4.960021	2.933654	3.774698	4.570242	7.238943	5.332223	5.969594	7.002149	5.842477	5.39158	4.942515	3.927736	6.637489	3.248332	5.39574	6.442732	5.643808	4.285295	4.302392	1.46255	0.080838	-2.525265	0.368696	2.448682	0.667899	-3.514106	-1.52802	3.248141	1.016381	-1.946933	0.889423	2.244097	0.033519	-1.699627	-1.832176	2.321038	1.160095	-1.368903	0.963061	2.590789	1.114539	-0.693234	-0.732976	0.397783	2.527895	-0.768248	0.511371	1.896029	1.837022	-2.517555	0.136796	2.407397	0.917147	-1.093128	0.589823	1.57077	1.298124	-2.266446	-1.190417	2.542675	1.929198	-0.393133	0.816759	1.732246	1.071455	-0.277758	-0.821556	1.049079	1.774944	0.223246	0.734215	1.257155	1.635639	0.736318	-0.003794	-0.640156	2.557804	-0.953372	0.508178	0.017787	1.626409	-1.879634	0.241667	2.797246	4.506351	1.476591	2.130748	2.98454	3.436999	0.151727	2.038693	1.779987	2.136377	-0.464163	0.056046	-0.161073	1.111215	-1.093435	-0.598233	2.70852	3.592153	1.719433	1.252342	1.411785	1.893066	1.757534	1.067645	0.387844	1.197792	-0.208914	0.568829	0.465909	0.535355	0.300204	0.239543	2.323009	1.495171	-0.663253	0.225399	1.507471	1.023378	-1.686941	-1.807143	3.792563	7.174088	4.397065	4.794713	4.941617	6.21347	2.661046	5.009084	3.686415	5.572397	2.384835	3.157559	2.78597	4.179626	1.681826	3.350746	4.566936	6.40185	4.049818	3.90012	3.790603	4.534174	3.52484	4.060811	4.009222	5.383566	4.139275	3.737797	4.438385	3.959562	4.083777	3.432399	2.320598	6.267612	3.063764	4.126336	3.732159	4.699459	1.846608	3.77786	5.962528	8.863119	6.194858	6.536713	5.975682	7.276703	4.440535	6.10556	6.893637	8.90922	6.985841	6.682829	6.393403	7.525826	5.579271	6.961516	7.234647	10.079764	8.790649	8.104768	7.458904	8.13466	7.089924	7.767147	5.367805	7.596488	7.559677	5.81155	4.677665	5.638368	4.81362	4.669622	7.341836	10.659911	8.282401	9.315201	6.56663	8.719999	7.011394	7.527203	7.676569	11.306455	9.143337	9.501185	7.879981	9.495754	7.575262	8.92713	6.743576	10.108521	9.378987	8.487713	6.744707	7.671177	6.867443	7.638748	-0.925325	-2.805096	0.128443	1.219236	-4.567978	-1.365208	-0.755043	-0.39672	-0.886521	-1.836189	-0.404646	2.171268	-3.524591	-0.346264	-0.369224	-0.9795	-1.225699	-1.37496	-0.039079	1.789828	-2.589178	1.233103	1.27525	-1.084273	0.511912	-1.226807	1.672912	1.772703	-3.492908	0.312868	0.192743	0.752984	0.573002	-0.875127	0.349064	3.475145	-3.002117	-0.042938	0.253264	0.403035	0.716368	-0.06073	-0.039733	3.577578	-3.125508	1.48238	1.658334	0.035537	0.504821	1.246969	1.04115	2.122374	-1.523952	1.86144	2.32204	1.008266	-0.906367	-0.961819	0.133967	0.007664	-2.872483	-0.418777	-0.747439	0.099903	4.062522	2.037558	3.212131	5.132283	-0.590147	3.397566	3.068687	2.708778	1.119425	0.088373	-0.71997	3.48203	-2.490613	1.499209	1.313427	0.253344	2.659319	2.344272	0.967022	4.059452	-1.334364	3.07777	3.238929	1.087218	0.975003	2.028419	0.942628	1.311913	-1.310854	1.472403	1.911117	0.306734	0.270633	-0.656451	-0.584284	3.42496	-3.147436	0.862323	0.38162	-0.33469	5.177739	4.248553	7.423496	5.53393	1.575988	4.935489	5.390471	4.775937	4.895264	3.012695	3.304963	6.264046	0.450307	4.886074	3.917765	3.345295	4.400473	2.89037	1.569714	5.997675	0.545243	4.64696	4.352846	2.879558	5.286259	4.24268	3.645178	5.499219	1.682197	5.110875	5.534768	3.372125	3.51186	3.359277	4.77062	3.862959	0.93784	3.527656	4.442009	3.05966	7.521191	6.792383	6.923349	8.237308	3.574826	7.879426	7.222772	6.595879	8.396414	6.566763	5.837522	9.620121	4.834569	8.959682	7.475501	7.407727	9.661579	7.577963	6.866038	10.391018	6.666118	9.763489	9.172887	7.327458	7.420505	6.343259	6.135087	7.42344	5.072481	7.963633	8.024138	5.688158	8.377904	8.52838	8.801883	9.724601	6.53603	9.529437	9.061918	7.891851	8.710582	8.544829	8.329593	10.339674	7.871371	10.39537	9.464912	8.617768	10.113455	8.50637	8.997959	11.153268	8.304834	11.670025	10.435256	9.185069	-4.468532	-2.531357	-6.430772	-2.381281	-4.606427	-3.437087	-2.624932	0.867002	-4.713318	-1.883178	-6.514834	-3.067356	-5.090631	-2.989244	-3.37687	0.504321	-3.584969	-2.480924	-8.482506	-2.344174	-2.555277	-1.746462	-2.152565	-0.51006	-3.126381	-0.797978	-3.608783	-1.47578	-3.788234	-3.056319	-1.289441	0.79569	-4.587512	-2.224739	-6.597677	-3.332883	-5.113114	-2.931959	-3.782818	0.493907	-5.147973	-2.478249	-6.214484	-3.105488	-4.696197	-2.523886	-2.854995	-0.067206	-3.52486	-0.945817	-3.170918	-1.027589	-2.595266	-0.775421	-1.100918	-0.5374	-2.376239	0.72978	-1.263083	-0.368171	-2.332597	-1.67862	-2.215727	0.363715	-1.75434	0.675938	-2.093446	-0.364801	-2.619118	-0.110652	-1.030957	-1.182459	-4.584151	-2.25216	-6.031403	-3.615117	-5.367009	-1.382695	-2.332504	-0.678966	-3.32398	-0.132301	-3.44822	-1.654803	-3.090905	-0.432508	-1.505186	-0.945921	-2.435827	0.130844	-2.142145	-1.7926	-3.087748	-0.428772	-1.055864	-0.446205	-4.62003	-1.803609	-6.528855	-3.419729	-4.633328	-2.538633	-3.114764	-1.590782	1.485655	4.328157	1.808085	2.985848	0.767162	3.695008	1.958071	3.584202	-2.270515	0.359306	-2.781163	-1.590451	-2.928483	1.247109	-0.4272	0.851278	-2.533986	1.148039	-2.599404	-1.708758	-2.07171	1.609579	-0.483262	0.663691	-1.862929	2.290478	-2.119529	-1.031091	-1.330561	1.20947	0.903424	0.928245	2.328104	4.484805	2.94806	4.041769	2.395893	4.509532	3.579424	4.183042	2.745287	4.915372	2.751937	3.133696	2.470626	5.603446	3.325269	5.193721	1.153611	3.714688	0.477643	1.080737	1.175587	4.810627	2.718036	3.435087	2.275358	6.183718	2.066139	2.391064	2.650325	5.543948	3.973204	4.386886	3.280839	5.862776	2.063956	2.803684	4.105809	4.171151	3.422459	4.731277	8.314744	10.831864	8.665228	9.770535	9.703175	10.911577	9.447513	10.028538	8.875709	11.3571	8.882621	10.077935	10.087826	12.241651	9.909039	10.761343	8.231404	11.052494	7.741192	8.455003	8.951069	11.613099	9.512313	9.770802
3	-0.467914	-1.811218	-0.440316	-0.914285	-3.313647	-2.509395	-1.26021	1.97663	2.516443	1.428325	0.672421	1.533627	-0.501477	-0.930961	-0.252099	2.711904	1.316313	0.931782	0.966104	0.65568	-0.68613	-2.737552	0.261185	2.963074	-2.219955	-2.830666	-2.091604	-1.651631	-3.921531	-2.649778	-1.711354	-0.142462	2.271845	1.554549	1.026607	1.552885	0.066681	-0.883191	-0.864303	2.007756	2.386639	2.094495	2.861949	1.345446	-0.054312	0.034232	-0.146237	1.283119	1.420289	1.18984	1.624556	0.336866	-0.792097	-1.762248	1.164652	0.817733	-1.005475	-0.167749	-2.419667	-1.655416	-2.213737	-1.68732	-0.286021	-0.304489	0.136311	0.910302	-0.739532	0.070631	-1.086337	0.269904	-1.517712	0.702693	-0.233454	1.665648	-2.045621	-0.727931	-1.747804	-0.674999	-3.898589	-1.542675	0.759615	1.448184	1.401296	0.186826	0.477499	-2.460264	-1.337037	-0.303775	0.057525	0.794077	-0.207818	-1.571911	-2.335119	-3.36761	-1.201579	-1.054986	2.513934	1.988847	0.501161	2.289362	0.756844	-0.174332	-1.168647	2.240581	1.534173	2.336649	2.042996	0.320159	-0.669181	0.28026	0.548393	2.042624	0.822395	3.539438	-0.120301	0.918749	0.413717	0.122993	-2.340396	0.188865	1.469928	4.468908	-0.132458	0.882775	0.859373	0.154076	-2.393529	0.59812	0.00132	2.543205	-0.262239	-1.123873	-0.872957	-2.675831	-2.444124	-0.092479	2.709955	4.030958	3.251586	1.945214	2.172863	1.653709	2.112206	2.241943	2.736875	5.317751	3.633833	2.750205	2.451192	1.884438	0.95692	2.879841	3.306256	6.616855	3.013684	2.458682	2.551403	3.214385	0.014088	2.92798	3.205291	6.084389	2.226837	1.777573	1.972071	1.486326	-0.736467	2.432612	1.169563	3.370565	0.572708	-0.283523	1.461503	-0.118249	-0.323694	0.389449	4.632253	7.500809	4.560218	3.535418	3.223763	4.061123	2.445237	3.502361	3.494973	5.666634	3.310713	1.865925	1.504392	3.278072	0.48453	1.919348	2.778643	6.084423	2.186521	1.732377	1.763499	3.139745	0.040427	1.487893	-1.953461	0.408973	-0.00363	-3.027475	-0.007412	2.764961	-0.360116	4.49144	-1.627056	1.650052	1.193781	1.742191	1.741145	5.348404	2.074929	6.590994	-0.748052	2.539815	1.625429	0.41684	2.091577	4.426345	3.255087	7.497825	-0.872022	-0.460491	1.146923	-3.049569	0.030269	1.102054	-1.710836	2.650806	-0.826854	1.625975	0.752051	0.382868	0.999495	5.216509	2.112396	5.894841	0.659121	3.103711	1.829125	3.275862	1.949157	6.992486	4.722319	9.017076	0.271464	3.33308	1.295781	1.761935	2.898709	5.024998	4.097632	6.630602	-1.128886	0.214224	2.146642	-2.105178	-0.824814	1.516108	-0.370578	1.978076	0.649056	1.463402	2.144036	0.347534	1.385673	4.764579	2.324977	6.048144	0.092837	2.681628	0.299485	2.314046	0.166031	6.757033	2.416688	7.954028	2.114295	3.76059	1.853462	2.630656	2.852875	5.75005	4.587022	8.875921	-0.030779	2.298545	0.509626	0.032789	-0.178668	3.054305	0.673799	2.132437	-0.028312	2.891683	0.950468	2.002335	0.678731	6.605222	2.335759	7.828501	2.595149	3.505008	4.250672	1.600223	3.359447	4.269705	3.080284	6.635774	3.783301	4.657675	3.349185	4.026196	3.66727	7.247934	3.745899	8.46319	2.317628	4.568044	2.522748	4.10216	2.204663	7.289011	4.138715	8.982406	0.67177	2.854387	1.220585	2.60528	2.232066	4.684024	2.500407	6.271275	5.10777	4.997159	7.566796	4.306901	5.581596	5.686113	5.996764	7.16302	6.027022	6.777719	5.956977	5.422377	5.464604	6.361165	4.84964	9.355997	5.536039	5.909876	5.558354	6.696958	5.371481	8.457666	4.66785	9.873324	4.74927	5.000098	3.827822	5.60822	3.673015	6.206007	4.801929	8.374175	1.621745	2.301819	2.405164	2.772021	1.985876	3.068858	1.531736	3.178334	3.807666	4.75383	3.979618	5.02737	5.060279	3.913197	4.071363	6.29666	4.99133	4.837021	3.370563	6.372003	3.326033	4.889464	2.64928	5.850588	4.594452	4.360173	2.770399	6.600135	3.019439	4.529148	3.86494	5.652203	1.196383	6.872633	-1.007536	0.939723	0.712911	5.359789	2.276492	-0.823763	1.872955	8.964091	-0.547418	1.102078	0.857208	6.547136	2.138891	0.52632	1.7261	6.425348	0.140127	1.345129	2.595237	7.401393	4.181454	2.188576	1.495898	4.63108	1.068705	2.7388	0.807189	4.786256	1.38057	0.462881	2.759329	9.470592	1.034872	3.753477	-0.100853	6.303413	1.643924	1.519959	3.862438	10.769665	2.183631	4.290173	2.469704	8.683566	4.289379	4.438641	2.823375	5.965238	2.361415	3.6714	3.253276	6.945314	4.530561	3.68045	1.312866	2.198372	1.71135	2.735337	1.260714	4.155754	1.219895	-0.038963	4.893003	9.599053	5.157322	7.998903	2.009213	6.838961	3.546338	5.103168	4.015996	12.195623	2.391951	5.802185	1.138809	6.767829	2.283031	3.889338	5.824016	11.688118	5.561098	8.022667	4.980992	9.546264	6.162818	7.955559	1.358348	2.617209	1.591978	1.829693	1.586113	4.754153	2.330313	1.370471	2.524832	9.900828	0.715007	2.985219	0.549237	6.959518	1.522058	1.647979	6.641807	9.538576	6.708406	8.347038	3.170831	7.752092	6.244742	6.440405	7.836549	14.232242	8.239362	10.508585	5.10091	10.067304	7.076738	8.896233	7.529593	14.823796	7.782979	10.758314	6.261873	11.187762	7.888523	9.723932	6.178081	9.830756	6.281786	7.943115	4.959166	10.255245	6.43219	7.149965	7.768791	9.380501	8.906195	7.263072	4.175426	7.042592	8.797968	7.232675	11.115932	16.950733	12.276072	13.786624	8.581598	11.682173	11.663662	12.89928	9.609738	17.35092	11.774244	13.432871	9.060219	12.826852	9.991958	12.918479	9.568199	15.296323	11.629243	12.501348	8.573436	13.353216	9.215394	12.509025	4.515806	4.766807	5.531338	4.469649	2.236029	5.87251	4.932949	4.782312	6.891027	10.573886	9.832168	8.175889	5.22526	6.295911	7.861439	11.062826	6.233267	9.298328	8.918618	8.432675	5.264346	6.867798	6.478829	10.404025	6.446161	10.44667	7.50538	7.13817	6.175942	6.835765	5.654374	9.382581	-1.458798	3.185095	0.270704	1.035593	1.992397	3.013107	0.581531	0.054954	0.259651	4.492515	0.740446	0.297244	2.404366	3.993525	-0.864218	0.046766	1.199541	5.768561	2.397943	2.37376	4.044482	4.912305	1.63857	1.534518	0.017895	0.887076	0.825153	0.333466	0.970151	3.560786	-0.152558	0.408232	0.722024	4.284214	0.206043	0.207176	3.599208	6.006454	-0.823728	1.21871	5.260963	6.657636	3.042865	1.868502	5.077056	7.168298	1.398472	2.642515	0.832038	4.612696	3.307362	2.240472	3.991189	5.509188	2.046362	2.068817	-1.285779	-0.075515	-0.072747	-1.622716	-0.843566	1.220077	0.15661	1.399935	2.462357	4.318617	1.600534	1.272524	3.277296	6.625036	1.832144	2.813157	2.013499	2.257493	-0.297929	-0.663766	3.301371	4.525842	-1.373143	0.289579	4.2658	5.74507	5.03826	3.058997	5.430313	7.007409	2.427875	2.863293	-0.253166	1.223348	0.793848	0.212626	0.791778	2.91365	-0.636889	0.721891	0.194202	0.941567	-0.185553	-0.438851	3.439399	5.451013	-1.686427	0.326576	3.670142	3.071058	0.96847	1.831257	1.861079	3.22917	0.905479	4.284618	7.142118	6.84679	4.346877	3.666212	6.055976	8.740307	3.392158	4.794464	6.390322	5.710687	3.607578	3.475462	6.092653	7.477619	1.893418	3.57158	2.51212	3.255988	3.352332	1.238929	2.989973	4.617476	1.924017	2.444721	2.61867	4.314393	2.858229	2.994571	3.412627	3.703993	2.252955	3.922871	8.676078	10.098901	5.004991	5.834872	7.429749	9.711294	5.986768	7.236932	8.75469	7.995781	5.837234	6.010153	8.109147	8.894601	3.920995	6.834893	6.224225	7.218087	5.449668	5.828293	7.539217	7.992586	3.687528	6.373112	2.925801	5.570009	3.426434	1.99958	2.957684	7.294907	3.461334	4.617196	5.586826	8.631971	3.420808	6.725046	6.170162	6.447455	3.481059	6.116021	5.708437	3.519925	2.185566	4.744881	4.77545	4.375853	1.421453	2.151125	3.10273	4.758388	2.032629	3.734391	4.590751	4.983342	1.438548	2.58832
5	0.320942	-0.245338	0.974344	3.150234	1.34246	2.627166	1.391913	3.116951	0.043833	-0.205107	2.005916	2.901617	1.232658	3.070969	0.929241	2.911086	0.604935	0.673245	3.307889	2.969599	3.066649	3.347438	1.541609	2.26093	-0.437869	-0.82037	0.23632	0.676024	1.077945	1.735727	1.185393	2.040449	0.021832	-1.168752	1.092676	1.467002	1.036453	2.565362	0.332376	2.266514	0.062299	-0.344592	1.84876	1.409154	2.006184	3.206576	0.258844	1.763003	-0.30258	-0.071016	2.632663	0.375387	2.736172	2.449584	0.533841	0.02751	-0.148617	-0.156295	-0.179295	0.489098	1.004216	1.090302	0.402122	1.124326	-0.400918	-1.111117	0.448949	0.763794	1.603143	1.645588	-0.132355	1.4198	0.407235	-0.768551	1.189065	0.190136	1.654521	3.029281	-0.089666	1.703963	-0.345353	-0.30522	1.866889	0.474329	2.198168	3.143739	0.114046	0.732381	1.441866	-0.311644	2.763831	-0.429912	3.368101	0.088219	-0.301323	-1.112384	0.304116	-0.734251	1.133478	1.7596	1.464996	3.380471	-0.1338	2.46705	0.554573	0.26238	1.040738	1.763707	3.216786	2.978854	0.844532	1.515812	1.511025	0.367865	2.099724	0.729432	2.927324	3.557866	0.880245	2.50051	1.682552	1.064003	2.950072	1.393387	3.47861	4.229934	1.579772	2.482756	0.301145	1.167276	3.885363	0.807825	4.070746	3.613036	1.717634	0.8716	1.127645	1.089294	1.928467	2.412243	3.621093	2.875059	1.670685	2.112355	2.463553	3.379775	4.184933	3.450055	6.189518	4.741773	4.019271	4.369941	4.432778	3.635678	5.102762	2.791018	6.546052	5.709421	4.20631	4.973854	3.906197	3.393651	6.436972	3.325056	5.854726	5.990474	3.279296	3.835143	1.544685	2.26705	5.68401	1.680281	5.628111	3.347233	2.745947	2.67653	3.441542	3.732708	4.470528	3.408509	5.33092	5.635662	4.516974	5.306725	3.984766	4.256398	5.182831	3.454319	5.87032	4.89318	3.909198	4.109827	3.319162	4.463527	5.515718	2.928759	6.481708	5.215585	4.150726	4.556259	1.23656	4.006199	1.570348	0.4057	2.04656	1.610686	-0.459568	0.93672	1.72962	5.162417	1.908194	0.370404	2.905759	1.897491	-0.041397	1.889271	3.398082	5.029307	2.750255	2.388088	3.352566	2.105385	1.325391	1.838232	0.430397	2.945288	0.417661	0.002627	2.329154	1.366874	-1.185482	0.715653	0.839234	4.45159	1.270245	0.341042	2.471333	1.468784	-1.380428	0.797794	1.857647	5.376799	1.452833	1.230142	3.421663	1.756768	-0.05342	1.517827	1.744802	3.705726	1.230553	0.682371	2.06985	0.664957	0.438837	0.630123	0.420582	1.632301	-0.398991	0.966703	1.833854	1.516656	-0.687033	0.610843	1.986798	4.343359	1.020066	1.690617	3.69268	1.76125	-0.629042	1.422732	1.9334	5.412703	1.320014	1.090439	3.965802	2.037037	-0.113717	1.373023	2.770674	4.796376	1.085968	0.563039	4.073718	2.003374	0.117232	1.700251	-0.192244	0.50328	-0.562555	0.061646	-1.023233	-1.528579	-0.510207	-0.502802	1.292433	5.079889	1.539667	0.641406	3.345845	1.863764	-0.724798	1.300492	2.495715	3.835128	1.773889	3.359793	5.602311	2.78064	0.651289	2.467564	3.960259	6.535163	2.793156	4.309231	7.091211	3.469344	1.424028	3.553289	4.548197	6.827315	3.037196	3.670263	6.254744	3.409653	1.833312	3.177006	4.167455	4.148873	2.289186	3.42302	4.516291	2.391332	2.293103	1.183682	3.545933	3.545955	3.514253	3.609926	5.477867	3.056539	2.121834	2.674297	6.360066	7.466658	5.315091	6.228186	9.09878	4.860698	4.101885	5.069963	7.196139	9.002762	5.51228	7.17613	9.602447	5.663919	4.681116	6.458632	7.112174	8.3613	5.258521	6.894093	9.253058	5.132403	4.982319	5.578872	4.116149	3.366757	2.354547	3.948411	4.632862	1.898653	3.121771	3.045863	7.640879	6.956451	6.230164	8.257821	8.123227	5.453463	5.456815	5.647668	6.867312	7.136553	5.821202	7.478934	8.268191	5.212336	5.605371	5.8456	6.97761	7.014989	6.100828	7.337029	7.968321	5.67909	5.145566	5.675818	-1.600483	-1.392408	2.128219	1.763182	-0.731515	-2.005976	-0.794962	-1.466613	0.838886	-0.461293	3.100982	2.047758	-0.01192	0.066454	0.082515	-0.452989	2.253365	-0.150262	4.423833	3.269568	0.728103	2.901557	4.382201	1.755368	-1.199546	-2.120628	2.787064	1.119653	-1.325114	-1.527572	-0.751686	-0.826322	-0.854492	-1.395264	2.009183	1.715705	-1.337907	-1.626332	-0.483201	-0.863655	0.664813	-0.311862	2.038992	2.947982	0.048351	-0.706512	0.521934	0.580882	1.993548	-0.379634	1.619139	2.561644	0.728839	1.172609	2.005004	1.336952	-1.599792	-1.713233	3.179256	-0.408233	-0.728949	-1.059763	-0.835748	-0.898958	0.030606	-1.068944	2.018885	1.819407	-0.835676	-1.071881	0.203714	-0.132132	0.806732	-0.60967	1.399101	2.968078	-1.243706	-0.594871	0.45218	-0.474414	1.341138	1.613071	1.162662	3.396996	1.262279	-0.116496	0.821395	1.727845	0.86803	-0.241387	0.48288	0.564163	0.067589	0.220184	2.4313	1.075213	-0.032693	-0.564748	1.723706	2.710854	-0.775015	-1.341891	-0.312855	-0.29879	1.197946	-0.48427	2.592919	2.223972	0.651145	1.191768	1.249056	1.653062	2.105747	1.537665	2.705759	2.822343	1.886764	1.114383	2.488847	3.469229	3.450767	2.065642	2.941563	4.806191	2.450332	2.083027	2.801497	3.831202	3.509779	2.604158	2.820489	4.733134	2.865779	2.744731	3.757094	4.630008	1.086611	-0.168142	2.453129	2.393259	1.178471	0.789566	2.752449	1.829032	4.064454	3.341415	5.183785	5.882824	4.220514	3.52481	5.323667	5.16088	6.898099	4.749475	5.803868	7.998568	6.087252	5.321073	5.897446	7.306787	7.255351	5.92611	5.762656	8.912697	5.097754	5.828246	6.803833	7.415201	5.516687	2.934876	3.970747	5.671631	4.651381	4.704641	6.328315	5.962128	6.732938	5.629004	6.093589	6.329922	6.163289	6.107615	7.219783	7.187672	6.640475	6.022465	6.328036	7.53386	6.479205	6.176558	6.551779	8.351413	7.767256	6.648628	6.936581	8.46604	7.170939	6.857008	7.289008	8.763954	1.438857	2.778404	0.540352	4.565834	1.970232	1.371799	2.650789	5.893619	0.782282	2.371453	1.290584	5.160682	2.395433	1.452406	1.947688	5.568573	1.651722	3.133523	1.783754	4.991755	2.362375	1.42963	2.248316	4.919135	0.089473	1.153838	0.038064	3.208069	1.121249	0.919955	1.309789	4.325237	1.99132	2.793919	1.49227	4.807909	1.978292	1.703319	2.361513	5.846394	2.169725	2.916373	0.570688	4.992452	2.357331	1.847733	2.320068	5.479803	1.876046	3.227929	1.912511	4.943161	2.156739	1.731653	2.648829	4.00695	-0.446694	0.466497	0.122188	1.792677	1.086473	1.100706	0.781343	2.4698	2.759305	1.740339	0.802679	4.562273	1.949	2.236317	2.847276	5.461966	3.985763	3.393255	2.209589	5.384461	2.831368	2.292879	3.364964	6.515581	5.948859	4.427377	2.739839	6.689909	3.885853	3.147916	3.779857	6.280888	1.567958	0.291139	1.818905	4.941319	1.589443	0.102697	-0.064191	1.495988	2.713793	2.815021	0.633253	4.630913	2.388973	1.757667	2.934892	6.292845	2.513308	2.06495	1.860323	2.8354	1.352684	2.214143	2.476901	4.337433	5.489085	4.765142	3.309649	5.642366	3.810791	3.542001	4.921591	7.101998	7.849504	6.796206	6.802647	5.938716	5.335125	5.477579	5.957506	8.486479	5.763635	4.660591	3.614887	6.73742	4.55596	4.510194	4.727712	5.614781	0.716076	1.783727	2.32431	2.060947	1.421622	2.006216	2.686538	3.575347	7.085877	5.90071	3.886663	6.795894	5.440979	6.488164	6.117803	8.060319	9.178497	7.300949	6.511298	8.425512	6.983747	7.150742	8.110806	9.802271	10.846201	8.788001	7.042172	8.618613	7.637061	7.850862	8.118089	9.978493	6.181338	4.89805	4.067171	5.796138	4.741148	3.621906	4.851254	5.898083	5.517656	5.237263	3.998685	4.41565	4.626867	4.645478	6.903616	7.259749	6.468734	4.796926	4.793358	5.9206	5.499113	5.078903	5.055876	7.168692	7.25252	5.232228	5.865294	5.851545	6.061685	5.823905	5.730792	7.157141
6	2.208943	5.688405	-1.353183	3.570111	-3.125687	0.032579	0.33056	-2.737801	5.05018	7.507571	1.695817	5.678198	-0.252067	1.605364	1.42242	-1.224788	2.772244	5.911907	2.011872	4.895257	-0.730163	1.732463	1.161481	-0.038956	2.290634	3.336575	-1.538172	1.137255	-1.583431	-0.72927	-0.133204	0.104386	6.228218	9.18533	2.107061	5.407722	0.339186	1.360109	1.332226	0.556736	5.952785	9.856928	3.487705	7.6406	1.380166	3.735518	2.969519	1.852806	2.095831	4.077567	1.206782	4.253112	0.34052	0.053949	0.957088	-0.203271	3.460712	3.512296	0.895473	0.629041	1.930014	1.447637	2.310389	1.057158	8.551044	10.458996	3.541798	7.015958	2.846678	3.709693	5.033765	4.530972	9.382435	12.567916	4.651787	8.904552	4.496219	5.257281	3.973862	3.78734	6.645398	9.288223	5.923251	8.926089	4.550261	3.387089	4.70741	3.665764	1.377348	2.414695	0.808576	3.089858	0.722145	0.961253	1.397486	-0.135122	6.743546	10.814759	1.188749	7.107082	1.32813	0.968878	1.850394	1.47316	9.826863	11.179605	7.063324	8.170516	6.422603	7.135425	8.37322	7.454429	13.228171	17.533073	10.001084	13.087218	9.903927	9.115896	9.888602	9.568896	11.619992	16.170177	9.278688	13.346624	9.356854	8.888935	8.975517	8.565509	6.398301	9.269783	7.040117	9.568054	6.571446	5.108376	7.134191	4.934599	7.062738	5.702269	4.734412	4.592869	3.048537	3.921388	4.195654	4.706767	14.938199	20.169064	12.255387	14.859437	12.995784	13.381852	13.372598	16.639538	17.220192	21.483618	13.905706	17.978086	14.986966	15.194486	13.499192	15.251744	14.145607	18.278343	13.71003	15.657084	14.58685	13.899871	12.306258	12.381705	6.501167	7.855726	7.247999	8.558434	6.755392	5.893455	7.720136	4.548261	12.408326	12.743336	10.75518	11.241027	10.78342	10.995957	10.258225	12.082537	12.24084	13.850628	11.06158	12.149319	10.753793	10.817575	10.317351	11.300058	11.219911	12.881303	10.460013	12.36807	11.37908	10.536831	10.096469	11.208675	3.683194	2.38532	3.185275	2.448684	1.65038	2.483366	1.391826	-2.065944	4.915827	5.997692	5.761233	6.06784	4.242268	5.255015	4.230658	1.222259	3.83811	5.396415	5.373812	4.660574	4.62609	4.55018	4.803769	1.218933	3.749557	2.03725	2.057331	0.975324	0.666099	1.443195	0.142255	-0.389368	8.024053	7.190876	7.837745	8.854678	6.748525	6.932809	6.741004	3.237605	8.382327	8.394814	8.369916	10.811519	8.642143	8.209555	8.675282	4.818759	2.32656	4.395299	3.987216	3.971096	3.981165	3.533089	4.867474	1.230321	4.943127	4.05387	3.756218	1.750545	0.703916	2.434077	1.603584	1.12493	11.021438	9.678278	11.320166	10.594063	9.454572	9.90677	9.326559	7.109828	12.112389	11.167218	12.381045	14.11496	13.930769	13.103379	13.207568	9.161475	8.34558	8.533381	9.449106	10.190472	10.218122	10.885834	10.305808	6.792861	1.00163	2.933731	2.624512	2.384937	2.078936	3.168764	2.851182	0.83922	8.200604	8.322021	7.800958	9.902664	8.182982	8.108109	8.739202	3.749722	10.940127	10.228458	10.871346	9.438163	8.567191	9.424191	8.288698	8.183316	16.416954	14.143429	17.43891	16.907276	16.56576	17.105247	16.343208	13.806906	13.599981	13.194805	15.397647	15.975956	15.847498	16.448936	15.142963	12.506375	6.084418	7.397673	7.796921	7.67812	8.10165	9.483869	7.754273	6.631393	5.571149	4.199684	6.094674	3.362811	4.588973	3.748017	3.423647	3.665355	18.624569	16.004732	20.253729	19.022343	17.506645	18.369131	18.58757	16.620125	20.644941	17.575321	21.351299	23.625525	20.993374	21.791784	21.16897	17.398075	14.738406	14.116277	17.546902	17.609282	16.742863	18.602724	15.833321	15.423759	4.979556	3.690424	6.829699	6.828216	5.605946	6.801623	4.370426	5.561897	10.298473	8.022547	12.107614	10.847329	10.120037	10.318616	10.408001	9.849081	8.124865	6.339676	10.308453	10.340909	8.840957	9.910746	8.770283	8.783351	8.661801	8.084134	11.760767	11.538234	9.423145	11.462173	10.583818	10.511842	-0.49278	4.899454	2.581832	1.457217	4.20241	3.458857	1.34414	0.321515	2.498239	4.464356	4.000569	5.410865	6.647119	5.499514	5.051111	2.357968	3.513102	5.442799	5.833096	5.66771	6.802981	5.337303	6.525371	2.76997	0.901511	3.958127	2.265426	0.999385	4.971462	2.656622	2.508883	0.974536	5.403873	7.414113	7.501791	7.448102	10.669514	8.701098	7.219604	5.98825	8.173648	9.224138	10.082131	10.358232	12.658073	10.72076	9.830657	8.660574	4.133454	5.772775	6.191524	5.013903	6.734661	5.322584	5.042645	4.867093	2.885813	4.139989	4.024718	3.652088	6.742521	3.120871	4.098178	4.189879	9.301754	10.923875	12.402144	10.881745	13.848666	12.951566	10.846652	10.528524	11.664005	12.237906	12.369377	13.676441	18.37097	14.564347	13.286874	11.895081	8.445891	10.856894	11.799155	11.398272	14.409586	11.402706	10.140479	11.240096	3.610212	3.646929	4.31303	3.619509	5.343002	3.67538	4.552927	4.192854	8.150887	8.860644	9.889926	10.788954	13.512403	10.616808	9.109173	8.786714	8.251056	11.345149	9.919336	9.859097	12.864774	10.941323	10.512554	9.89883	15.470323	16.475224	16.972942	17.580524	20.473076	17.929689	17.333216	16.574444	15.538264	15.656891	16.967102	17.20661	20.127769	17.843647	16.943031	16.346779	10.684744	10.828208	10.886104	11.582702	13.329511	11.813584	11.23981	11.520221	6.364157	8.867958	7.609236	7.642753	9.973488	8.6956	9.225646	8.874182	17.249338	17.954117	17.661392	19.308458	21.992781	19.444744	18.500364	19.693775	19.546824	20.3403	21.201103	21.263994	24.810919	24.035717	21.859116	21.214367	17.897581	16.495083	17.176489	18.862595	20.50742	19.692307	18.865681	17.840372	9.50284	8.554894	8.5168	9.352523	9.790498	10.74965	9.903788	10.706717	10.791686	11.569274	11.199139	12.224536	12.817791	11.831442	12.766899	12.314884	11.73557	11.039224	11.644937	13.320326	13.40614	12.559841	13.158755	12.95921	11.634899	11.382672	10.686097	12.113784	12.787601	13.155775	13.219438	13.457258	3.516722	0.698332	5.133453	-0.064935	-1.70746	2.989121	0.470137	1.589324	4.566103	2.502633	6.156264	1.622953	1.663492	5.184641	3.579072	3.256584	3.374453	3.128229	5.841729	1.417626	0.97494	4.233386	4.148669	3.472944	4.128748	0.314414	4.690519	0.70604	-1.317615	2.456493	-0.086422	3.39172	7.38962	3.584462	8.11684	3.259919	3.297354	7.508493	6.577963	5.29303	7.95754	5.440762	9.961504	5.241138	4.233109	9.388336	8.570245	6.134195	3.080623	4.011776	5.091975	2.369347	3.111097	4.005972	4.66955	3.005185	3.875721	0.803994	4.605744	0.570858	-0.311849	3.071384	0.060993	3.463583	11.38238	7.558273	11.993372	7.12609	7.497092	9.666904	9.221291	9.050805	12.139212	10.230611	13.00433	9.10777	9.170786	14.154258	12.851361	10.428128	8.616201	8.417667	9.362051	6.756352	7.048503	8.962213	9.900363	7.476265	1.046274	1.432352	0.454751	0.903114	1.158351	0.430145	0.552428	1.095733	8.736301	7.203487	10.49444	5.558432	5.867839	10.643595	9.192905	6.935366	9.62759	6.483015	10.824306	7.119813	6.060845	9.526611	8.90486	8.516201	14.780972	12.907125	16.07583	12.719647	13.326001	15.78391	16.227894	12.987244	15.502787	14.153769	14.404004	13.205609	13.081815	15.065085	13.166939	12.759704	7.327313	6.76454	6.631679	6.101633	6.863113	6.426935	6.807887	5.519728	5.274336	3.154007	6.064164	3.412124	1.525178	5.568052	4.37473	3.848714	17.949457	15.79259	18.397314	15.241442	16.232569	17.841825	18.559832	15.858711	18.373922	16.371101	18.574289	18.779289	17.736645	20.157055	19.637022	17.291508	15.33041	14.621359	14.394343	14.68249	14.59255	14.829596	15.938028	13.113282	5.708561	2.116205	2.474721	3.90306	2.94536	2.305008	5.517038	1.468231	9.862671	8.001479	10.713676	9.477418	9.037594	11.004434	11.857645	8.677343	9.941603	7.868846	10.170279	8.629992	8.763408	9.548415	10.817608	7.408201	8.941751	7.079627	8.060596	8.778827	8.618344	7.267408	9.696738	8.016385
8	1.957093	2.14413	2.281087	3.432482	-2.435203	1.291133	-0.56429	-0.998188	-0.111202	0.764521	1.251145	2.206567	-3.214132	-0.406698	-1.492598	-1.759471	-0.116939	-0.258073	0.233049	2.722586	-2.999704	-0.460109	-1.851045	-0.866287	0.756154	0.618549	1.422373	1.627148	-3.694483	0.384807	-0.874161	-1.798893	2.392768	1.1761	0.966309	0.95327	-2.654895	1.096109	-1.481824	-0.07528	-1.345119	-1.349676	-0.381046	1.722502	-4.250871	-0.963562	-1.283769	-2.95559	-0.552146	-0.061217	-0.184709	1.253113	-0.826147	0.847411	-0.014744	0.015946	0.955268	0.676425	0.61558	0.652159	-3.348215	1.625875	-0.854728	-0.764448	0.12904	0.79309	1.659751	1.558816	-3.308837	1.606388	0.217578	-1.385072	-0.446432	-0.15767	1.430259	1.041914	-3.902024	0.209228	0.577428	-1.981057	-0.461985	0.559439	0.803132	2.376147	-1.458484	1.145215	0.898238	-0.865387	-1.215319	0.396288	-0.121919	1.413004	-0.201797	1.283421	0.27315	0.427996	-0.681731	-0.086619	0.476211	1.422699	-4.816457	-0.668064	-0.977415	-2.647064	1.917818	1.300221	2.111702	1.977921	-1.742477	2.534687	1.439945	-0.520996	0.307888	1.030958	2.588581	1.648913	-2.464976	2.079612	1.679781	-0.675796	-1.253187	-0.880381	-0.715229	-0.338042	-0.430988	0.477882	-0.575609	-0.160557	0.151346	2.472708	1.432988	2.335048	2.393481	2.201819	2.181557	0.377138	0.47578	0.092619	0.641682	0.344444	-2.727618	2.823479	-0.204448	-0.860446	1.505857	1.935563	3.119303	2.889023	-1.238187	3.345165	2.467952	0.127334	0.821094	2.810528	3.512334	2.685256	-0.428037	3.197588	2.668236	0.630961	0.912506	3.409482	2.688614	2.52202	1.093994	2.835528	2.821163	1.086362	-1.520828	1.56996	-0.150032	0.240738	0.48186	-0.346872	0.496918	-0.454921	-1.752913	-0.301429	-0.048187	-0.067787	-2.193227	0.054911	0.061732	-0.948773	-1.058112	0.617911	0.558993	-1.084124	0.701618	0.249568	-0.576339	-1.370209	-1.58824	1.33277	0.786358	0.48875	1.0942	0.188758	1.2539	-1.057742	4.577796	3.627243	2.167831	3.072037	0.502444	-1.061322	1.09835	1.613321	2.016127	2.00901	-0.408941	2.17417	-3.204194	-3.474467	0.771809	-0.774405	4.024559	3.371426	0.496645	1.930435	-0.307269	-1.934687	0.712495	1.477471	5.899982	5.549598	3.890162	3.045933	2.428653	2.415928	1.880719	2.65938	5.228177	4.164735	1.081916	3.885839	-0.075753	-2.597466	2.089483	0.489749	3.190343	2.675686	-0.175435	1.308229	-0.138905	-1.039226	2.363438	2.037625	2.962867	2.750144	1.113981	1.040985	-0.465794	1.443772	1.997467	2.163683	5.076628	5.364316	1.385997	3.630307	6.312297	2.6518	1.394528	3.886454	3.848573	4.720139	2.723492	2.586859	2.231111	1.420136	1.265283	3.048741	5.105983	5.513003	3.042481	4.050513	2.707635	2.158878	3.704273	3.559016	4.044267	5.094306	2.1832	1.540656	1.630369	3.56564	2.085101	3.082256	2.129488	2.368788	2.161812	1.592537	0.297623	1.94111	1.682242	2.584348	3.630784	3.656331	0.737805	3.088968	0.367572	-1.896391	2.00238	1.316128	6.368112	5.902326	4.200417	3.382184	4.375336	4.592875	2.467691	4.193758	5.085864	5.956199	2.862941	3.522098	3.655046	3.120907	2.480603	4.438181	4.598104	6.027897	2.677435	4.189169	3.87951	4.572405	2.785855	4.912478	4.300734	4.657842	3.59604	2.229341	3.430568	5.276572	2.809447	4.540117	3.629282	4.611594	4.925379	3.137761	3.367661	5.581888	1.624825	2.725773	6.456341	5.376472	4.226214	3.227101	4.453904	5.192937	2.549092	5.008127	5.541362	6.958344	1.623247	6.417964	3.284883	4.185977	6.128991	3.531529	4.993199	6.094394	3.445935	4.442243	4.182873	5.680954	3.50948	5.938585	2.22145	3.889003	3.070815	3.097089	2.444509	4.354592	2.829153	6.244193	1.19075	0.819395	1.21919	2.644442	0.67099	2.817679	0.824089	2.582183	0.591979	-0.010535	-0.266883	1.345999	0.803446	1.583695	-0.743138	2.039969	0.827314	1.741668	0.625676	1.468343	1.053255	3.087899	1.420854	4.074013	2.218759	4.302076	3.658011	4.068979	2.43573	4.552805	1.457255	9.236566	-1.438027	2.41699	1.178688	3.100223	-0.618148	3.039344	-0.123431	4.561816	-0.534675	2.297537	0.303036	3.179976	0.172739	2.352438	0.161198	4.858221	1.425721	4.432802	1.863287	3.389984	3.043456	5.547102	2.165424	8.480658	0.649673	4.372429	2.111922	5.291319	1.221466	3.857502	1.175216	7.738113	-0.504129	2.804737	2.036132	4.038696	-0.524393	1.815468	0.041273	5.13172	0.066283	2.183959	0.85739	3.464824	0.877324	1.824706	1.492791	3.424296	1.908857	4.348214	2.267857	3.610193	2.925458	4.789978	1.317608	6.165477	0.237711	4.296843	2.817371	3.977086	2.17697	4.057341	1.382559	8.215274	-0.472477	5.468983	4.463836	6.263445	1.916193	3.567282	1.929865	7.605708	0.089649	4.102269	3.314824	4.669855	1.665024	2.746757	1.759802	4.732676	-0.671392	0.731549	0.147447	1.755227	1.127633	0.93056	-0.346047	1.995187	-0.87889	3.529588	2.855821	5.086597	0.145147	3.519173	1.110841	6.325498	1.349497	5.157888	3.985764	4.561038	4.620147	6.237909	2.889316	7.128457	0.137113	5.029212	4.108962	5.379298	2.759274	3.645021	2.571614	8.110195	0.749138	5.475716	4.868635	6.374248	3.006987	3.454331	2.603112	6.931979	0.871997	3.872516	3.739963	4.092037	3.407755	3.100808	1.772641	5.206426	1.197498	4.071288	3.608756	3.580677	3.938518	5.169724	1.208956	6.839211	1.254738	5.465567	5.964479	5.881262	3.501147	6.142143	3.005319	8.680114	2.128123	5.982928	7.64542	7.079119	4.765822	5.124022	3.904935	8.3214	2.55942	5.517597	6.096015	6.083344	4.591754	4.158003	3.688876	7.480344	1.683682	3.366208	4.24444	3.18019	4.159566	3.703879	2.095767	4.723216	1.081079	4.819608	5.561496	4.114713	4.346206	4.888163	2.643672	8.378181	1.752836	4.747709	5.698142	5.198822	4.026061	3.693691	2.711078	7.118565	2.373414	5.367026	6.038175	5.470365	4.737897	4.13577	2.623725	6.808995	4.222988	5.930353	1.40097	9.328082	0.535572	3.302497	2.320048	6.842131	2.720183	4.097703	-1.109325	6.165797	-0.828407	0.523975	-2.053886	3.653945	0.83525	4.339356	-1.179973	3.380447	0.154507	0.697348	-2.060943	4.653753	4.806433	4.928303	0.676552	6.026618	1.322076	4.736008	2.308645	5.375528	5.106991	4.789384	-0.832263	7.199112	-0.377535	3.426666	1.009181	4.710431	3.805177	4.990107	-1.126429	5.825891	0.012267	1.025309	-0.986981	4.593314	2.050256	1.482734	-0.900797	3.72023	1.037462	-0.597901	-1.070655	2.189945	2.942615	3.421465	-1.384195	4.021314	1.510026	3.417573	-0.503837	2.965511	4.631077	5.26298	0.275878	5.893293	0.642172	4.065434	1.342577	4.792989	3.950982	5.369291	-1.547093	6.447446	1.223847	3.327121	0.9616	5.48019	3.820009	4.128096	-0.800742	5.1285	1.570825	0.812034	-0.264022	4.443981	1.272586	2.426414	0.218591	2.383569	-1.036855	-1.058372	-1.8217	1.959527	3.773273	5.340778	-0.613607	7.023156	0.024576	2.565789	1.025968	5.539754	4.419366	4.871162	0.128482	6.400648	2.295081	4.008154	1.166405	3.973234	4.308827	4.782427	-0.797825	6.336721	1.564798	3.947201	1.484773	5.545722	4.440142	4.968536	-0.404005	6.481775	2.050539	2.760752	1.935496	5.878939	2.993723	4.117723	0.250747	4.958025	2.874414	1.576364	1.648392	3.996909	2.187303	2.361471	-1.595594	2.761286	1.126624	1.331455	-0.691437	1.188092	4.144118	5.465534	0.751366	6.79543	2.140608	3.540909	1.974061	6.054121	4.562368	5.581068	0.905324	7.050891	2.106469	4.254158	2.840798	7.601305	4.439699	5.558694	1.946285	6.834991	2.649052	3.074131	2.614688	5.96562	2.551258	2.991191	1.495627	3.468518	1.745716	0.631117	1.041915	3.471117	0.386851	1.610016	-2.594112	2.171326	-1.234317	-0.449556	-0.982404	1.705569	0.049874	0.96373	-2.608095	2.142204	-1.36548	-0.547268	-0.711172	2.506876	1.770883	2.655375	0.426231	3.870963	0.179485	1.10193	1.120354	3.344768
10	-5.384326	-3.478108	-9.769941	-5.515717	-8.923873	-5.25308	-1.80308	-4.981652	-4.18849	-2.031684	-9.152645	-3.126074	-6.434956	-3.335896	1.467874	-4.176629	-1.029202	-1.235384	-4.17522	-2.512	-4.253105	-1.957896	1.469832	-2.3071	-2.957974	-2.477061	-6.526635	-3.631215	-5.208681	-3.290422	-0.967531	-1.764124	-2.520094	-3.083484	-9.003395	-2.204997	-6.132372	-1.68347	0.624788	-3.393855	0.216594	-0.839105	-6.348696	0.382259	-2.928354	-1.111672	3.31397	-1.027031	-1.405945	-1.940164	-3.896504	-1.107219	-1.877569	-2.416401	0.620709	-0.903826	-2.596186	-2.114118	-4.357753	-3.586569	-4.587997	-4.031123	-0.282833	-2.571581	2.950161	0.551881	-4.857987	0.594649	-2.182178	-0.407984	3.644517	1.854843	4.385926	0.721974	-5.420076	2.608796	-0.619811	1.387164	4.169953	1.402843	3.799864	1.120522	-2.310535	2.758801	0.295067	1.063318	5.220191	2.47461	-1.294329	-1.82221	-3.305413	-1.42303	-2.058163	-3.558781	0.702675	0.010262	-0.758708	-1.531876	-9.263359	-0.574259	-4.803756	-0.953799	1.22061	-2.699085	3.291724	1.983685	-1.581707	1.995384	-0.273995	0.257684	5.319397	3.640248	7.582883	3.895588	0.356376	5.380949	2.089649	3.499269	8.564069	4.988839	9.209124	4.172069	0.783342	6.207075	3.241289	3.3326	8.767948	5.142914	4.617543	1.546561	-0.78427	2.924772	1.805772	0.483156	4.63289	3.281003	5.452709	4.566225	2.146173	5.091282	2.878834	1.967775	5.024885	4.467833	8.108339	6.092922	2.213242	7.049518	3.074858	3.795571	8.46745	7.734113	10.931371	6.947659	4.33393	9.432969	6.721228	6.915771	12.925617	8.356506	10.917429	6.062657	4.312083	8.444406	5.769462	4.981828	10.312492	7.334089	5.262855	3.956713	1.447721	3.963405	3.684698	2.431152	5.061324	4.455296	5.926093	5.252587	3.412841	6.141293	5.442334	4.109827	5.875989	5.208843	5.394506	2.544209	1.055751	4.922066	3.037288	2.439777	5.584672	3.481713	6.475228	3.97807	2.603979	5.238445	4.438514	3.8586	5.819449	5.237918	-5.003621	-2.251718	-1.572174	-5.255445	-2.391033	-2.549231	-6.758983	0.671348	-2.837965	0.177261	2.935704	-2.688793	3.483289	1.960032	-4.529002	4.967715	-1.059894	0.02504	1.904556	-1.176849	1.834166	2.898081	-2.216253	3.039078	-3.651486	-0.853583	-0.5941	-2.498166	-1.167364	-1.790054	-5.311691	1.750123	-2.489389	1.324905	3.845839	-1.740826	3.652748	2.997196	-3.402373	4.673161	0.481315	3.509539	7.381236	1.247289	6.190808	6.72038	-0.577285	6.449585	-0.958946	0.43737	0.892078	-1.380746	2.041483	1.02999	-1.737667	2.354562	-5.544833	-3.273937	-3.329338	-3.183915	-1.943565	-4.495545	-4.436592	-0.309951	1.070983	4.087998	6.137094	2.760108	5.324314	4.669861	-0.48899	7.340412	2.292598	5.75836	10.849989	5.2099	8.336456	9.068986	3.109558	8.870688	2.774919	4.710258	8.110351	3.959373	7.963153	7.822235	2.253915	7.455173	-1.296696	-1.127808	-1.026378	-2.448225	-0.198003	-1.148175	-1.768463	-0.617397	-0.688823	2.826863	6.864434	0.899164	6.446934	5.791018	-1.100305	6.605937	1.978363	4.38163	6.769341	4.797887	5.983533	5.583579	0.4904	7.962515	5.051836	6.774785	10.795483	7.221412	9.062939	9.764706	3.762882	9.708858	5.818494	8.105121	12.490808	7.614879	11.251316	10.925647	5.078159	9.359033	2.988404	5.12282	6.633499	3.848013	6.757002	6.434913	2.776021	5.88848	3.021455	4.676332	5.714006	5.100796	6.259694	5.611963	1.55213	7.576021	6.287125	8.308454	11.624166	7.814968	9.963997	10.017548	5.044977	10.826773	7.39794	10.037725	13.900164	9.652997	12.159163	12.119776	5.758991	10.625327	7.086354	9.618416	11.789219	8.330188	11.536565	11.464914	5.592409	9.21588	3.795084	6.171462	4.453462	4.484957	6.365389	5.848155	3.419798	5.074643	2.28462	7.537216	11.567691	7.175577	9.695919	9.738824	6.732626	14.489325	4.311049	6.677266	8.956493	5.76066	6.514997	6.880403	2.875928	5.620307	0.871275	6.659332	7.663861	5.670297	7.024285	6.903798	2.608434	5.128471	-2.160573	2.508146	-2.599116	-2.021599	-1.296945	-0.605905	-0.239578	-2.782055	-1.486369	5.035342	-1.341366	0.701697	-0.030377	3.644149	1.394897	-0.194029	1.316687	6.270977	0.766474	2.950349	1.414124	4.30713	3.561302	1.84091	0.609192	4.035317	1.410179	0.869395	1.578036	1.689477	1.730538	0.167391	2.267625	7.896731	3.413462	4.515758	3.972879	7.42274	6.395338	3.29169	3.574013	10.921684	3.946927	7.119284	3.782624	9.834725	7.75134	5.546123	1.23414	5.284707	1.573763	3.424611	2.000354	3.923645	3.771846	2.723914	-3.665982	-4.448946	-5.219805	-4.463677	-2.119883	-4.21968	-5.195448	-4.860895	6.88482	11.097629	8.121267	7.375408	7.818522	9.513885	10.543767	6.517476	4.679239	10.887008	5.739498	8.223459	6.687489	11.906494	9.320355	7.01618	6.053083	10.763597	6.228655	8.097436	6.451502	10.903367	10.148149	7.714029	-1.447512	1.938382	-1.209462	0.853779	-0.269497	0.663678	-0.712022	0.858459	1.534996	8.45519	2.784495	4.974534	3.060034	9.014493	6.148902	4.759863	4.714686	6.553831	5.28639	3.345696	5.726282	6.242346	5.872898	3.003631	8.761114	12.186253	8.331142	9.958289	9.236325	14.22802	11.840571	8.879998	9.080265	12.376788	8.371315	10.957725	9.910975	15.59168	12.867805	9.629314	5.746356	8.283907	4.958037	7.106644	5.834348	9.835128	7.851048	6.241915	4.227428	3.58553	3.830931	2.270588	4.454128	3.825626	3.924112	1.798719	9.8841	11.51454	8.707499	8.520741	9.567426	12.419748	11.874923	7.330256	9.715027	11.024549	9.433071	9.75913	11.167109	17.028553	13.963541	9.785041	10.158038	11.830023	8.118304	10.706316	10.371696	16.04332	13.002215	9.40109	6.89888	7.908641	5.810274	7.262342	6.258621	9.743814	8.187076	6.627766	4.809343	4.457267	3.951427	3.849951	5.468539	6.898665	5.828142	2.961166	3.60717	3.718738	2.424966	3.107222	4.427515	6.725711	5.107035	2.95561	5.247506	5.816616	3.553641	4.845525	4.761977	9.324695	7.35327	5.06771	-0.388645	-1.287961	-3.201195	-4.999653	-2.429276	3.771233	-2.231047	-1.648626	0.650352	-0.254375	-1.872257	-3.930358	-0.917822	3.814208	-0.597087	-0.718991	1.02238	0.857649	-1.882828	-0.602188	-0.321238	1.257815	0.143633	1.474119	1.425411	0.559833	-2.181406	-3.844249	-2.219204	4.140009	0.208823	-0.281635	2.563719	0.590971	0.819303	-2.243546	-0.111417	5.713704	1.54384	0.161003	3.40305	3.015812	1.10431	0.638242	1.963794	5.565883	3.668216	2.959451	0.311148	0.614529	-1.935373	0.462705	-0.250483	0.572085	1.954999	0.609107	0.045363	0.421608	-3.723002	-4.556036	-3.06459	2.930508	-1.75159	-2.413508	5.27231	3.679916	2.406217	1.274646	2.599399	7.048872	5.089101	3.372818	4.272891	2.428918	2.85517	1.041739	2.337748	5.623315	5.435921	3.785616	3.97334	3.401624	2.84685	3.282338	2.967047	4.249699	5.865054	3.792793	-1.461959	0.94028	-1.797335	-0.078527	-1.389026	-1.101093	1.300521	-1.488858	2.886375	0.792941	0.778407	-1.491712	0.55465	6.622598	2.027126	1.521805	6.359874	4.934581	2.317651	2.559463	3.946239	7.595692	5.671809	4.021352	7.770052	5.012759	6.859293	4.640252	5.101768	7.21525	7.909881	6.366005	6.855711	5.713229	6.568153	6.333961	6.287357	6.995234	8.693751	6.550442	3.47718	3.880723	3.630287	4.973435	3.116457	3.255153	5.522117	3.164876	8.350287	4.904089	4.308609	5.517006	5.090516	6.732119	5.46355	5.027139	9.653175	7.661042	8.131723	8.017848	8.164026	9.421372	9.388107	9.06302	8.717009	7.417378	10.885004	9.782397	7.051252	8.920825	9.941083	9.323763	8.179591	7.702379	9.241912	9.549765	7.553484	6.97278	10.068114	7.598537	6.354048	6.422871	7.264895	8.068035	5.944043	5.857246	7.205523	5.136826	9.341501	5.652874	8.458977	9.216311	9.091793	7.410647	8.161402	8.95902	6.563993	4.715002	7.284673	7.560568	5.875841	4.6583	5.894209	6.453735	7.407342	6.243062	8.50652	8.773597	6.725248	6.557002	7.046342	7.304542
12	2.417728	1.802616	-0.862152	-0.881253	1.439488	1.681196	0.94802	3.971776	2.86943	1.167094	-1.009937	-1.293047	1.700023	0.756726	-0.770634	3.148304	2.383234	-0.642475	-1.589967	-2.994841	0.888095	1.084139	-1.268408	2.083059	0.801561	1.346851	0.088797	0.873205	0.245306	1.97388	1.11594	3.619277	1.426559	0.118701	-1.170697	-1.314987	-0.116429	1.723683	-0.716872	3.267416	2.24982	-0.21839	-0.95594	-1.36738	0.505872	1.95137	-1.101332	2.945462	0.112047	-1.202977	0.135204	-1.97116	-1.069809	1.432919	-1.763192	1.529138	-1.361233	0.272295	-0.701361	-0.405649	-1.468114	0.269483	-1.058295	1.854901	0.648201	0.698358	-0.224947	-1.274846	-0.382255	2.120511	-0.400859	3.128164	1.73477	-0.132449	-0.059486	-0.710216	-0.141342	3.107222	-0.543539	3.603477	1.607802	-0.99152	-0.064436	-1.862625	-0.678343	2.755459	-2.018742	2.067889	-2.553488	-2.517673	-1.012763	-2.894457	-2.203099	-0.166179	-3.93358	-1.006347	1.685455	0.373804	-1.172375	-1.122142	0.276709	1.937396	-0.677169	3.120844	0.369039	0.537796	-0.015805	-1.355165	-0.642815	1.048848	-0.361513	2.685309	2.452713	1.429246	1.107508	-0.700694	0.880723	4.003608	0.771703	4.288809	2.739878	0.875964	1.061807	-0.393325	0.440583	4.54829	0.235451	4.283458	1.115879	-0.570598	0.199441	-1.580273	-0.265215	2.673519	-1.233116	2.254333	-0.401467	-0.722666	-1.442891	-2.334496	-1.244277	0.273006	-1.892156	1.603715	3.526883	1.747645	1.691926	0.788941	1.961229	3.655942	0.717116	4.565529	3.054065	1.77167	0.91345	3.129357	6.405465	8.611438	1.507878	6.185153	3.679741	2.31433	1.930751	0.842794	1.651422	6.045549	1.569875	4.934747	1.132282	0.338778	0.25294	-0.020092	-0.641795	3.424699	-0.144008	1.754572	1.559507	1.12283	0.455674	-0.481071	0.176129	2.456347	-0.186378	2.790698	1.67891	1.648955	0.550394	-0.140229	-0.094309	3.454801	0.516378	3.213293	1.786615	1.854103	0.503662	1.375734	0.754117	3.295666	0.441109	2.625425	-1.251346	3.74709	0.464465	1.073842	3.061585	4.027293	0.180328	2.342301	-2.573082	2.883451	-0.424294	1.519126	3.829047	4.108989	0.126302	1.962497	-1.984868	2.070801	0.022672	0.814461	1.262152	2.433906	-0.134746	1.54514	0.311539	3.173072	-0.623709	0.257915	2.334116	3.875548	1.356081	3.262186	-1.409133	3.177098	-0.705917	0.333923	2.504062	4.439205	0.069288	3.054061	-1.548263	2.740428	-0.790984	0.70792	3.055998	4.190824	1.101031	3.071199	-1.638643	1.143821	-2.280555	-0.857614	0.310227	0.937861	0.995679	1.172418	-1.11429	0.834927	-2.495939	-2.102348	0.163527	1.201904	-0.604242	1.373881	-0.524744	3.511623	-1.56338	-0.946695	1.927517	3.989189	1.051007	3.297061	-1.24045	3.473284	-1.760976	0.157867	2.629882	4.652493	1.492269	3.929876	-0.443003	2.906008	-1.791077	-0.479191	1.702697	3.267207	1.278519	3.300263	-2.060801	-1.36743	-3.504313	-2.850406	-2.13256	-0.452995	-0.308391	1.243847	-1.923579	3.436942	-1.079253	0.791578	2.920568	4.459013	0.998452	3.045216	-0.569397	2.287156	-2.357505	-1.608914	1.589406	2.698004	0.479666	2.964099	0.322134	4.072594	-1.395893	-0.330657	2.5405	4.73382	1.759631	4.876486	0.396559	4.490448	-1.222616	-0.327259	1.854645	5.027728	2.223216	4.698703	-1.404026	1.077849	-3.086341	-2.507096	-0.28138	1.214585	-0.123223	2.917094	-2.563735	0.184609	-3.377228	-3.01318	-0.535838	-0.20929	-0.88318	1.04968	0.611311	4.009892	-0.657069	-0.746981	2.278414	4.10562	2.324623	4.799405	0.945654	4.515206	-0.18689	-0.466402	2.541279	6.089635	1.788113	6.760986	0.324227	4.614386	-1.0719	-0.226258	1.564499	5.021196	2.807713	5.55736	-1.285504	1.435628	-2.491718	-1.704998	-0.44304	1.388225	-0.223177	2.992155	-1.851129	1.404928	-2.391001	-2.7487	-0.348479	1.408932	-0.04891	2.612826	-1.532366	2.394748	-1.922547	-1.750458	0.08015	2.629541	0.80656	3.539666	-1.283565	2.671045	-2.149864	-1.678247	-0.361652	3.078307	0.259963	4.172126	0.854923	5.083063	0.686842	1.924939	3.334389	3.444242	-0.532037	4.380803	0.928051	3.117991	-0.578475	0.862397	2.610255	2.811442	-1.929198	1.987624	0.155721	1.71298	-1.293765	0.654011	1.834563	2.182046	-2.938993	1.488395	0.847945	4.620568	1.66765	1.826154	2.893402	3.179749	0.189714	2.693613	1.808468	4.87534	0.647467	2.648155	3.408123	4.070916	0.396744	2.357905	1.76489	3.961534	-0.002852	2.41306	3.669608	4.103221	0.197864	2.376081	0.148171	1.561027	-0.489321	0.779106	1.226892	2.446188	-0.768232	0.710554	0.14481	3.014587	1.068778	0.838339	1.65794	1.478648	-0.403596	0.583762	1.688143	5.464804	2.053296	2.821481	3.489131	4.901388	2.082128	2.906494	2.87955	5.107603	1.772245	3.981609	4.032371	5.075962	1.774446	2.884269	2.092542	3.711673	0.572844	2.299133	2.71387	4.907155	1.460241	2.274679	-0.749834	-0.623758	-1.565607	-1.623805	-1.165154	0.331624	-1.271143	-1.554348	2.306451	4.300724	0.32498	2.327051	3.628742	3.962956	0.685474	2.607725	1.099734	4.718008	3.014536	2.332703	2.713025	4.128788	0.415469	1.775895	3.313012	6.012582	3.078999	4.852645	4.442214	5.777075	2.806345	3.969725	3.451245	5.402718	2.577186	4.820259	4.206865	5.823865	2.690995	3.896201	1.509191	3.045397	0.520823	1.663609	0.603231	3.777998	0.887361	0.948423	-0.270129	2.437543	0.601869	0.592245	1.117616	1.661176	-0.416642	0.489484	3.054364	5.899499	3.4433	4.98917	4.306798	5.75439	3.115318	4.514914	4.406507	5.963588	3.940726	6.268818	4.371912	6.936287	4.564802	5.152416	4.211369	5.367311	3.577172	5.929012	4.169228	6.67643	3.945901	5.411391	1.01143	2.51495	0.868742	2.097762	0.726494	2.985243	1.024959	1.685415	1.366591	4.909857	2.418512	3.440725	2.048802	3.787265	2.465052	4.853538	2.07604	3.945554	1.671005	4.472363	2.127896	3.72843	1.102971	3.907512	2.590622	3.7368	2.299197	3.73524	2.848604	4.412175	1.85148	3.96999	1.939468	3.527392	1.199201	3.530757	2.421603	3.704561	2.21847	0.424278	1.268973	2.010588	0.277305	1.871108	0.776764	2.111288	0.129958	-0.973918	2.064603	1.924746	1.43049	1.475186	0.327576	2.048511	-0.245886	-1.139901	2.327996	4.122465	1.970064	3.594006	1.211342	2.900571	2.000377	2.00495	3.033354	4.048894	0.443108	2.147719	0.855082	2.312295	2.10359	1.106015	3.444237	3.518581	0.843736	1.957925	0.941092	2.609755	1.958061	1.111396	1.586778	1.662383	0.803746	0.981222	-0.327649	0.530024	0.838086	-0.372401	1.934109	2.107258	0.368106	2.139577	0.899772	2.446886	0.213286	1.08688	1.43647	4.302582	1.134186	2.745633	1.49736	2.625867	2.696052	1.538576	4.492934	5.449844	1.559946	2.217271	2.004542	2.830856	3.785138	1.920542	2.622761	3.225289	1.21671	0.984452	0.24845	1.424	2.200702	0.696215	-0.247114	-1.122189	-0.406295	-2.225688	-1.722472	-1.698041	-0.450089	-2.531021	3.616836	3.949456	0.386103	2.133684	0.830652	2.909872	2.180452	1.00033	2.09366	4.312418	1.876263	2.255847	0.429272	2.508236	2.534317	2.151631	4.213668	5.875865	3.609659	3.233719	2.64189	3.261908	5.160159	3.196424	4.156825	5.601717	3.647366	2.327452	2.651711	3.30225	5.284531	2.384841	1.566467	1.919969	1.091481	0.219642	-0.437321	0.452248	2.147914	0.027709	1.619159	1.930691	1.333015	1.749568	1.502909	1.163304	1.482957	0.961805	4.015563	6.398263	4.484396	3.738633	3.62939	3.384239	4.63268	3.360901	4.475974	6.793336	4.72284	3.280403	4.255447	4.387005	5.303421	4.545439	4.328653	6.379375	4.088641	2.932925	3.256477	3.810204	5.080187	3.520936	1.67306	1.812853	1.267195	-0.087321	0.536656	1.252918	1.670102	0.827886	2.348114	4.091343	2.7672	2.932759	3.217367	2.681298	3.559425	2.633898	3.349647	3.615364	4.114129	2.32715	2.672138	2.700035	4.009021	3.103572	2.867717	4.173101	3.049051	2.884188	2.639008	3.006985	3.382541	3.40088
14	-0.743781	2.599682	2.276301	0.711042	2.272242	1.375675	2.033202	1.234075	-1.401679	0.546777	0.959503	-0.366189	0.58199	0.419696	1.125164	-0.21608	0.7535	2.534515	1.827043	1.142667	1.963814	1.845075	2.180457	0.541774	0.105323	1.964177	1.432966	0.350501	2.491282	1.030743	1.603312	1.959023	0.066819	1.650015	1.435854	-0.019594	0.944091	1.68782	1.270619	0.930763	0.370617	0.879123	0.150512	-0.221153	0.523769	1.262655	0.941613	0.372404	2.071929	1.230288	-0.5927	-1.521781	-0.045059	-0.058327	1.656329	0.392028	-2.161448	-0.004671	-1.220291	-1.453646	0.031319	-0.506844	-0.403882	0.979185	0.628154	1.277353	1.360627	0.096147	1.33499	0.330004	1.798229	1.820193	0.674497	2.305872	0.727794	-0.208684	1.313231	2.908607	2.651709	1.911695	1.038051	1.96068	1.020441	0.244041	0.877549	3.553259	0.44655	1.815721	-0.416847	0.802418	0.305932	-1.439252	-1.179702	0.864348	0.268075	-1.092527	-0.60342	1.14954	0.330365	-0.48235	0.549841	1.1408	0.696292	0.060675	0.652716	2.569704	1.157103	0.75236	1.927274	2.158762	1.100036	1.721475	3.136935	4.320456	2.817343	2.049802	3.337581	4.033045	3.80222	4.099501	3.589479	5.255317	3.925437	3.47771	3.546709	5.692336	4.969424	4.661265	1.78258	2.871325	0.772792	1.631874	1.08536	3.992345	2.423316	2.740024	0.808984	2.003673	0.8465	1.006273	1.704411	1.367123	1.320713	1.678439	3.491682	4.954976	3.234878	3.597721	3.442934	4.156785	3.784636	3.836835	6.393884	8.494077	5.986284	5.830641	6.551374	7.068482	7.269922	6.813359	4.203423	6.813216	3.652408	3.846911	3.517161	5.991944	4.291464	3.855187	1.850057	3.065661	1.772565	0.953828	0.311484	3.012013	0.938559	0.92333	1.427118	2.157988	0.528856	1.304586	1.676396	0.753436	2.359538	1.485808	1.03923	1.48716	0.569347	1.231065	1.08328	2.467547	2.208707	0.277699	1.14822	1.272142	0.345908	0.382829	0.663613	1.180143	1.452942	-0.393581	1.691404	-0.541521	3.361635	1.211859	-3.086986	1.779419	-0.834417	1.478667	0.350864	-0.013445	0.042519	0.310088	-3.64656	0.071968	-0.617636	0.449598	2.196368	3.099815	2.762911	2.189846	0.174053	1.742948	1.684734	2.375669	2.036591	-0.623469	3.57366	2.053057	-2.121111	1.858093	0.315054	2.258162	0.426125	-1.727052	1.033028	-0.144103	-4.278561	0.034417	-1.43848	0.291711	1.47695	1.630006	1.377201	2.031428	-1.337058	0.965734	1.308993	1.368178	2.087242	2.973786	2.413759	2.284144	0.698612	-0.786357	0.593823	1.601305	-0.887361	-2.006735	-0.909947	-0.047162	-4.987041	0.118944	-1.953644	0.590569	1.390083	-0.51984	2.051341	1.378515	-2.043774	1.140927	0.480716	2.535801	-0.466001	-0.128298	0.453645	-0.119795	-2.223006	0.420993	0.539443	1.234551	2.044613	2.557133	2.096641	1.795885	0.910344	1.318621	3.174778	2.383659	-2.051286	-0.634337	1.160591	0.020101	-0.303467	-1.243517	0.545977	-0.789982	-1.125819	-0.68905	-0.459424	-1.169654	-4.418892	-0.260123	-0.418588	0.526749	1.540124	0.776956	2.13382	2.418763	-0.482061	2.625042	2.616865	3.100855	2.294385	1.99167	2.280942	1.833425	0.394431	2.723075	2.498343	3.099348	2.078838	3.374494	2.721956	3.028289	2.728892	3.310766	3.944999	3.964478	2.154058	3.73926	1.133816	1.805057	2.103419	1.091852	2.876807	3.105872	2.379946	1.50899	1.184337	2.758961	0.364945	3.024597	2.447557	2.386616	3.930277	3.327211	3.412119	3.777212	2.234161	4.5135	4.122257	5.099931	6.002706	6.620826	5.665902	5.760158	5.459361	6.414483	7.185834	7.102501	4.296006	4.941856	4.133823	4.400633	5.083127	4.385275	6.104052	4.911442	3.412603	1.440704	0.935898	1.527399	2.506814	1.935945	3.149854	2.634735	3.385527	2.319095	2.585896	4.048042	3.572927	4.520117	4.468802	3.927302	2.535459	2.857165	2.194235	2.20831	4.083949	3.930531	5.291859	4.078837	2.336212	1.705799	0.907589	1.211016	3.594938	2.65634	4.092039	2.469481	1.605954	2.210571	2.680196	2.106443	0.581479	1.981205	0.555406	1.633745	0.520589	0.994872	0.909896	0.860856	-0.224657	2.798825	-0.419792	0.116336	1.341709	2.979132	1.628438	2.154532	0.598863	3.355958	1.009583	2.189475	1.004819	1.544199	2.052213	1.101925	-0.651445	1.032245	-0.134671	0.261873	1.106841	1.774277	1.135025	1.417037	-0.04024	1.912973	-0.468659	0.667574	0.544189	2.429196	-0.162261	1.000507	-0.481887	2.310588	-0.237217	1.047583	0.236106	1.546754	-0.087937	0.388556	0.392824	1.592384	-0.045682	1.009789	-0.545365	0.396769	0.600923	-1.286497	-2.812017	-0.745563	-0.699121	-1.49751	1.315819	1.95775	1.591408	0.994784	-1.308415	1.401893	-0.870949	0.312275	0.2109	2.778923	-0.29479	1.286246	-1.136154	1.421438	-1.016375	0.442123	1.574093	2.787457	0.020928	1.232848	0.194722	2.105122	0.180172	2.507456	-0.979091	-0.266251	0.060878	-0.670614	0.290571	0.041993	-1.412905	-0.279112	0.260971	2.30518	0.31846	0.882043	-0.609969	1.213087	-0.875239	0.424004	1.439635	2.27596	2.407931	0.969447	-1.697084	0.973287	0.327142	0.654332	2.264035	3.875267	1.972665	2.425619	-0.590395	2.830458	0.503117	2.320481	2.089381	4.245294	1.547535	3.17558	0.595535	2.848283	0.677508	2.906925	0.857396	1.981417	1.352274	1.462218	0.709204	1.674523	0.013413	2.152349	1.136322	3.037103	2.862738	2.137264	-0.086715	1.61252	1.304739	1.143093	3.234504	4.696033	3.971996	4.216274	0.97124	3.340419	3.04602	3.638815	4.045036	6.139557	4.315391	5.516481	2.393981	5.381754	2.654596	7.172451	3.3531	5.661911	3.624915	3.839618	2.342594	3.4809	2.381604	4.192125	0.972917	1.564036	2.168712	1.892896	1.0019	2.018944	-0.359859	2.131192	2.473412	3.254867	2.888593	3.323076	1.056531	2.118225	2.265686	3.499097	3.176752	2.866736	2.993034	2.882308	1.927822	2.079435	1.716272	3.743733	1.696784	2.276756	1.986396	2.505761	0.83407	1.167681	0.608664	2.630888	0.516473	-1.935362	-2.601113	3.113835	-1.935898	-2.000682	-1.425648	-0.476492	0.436057	-1.930658	-2.107351	2.172931	-1.635381	-1.554169	-1.307988	-0.202212	3.005557	1.85747	0.006546	2.609852	0.231654	0.786903	0.869293	1.457013	0.221211	-1.18653	-3.493105	1.784316	-2.023673	-2.65668	-1.356932	-0.579218	-0.083537	-1.418087	-3.454675	1.33906	-1.903902	-2.011609	-2.310632	0.137509	1.242354	-0.044351	-1.800246	1.251568	-0.800952	-0.543619	-1.066862	1.069579	2.421449	1.999432	-0.041815	2.065125	0.700332	1.305087	0.679333	1.72358	-0.640893	-1.477452	-4.619493	-0.502821	-2.609473	-2.924161	-2.630485	-0.861488	1.074391	0.150349	-3.245604	2.187044	-1.429482	-1.615733	-1.034084	1.059404	0.436644	-0.214656	-3.844285	1.054431	-0.596298	-1.2949	-1.977144	1.473863	1.711711	1.38177	-1.617854	0.969091	0.191953	0.098025	-0.562349	1.702621	0.859069	1.389601	-0.931022	0.530566	0.386764	-0.057913	-0.85817	0.40477	-0.236659	-2.49449	-3.264966	0.654515	-1.988915	-1.953292	-2.711327	-0.354365	2.264085	1.724681	-1.88549	2.546775	0.509312	-0.624125	0.60191	2.581137	3.207748	3.452007	-1.5968	3.630328	0.967371	0.53462	1.031579	4.059757	2.832814	3.263415	-1.293648	2.956285	1.654734	1.224977	0.963546	3.447921	2.078858	2.731537	-1.046817	1.58001	1.315154	1.166025	-0.1355	2.316387	2.186278	1.737852	-2.739902	0.892768	0.653761	0.539652	1.062809	5.067706	4.616926	6.177571	1.04951	5.392114	3.446486	2.365095	3.363966	5.966774	5.843315	7.618207	2.099526	6.402943	5.081828	2.695993	3.492049	6.50119	4.092994	5.608537	0.832984	3.722835	3.557442	2.343735	2.129284	4.953727	1.853014	3.244359	-0.22673	1.640697	1.841875	0.931388	0.640732	2.427093	2.783383	3.56601	-0.409015	2.031167	1.772891	0.32668	1.450099	3.714877	2.400041	3.484782	-0.425462	1.65222	1.561013	0.539573	1.315203	2.86915	1.965268	3.270734	-0.975522	1.051491	1.554573	0.042351	0.395965	2.345412
15	2.696711	4.422503	2.408974	3.613127	3.956279	3.238692	-0.448931	2.487072	1.965701	3.764435	3.637374	4.825179	3.22638	2.385985	0.122691	5.189868	2.929552	5.733542	4.679072	6.749054	5.273974	3.321816	0.121289	5.285475	1.95999	2.189005	0.028054	1.500541	1.787903	2.662808	-0.967021	0.17957	1.600044	3.801738	3.641741	5.814329	4.34111	4.643716	1.310423	4.994908	2.776264	5.302793	5.160292	7.896282	5.04189	5.145253	1.888925	7.150632	2.408067	2.925477	2.66319	6.098114	3.04855	4.296639	1.924994	4.536876	2.557292	2.508534	0.447591	1.843347	0.702788	2.73161	1.003924	0.571315	5.536224	7.893084	5.420618	8.743679	6.59031	8.373254	3.747342	6.855924	3.658434	6.656145	6.715397	9.82119	5.39908	7.245359	4.232173	8.684459	4.259898	6.670362	5.696221	10.192438	6.670673	8.269409	3.467271	7.589962	0.441788	0.837565	0.011282	3.36244	1.44306	2.477029	2.702122	1.491946	1.941341	3.647206	4.251448	6.756798	4.949104	4.31347	1.898171	6.375724	7.62008	10.017608	5.739139	10.127128	7.408179	10.18099	5.222593	7.701688	7.663373	11.517653	7.71664	12.57449	9.094273	11.511161	6.071295	11.460989	6.790591	10.119126	7.912074	12.824826	9.355948	11.344865	5.919646	11.521017	4.088659	6.068808	5.252066	8.661892	6.95015	8.514385	4.364828	9.053617	5.528708	7.749243	3.760526	7.939794	3.893332	7.567166	3.888012	4.420129	10.978057	15.012093	9.805423	15.074281	10.733147	14.59896	8.733554	13.526549	10.687875	14.939732	10.04753	16.441339	11.516794	14.841922	8.829834	15.417877	8.253673	12.264496	8.196428	15.650473	10.205767	13.533145	7.505172	12.890687	3.918611	5.691112	4.887557	8.57417	6.663524	8.009209	4.587943	7.561571	10.746117	15.262576	10.485704	15.650091	10.739755	14.24388	9.672124	14.189	10.68146	14.920865	10.17554	15.13388	11.151738	14.218461	10.627213	14.896759	8.705555	12.651929	9.958214	14.652251	9.849186	13.79605	8.975955	14.024649	3.839585	4.301134	10.014717	2.825516	1.112013	4.709159	5.721173	5.228184	4.673283	4.187027	11.931864	4.44134	2.547922	6.100349	7.353779	7.297868	5.154933	4.424773	11.711617	5.95352	4.433229	7.031013	7.97524	8.244083	3.571588	3.94085	7.651547	3.543525	1.942891	4.33434	5.871705	4.701373	8.059536	6.723945	12.653848	7.385286	5.899884	8.911088	9.43385	11.490179	7.225028	6.239034	12.84286	7.430568	5.713848	8.662641	9.459232	10.959478	3.852775	3.841608	6.715906	4.745371	3.745669	4.02789	6.033843	6.699738	2.011101	2.413143	3.126606	3.119669	-0.457279	3.342827	2.112747	3.415896	10.825539	9.776953	12.966262	10.126163	8.12132	10.262247	11.910013	12.481095	9.280242	9.188274	12.396529	10.003148	8.000044	10.802332	11.121186	14.130016	6.448861	6.593275	9.754514	8.443551	7.181041	7.745204	9.067068	11.381234	0.658596	0.558098	2.266008	1.546188	-0.055603	0.670234	2.199677	2.867802	7.176862	6.33018	12.732693	7.186759	5.442936	8.546248	9.555009	10.837646	8.404998	8.945885	9.397609	9.143078	6.147229	8.353528	8.781317	11.663313	13.624508	12.976786	14.620596	14.411215	10.830837	13.579331	14.532561	18.026396	10.427777	10.66363	12.191073	11.611654	10.073672	11.662175	11.565917	15.561885	6.674028	6.770098	8.218483	7.437576	6.662197	6.910828	7.412711	10.82406	4.564361	6.580405	6.511415	5.36349	4.254645	6.040593	5.892836	7.24018	14.408643	14.937883	14.108922	14.558179	11.654224	13.848303	14.100116	17.689032	15.424395	15.16259	15.176527	15.777683	13.384102	14.95792	14.433435	19.6521	11.091203	11.078014	11.796654	10.969806	10.668475	11.716575	10.75607	15.579643	5.862799	5.660855	5.683589	6.26946	4.858368	5.577908	4.084163	7.762396	9.725796	9.794686	9.157437	8.90016	7.771779	9.565002	8.464353	10.776311	10.280979	10.03499	9.230638	8.83287	8.493128	9.579608	7.964257	11.228712	8.765511	9.285064	8.013599	7.776916	8.016206	9.13324	6.310757	10.489908	5.465447	10.424953	7.020214	9.74238	5.647419	11.666084	5.021924	3.755399	4.87164	12.776052	8.609841	11.411496	5.981003	10.542741	8.035765	5.803439	5.341028	12.87977	9.200631	11.583336	6.149263	10.996765	8.625326	7.408694	4.557473	9.434344	4.124608	9.565516	4.309513	9.571362	3.451119	3.604804	6.895253	15.986655	9.2868	14.89117	8.213551	13.393905	9.645985	7.184248	7.783662	16.564846	11.129435	16.280296	9.303435	13.803605	10.232205	10.033396	3.979716	9.294134	6.438826	8.597264	5.123754	8.470844	5.683193	6.896818	5.098697	8.478203	5.376204	7.81161	1.778637	8.492799	3.446338	1.563417	9.55304	17.957993	9.59022	16.798264	9.850664	14.843559	10.994946	11.513641	6.729025	17.197739	8.987055	17.568069	8.815844	12.381001	9.915943	10.758214	6.361506	13.63558	8.369871	13.60162	7.56371	12.41218	8.107761	9.781731	0.932914	4.673262	2.74274	4.191336	2.544619	4.490149	1.853259	3.241873	6.377896	15.899367	9.502037	15.797028	8.09306	12.030897	9.216798	7.862504	7.606055	15.578805	7.533911	14.02309	7.607224	12.687656	8.516062	9.084989	8.574415	19.668589	8.974098	19.110201	10.357162	14.774057	11.79116	14.477843	6.30048	17.234459	8.14587	16.112402	8.55484	15.12395	10.778766	13.14014	4.468267	10.591993	6.523342	10.306766	5.70233	11.203497	7.059642	8.410546	5.117858	13.209148	6.9887	11.063451	6.400045	10.55906	7.212156	8.451175	9.365093	20.25367	10.419794	18.79397	10.549752	16.311647	11.748043	14.386313	8.17926	20.314131	8.773946	20.704702	10.151283	15.900769	12.464112	15.478236	6.552667	16.271162	8.124763	14.835762	8.62256	13.778623	10.102592	12.449776	5.185901	11.303455	6.754526	11.002331	5.854839	11.61342	6.654004	10.004973	5.883434	17.1476	9.423269	14.373506	8.624528	12.777899	8.748597	13.140589	5.120911	15.350883	7.861418	13.829824	8.122717	12.71034	7.990729	12.020988	6.864443	15.457524	7.720989	14.141045	8.366254	13.564288	8.591988	12.630619	1.730811	1.657971	2.493008	2.108791	2.354754	0.714111	5.953911	5.545258	3.106574	3.62646	3.721652	4.274094	2.537588	1.503869	6.771671	7.034976	5.400935	5.157455	5.179871	5.768971	3.607462	3.688051	6.206601	8.94762	1.854385	2.736382	3.206088	0.680875	1.187287	1.380797	4.617939	4.469408	2.769011	6.717972	5.413381	5.60112	5.123121	3.068243	9.944729	8.413795	6.292848	8.640434	6.983623	7.350466	6.364545	4.834051	9.722067	11.628517	4.762608	6.032986	6.176889	4.768585	2.034388	4.011988	4.534927	8.339107	2.416909	2.259405	2.007732	1.486063	-2.011678	1.770257	2.511013	2.521327	6.468022	10.523707	6.451402	8.691525	6.391528	7.685847	10.822296	11.767905	5.151086	11.121075	7.041555	9.627683	8.50004	6.44172	13.114437	12.925715	6.439286	8.405096	8.287555	6.803731	5.194283	5.409359	7.138439	11.332507	1.610065	1.960884	3.226971	1.808482	-1.852425	0.079946	-0.996138	3.055649	3.938454	7.161212	5.135703	6.206421	4.987455	2.338699	10.665801	9.503469	4.898546	7.643547	3.521753	5.609808	1.524412	6.647799	5.697459	6.974555	6.638282	11.56564	6.85844	9.550921	7.814945	9.577548	11.719634	13.189775	5.941175	10.524856	6.015449	8.214325	6.132527	7.676673	9.837667	13.558643	4.556517	6.163218	4.26692	4.473268	0.86828	4.15556	3.931772	7.586798	4.210499	6.748763	3.493626	4.2641	1.775956	6.602515	3.760821	6.481914	8.671939	13.212325	7.811831	9.468097	7.033158	11.744174	9.451824	13.912274	8.395264	13.545876	7.616271	10.930365	7.988651	11.608029	11.299477	16.132706	7.05021	9.502997	6.169663	7.502581	4.506412	8.622004	7.607801	11.761361	5.307528	8.056952	4.432751	5.877438	2.876	6.554707	3.123737	8.236912	9.112843	13.725349	9.717567	10.968497	10.48309	13.784656	8.345813	15.547939	7.455687	13.242527	7.967612	10.046394	9.042497	12.325144	7.240629	13.896987	8.353505	13.763366	8.324442	9.5188	8.727209	12.386714	7.699824	13.767819
18	3.010698	0.470884	3.364257	2.744152	4.829584	3.462647	5.574169	3.800132	2.532817	3.494342	2.971241	3.96581	5.546876	3.92255	5.691931	5.04082	1.482667	0.796973	1.585191	3.028792	4.404277	2.964141	4.667693	4.944184	0.259923	0.612744	2.443879	0.375601	2.261092	1.39086	2.480087	1.831228	0.874255	0.467604	1.561781	0.658331	2.74173	2.720076	3.724706	2.97679	1.61264	1.775246	1.80224	2.845028	4.108561	4.430453	5.109173	4.544779	0.230751	0.898087	0.04638	0.838754	1.869437	2.679149	2.537055	3.071655	-0.288925	0.364347	0.570039	-1.293226	1.210047	0.641526	1.511603	0.937486	-0.734069	-0.319508	0.585639	-1.374043	1.184897	2.169557	2.267263	1.614413	0.327488	0.265096	0.869882	0.724719	1.79383	3.955981	3.431601	3.679349	0.017735	1.289355	0.10148	1.472533	3.246511	4.279952	3.750666	3.457689	-3.005365	0.390321	-1.83251	-1.277279	-0.666631	-0.74925	-2.457558	-1.225377	2.077708	1.282939	1.922426	2.610247	4.185562	3.80076	4.934937	4.245983	0.042169	1.352856	1.574772	-0.845928	1.751233	2.212433	3.300808	1.720479	-1.062273	0.194326	1.054405	-0.106778	0.759405	3.350629	2.557125	2.456909	-0.740963	-0.007783	0.115382	-0.143215	1.67811	2.76164	2.731649	2.109396	-3.116966	-1.636997	-1.378804	-1.41493	-0.686286	-0.628803	0.691494	0.466745	-1.293092	0.410647	0.571721	-0.715414	0.33246	0.168656	2.302813	0.271267	0.359901	1.38398	2.803823	1.303976	2.2151	3.780456	4.602713	3.250286	-0.689164	-0.473637	0.655851	0.447962	1.225246	2.200768	3.226399	2.596455	-1.689848	-1.522891	-0.380628	-0.850846	0.657882	0.920617	1.749503	1.808974	-3.658491	-4.109752	-2.193684	-3.563156	-2.901656	-2.773666	-1.525422	-1.062177	-1.651927	-2.121222	-0.170097	-1.138249	-1.285566	-0.264365	1.319733	0.173873	-2.397981	-2.978763	-0.364442	-1.230931	-1.506017	-0.700317	0.602921	-0.103291	-3.023346	-4.608692	-1.088868	-2.278947	-2.810941	-1.772682	-0.737896	-1.031265	9.5263	11.955603	7.573133	9.328812	8.864697	7.731663	6.312854	10.1546	9.505015	12.579312	8.807278	10.39015	8.385205	9.163597	7.468521	10.593724	8.33151	9.727537	6.925019	6.90256	7.224978	8.252392	6.438045	8.083546	5.959854	9.373292	6.492288	6.880563	5.808487	5.479813	4.591139	7.489925	9.60438	12.611589	10.169058	9.084624	7.861795	8.809484	7.692425	9.516201	10.6541	12.441437	10.85253	9.441361	8.675525	10.47301	9.760556	10.494084	5.587501	6.592144	6.105443	5.151779	5.170134	4.790084	5.181415	3.916177	5.439545	5.998343	4.968925	4.967485	4.849851	5.280558	3.468181	5.194344	7.729745	7.742805	8.608904	5.392443	4.658199	6.806045	5.999577	6.869332	10.413871	10.559858	11.623819	7.247859	7.277912	9.495288	9.221848	9.674331	9.750104	9.214545	10.399209	7.724629	7.920486	8.677335	8.943051	8.083316	1.45631	0.047597	3.651485	-0.543342	0.624769	-1.194786	1.237768	0.677458	11.321446	13.373965	11.316113	11.533743	8.384722	10.719858	9.962823	10.680781	8.030439	6.508235	7.930499	6.049088	5.153715	7.207503	6.299111	7.121536	8.156971	7.853086	8.860315	5.164741	5.302743	7.516497	7.055604	7.287007	8.297579	8.045329	9.990906	5.89233	6.47757	8.155161	7.99379	7.348343	3.983112	3.829871	5.531231	1.21443	2.595003	3.581696	4.584157	2.789716	7.377208	6.970165	6.661376	5.12324	4.636876	6.553715	6.632685	6.016061	8.274587	8.252154	9.761808	6.149483	5.820866	7.856115	7.865925	7.302523	7.640416	7.433402	9.175388	5.447111	5.378552	7.658822	7.534092	7.607241	5.936508	5.402006	7.794294	3.740327	4.308448	5.910115	6.452039	5.44625	0.989919	0.329539	2.454891	-0.621598	-1.012671	-0.05048	1.698092	-0.17236	7.277174	7.070212	7.739463	6.282791	6.413885	8.04027	6.799917	7.85823	4.300603	4.612206	4.852223	3.324744	4.040387	5.230406	5.10786	4.488746	2.733299	2.656789	4.644693	1.091512	1.302135	2.775224	3.020704	2.87791	6.189961	3.043628	4.4656	5.157736	7.113916	5.35263	6.552455	7.427691	8.152068	6.159896	6.27036	7.713867	9.868318	7.04775	9.528989	8.612258	7.081625	5.662008	4.063326	5.343512	8.629773	5.62811	6.877653	7.582405	3.738454	3.595742	3.076458	4.802877	5.556558	4.203071	5.355497	4.308527	7.529094	6.382504	4.914836	7.841406	8.792706	7.670035	9.050869	8.024779	9.238001	8.356339	6.577084	8.695173	11.162074	7.902464	10.984662	9.656443	3.838797	4.055683	1.706153	3.389084	5.246651	3.342547	4.155212	5.190774	1.578593	1.909123	1.275272	3.1623	2.998245	3.380759	2.637984	3.733733	4.679924	4.104048	4.887995	5.41784	7.791497	5.871141	6.69524	6.316317	7.570745	5.762115	6.052679	7.409829	9.834595	7.039175	9.469417	7.966132	5.211071	5.109298	4.089772	6.473114	7.165257	5.766645	6.884772	7.350935	-1.23858	-0.970328	-2.485671	-1.119623	-0.282044	-0.998583	-2.253494	-0.11153	9.20501	6.905273	7.857719	9.265384	11.777277	7.905949	11.5338	9.245839	3.321035	4.077303	3.256122	4.294361	5.549151	5.669199	4.375469	5.405862	5.753355	4.997063	5.364897	5.249335	8.710232	6.431817	7.970615	7.453803	6.123271	5.574287	4.041739	5.005769	7.857104	5.725679	6.993528	7.391386	1.21962	1.30547	-0.435041	0.894132	2.023871	0.938699	0.379043	2.216966	1.005942	0.954706	0.926799	1.573435	2.620878	3.258936	1.220584	2.660231	5.221837	5.84822	5.191926	5.387747	7.90931	7.501004	6.404229	7.178015	6.372785	6.088107	4.499495	5.136223	8.056183	6.542179	7.025972	7.151066	4.166179	3.877567	1.868839	2.375409	4.794564	3.801513	4.335132	4.807846	-2.355656	-3.026283	-3.181636	-3.63073	-1.675313	-2.972572	-2.54984	-2.380994	1.045492	0.913795	0.974395	0.399176	2.082444	2.032292	1.358305	2.579378	0.700087	0.94118	0.431054	-0.01992	2.654904	1.715916	1.142814	2.063876	-0.955088	-0.898969	-1.591382	-2.189184	0.231683	-0.844761	-1.270226	-0.671866	9.809289	10.25033	8.799452	8.10273	10.827772	9.328235	8.110815	10.241214	11.722265	11.818818	9.864607	9.505695	11.400233	10.838868	9.266813	12.661778	9.560288	9.837547	8.08892	9.17135	9.011594	9.5015	7.448661	9.600441	6.74638	7.71843	5.201843	6.349758	7.70497	7.288914	4.829913	7.308371	12.333144	11.672656	10.377954	9.395544	12.147085	12.27363	9.428618	11.990072	12.150478	11.898268	11.976489	10.321798	11.879826	12.758145	9.576322	12.503188	4.804294	5.257703	5.609115	6.15725	4.475357	5.565295	3.641801	4.795027	4.9953	4.987128	3.033157	3.638915	6.029551	5.04786	2.378676	2.315854	7.918001	8.279706	7.627211	5.658901	8.782561	8.741379	6.008999	7.623302	11.024884	11.238354	10.723183	9.193577	10.698853	12.31843	7.447278	10.772213	8.590885	9.065616	7.041873	6.70612	6.067072	8.544482	6.088823	7.085619	0.516826	0.333872	0.953428	1.245099	0.091314	1.123413	-0.725578	-0.00677	14.269166	13.336482	11.85894	11.46146	13.599789	13.695817	10.579865	13.602346	6.529452	6.867455	6.043871	5.79383	7.06712	7.458346	5.673606	6.219149	8.436621	9.14061	8.330746	6.309354	8.341907	10.479614	6.369326	9.094382	7.817229	8.805204	7.778711	6.723275	7.4446	9.866568	6.629665	8.107886	2.099606	2.978942	2.408242	2.421423	2.374392	3.353522	1.221565	2.092191	4.964302	4.900417	4.730198	4.343267	5.786595	4.65235	4.827523	4.872249	8.245068	8.765858	7.819877	6.968558	7.738584	8.696959	7.884891	8.546976	8.260684	9.031528	7.151011	6.192082	6.947749	9.740407	5.095507	7.317967	5.007157	5.879042	4.673819	4.84795	4.294444	7.154267	4.746922	4.315252	-1.409029	0.184612	-1.757163	-0.205871	-0.262032	-0.424886	-1.304044	-1.061386	3.86572	4.081382	3.052304	3.670835	4.16062	4.466038	5.306719	3.462518	2.423621	4.116681	1.923499	2.319283	2.529619	3.051673	4.02619	1.894227	0.17603	0.829816	-0.383794	0.625	0.228023	1.810799	2.164702	0.300061
20	-4.48517	-3.346186	0.190648	-5.311615	4.591339	-2.374524	-2.273906	-5.051848	-5.062258	-3.867391	-0.039003	-6.865786	4.617858	-2.254823	-0.856154	-5.807334	-2.88654	-3.275184	-1.719596	-6.435106	1.00605	-2.279576	-1.683915	-4.076956	-3.706508	-2.350475	-0.696434	-2.263184	2.699932	-2.479207	-2.295914	-3.85174	-6.132645	-4.780942	-2.873965	-8.86684	0.740333	-4.08846	-3.072285	-7.125512	-5.111903	-4.579007	-2.916211	-8.500445	0.355781	-3.670947	-2.415393	-6.409428	-3.284566	-2.719532	-3.274327	-5.271805	-1.065933	-4.050058	-2.130303	-4.685754	-2.277992	-1.300786	1.520439	1.224396	2.104135	-0.466772	0.091976	-0.897732	-3.849612	-3.923071	-3.135693	-5.575795	1.315536	-2.972662	-3.153862	-5.69543	-5.966653	-4.822178	-5.183751	-10.483737	-1.666918	-4.979279	-4.235419	-7.771589	-3.295735	-4.444558	-4.616	-7.231214	-1.046523	-3.957914	-2.777326	-5.595747	-0.333133	-0.851946	-2.747409	-2.316785	0.62038	-1.719639	-0.663534	-2.629084	-6.924905	-5.222726	-2.978953	-10.311394	0.225321	-4.688575	-2.661689	-7.842824	-1.062602	-1.526482	-0.719457	-1.247367	2.227873	-1.028065	-2.637235	-2.715169	-1.340637	-2.297433	-2.805485	-4.799337	1.244611	-1.074401	-2.707067	-4.211626	-1.067406	-2.256956	-3.778177	-5.740207	-0.285135	-1.336659	-2.227711	-3.982966	-0.284622	-1.101112	-2.279942	-4.18973	-0.752989	-1.295517	-1.366246	-2.943568	-0.406897	-1.834167	-0.432706	-1.503646	1.146009	-1.191741	-3.393068	-1.898965	0.931616	-1.25005	-1.290403	-2.210376	1.608865	-0.05588	-2.689266	-1.809548	2.175445	-0.031682	-2.396192	-2.400108	0.994939	1.851448	-0.821247	-1.299109	0.536651	-1.037779	-2.220969	-3.946918	-0.678056	-0.359657	-2.064775	-1.743102	0.606637	-0.295017	-0.580715	-2.558207	-1.529212	-0.565096	-1.150245	-0.632807	-2.383837	-3.896448	-2.864315	-4.600346	-2.75676	-3.322072	-6.019727	-3.182483	-0.622831	-1.209747	-1.724697	-3.066718	-1.632576	-0.858103	-3.283045	-1.595956	-0.540749	-2.103187	-2.311567	-4.197944	-2.563536	-1.801164	-2.867742	-1.763928	-5.590339	-5.737981	-5.143423	-1.753082	-3.44972	-3.378848	-5.256412	-0.543095	-6.106558	-5.414786	-5.241604	-3.353905	-4.640001	-5.855635	-6.926233	-1.494433	-3.412307	-3.122397	-4.215611	-2.919873	-3.544806	-4.080005	-3.243054	-0.887044	-3.560382	-3.959261	-3.402448	-0.665662	-2.403478	-2.929317	-3.610991	1.053643	-7.167235	-5.93433	-6.369967	-3.268614	-4.390976	-7.502906	-7.442143	-2.257686	-6.614446	-5.030254	-5.785315	-4.009714	-4.796378	-7.706042	-6.152322	-3.048038	-2.905872	-1.921414	-3.336472	-1.905621	-3.070322	-3.392617	-2.541668	-0.884497	-0.887686	-1.912455	-0.642349	-0.06895	0.593454	-0.760042	-1.141953	2.463574	-4.008923	-2.981825	-4.50281	-0.538228	-1.887064	-4.830689	-4.548707	0.507778	-6.931771	-5.746972	-6.419786	-4.041871	-4.43874	-8.434401	-7.426214	-2.993105	-3.392674	-3.04416	-4.315552	-2.925153	-3.724086	-5.354025	-3.053786	-2.331368	-0.992254	-0.363265	-1.594539	-1.189856	-1.534029	-1.553926	-0.722459	-0.673447	-8.135764	-6.847066	-7.109871	-4.579758	-5.656158	-9.067026	-9.060022	-3.294411	-1.92142	-1.572399	-2.181973	-0.138688	0.02022	-3.02014	-2.505358	1.527102	-3.170776	-2.153265	-3.391641	-0.475382	-1.033278	-4.048349	-3.501391	0.594656	-3.995248	-2.952132	-3.720509	-2.51895	-2.408067	-5.231881	-3.693079	-1.523765	-1.677471	-1.299805	-2.270601	-1.41246	-1.702921	-3.14045	-1.185759	-1.543579	-3.073503	-2.800832	-1.984478	-2.179711	-1.931447	-4.292094	-2.68047	-1.137979	-1.707531	-1.450111	-2.618547	0.019889	0.053729	-3.015256	-3.074502	0.547884	-2.025842	-1.000942	-1.417927	-0.101479	0.010413	-2.416249	-1.336287	0.722081	-3.578176	-2.413201	-3.662519	-2.189912	-2.063729	-4.681365	-3.327819	-2.269081	-1.620979	-2.059435	-1.77982	-1.000507	-1.248346	-2.513845	-0.966393	-2.277707	-5.08721	-4.171104	-4.617441	-3.918629	-3.730979	-5.190418	-4.065877	-3.762875	-3.283217	-2.886976	-2.900529	-2.524318	-2.108215	-3.879611	-2.651718	-2.67378	-3.073821	-3.021758	-3.179675	-2.408463	-2.511126	-4.043795	-2.296227	-2.889416	-0.630334	2.317672	-0.941904	-2.472864	-0.718465	1.395459	1.729908	-0.45491	-1.133002	1.294436	-3.851256	-4.743565	-2.433926	0.377496	0.881459	-0.589984	-1.000274	2.118442	-2.244649	-3.611322	-2.116452	0.577544	0.932126	-1.017375	0.773704	3.21697	0.470879	-0.683774	0.909632	1.86288	1.025587	-0.295998	-1.188573	0.687666	-3.320401	-4.234091	-2.14359	-0.340938	-0.692347	-2.405362	-0.903916	1.169058	-4.361095	-5.554701	-3.031049	-0.512566	-1.110717	-2.004301	-0.019495	1.734114	-2.740727	-3.111745	-1.646412	1.113192	-0.760485	-0.936162	2.425606	3.835365	3.204228	1.184359	2.775054	4.392127	1.016845	0.754674	1.858224	1.027482	1.638194	-0.160663	1.835396	2.061837	-0.580158	-0.244928	-0.276746	0.98906	-4.920424	-5.272494	-3.545866	-0.699659	-2.662457	-3.43014	-1.203379	2.756968	-1.760357	-4.230799	-1.216739	2.395723	-0.126624	-1.031643	0.519891	5.010498	0.040686	2.043214	0.67005	4.16787	2.824724	2.681381	-1.505234	-0.269724	-5.610886	-7.017797	-3.519638	-0.290381	-1.266286	-2.641465	4.058223	3.32414	4.639637	3.741869	4.243128	5.568733	0.706989	2.314083	2.387377	3.558675	0.388243	0.772235	0.405447	3.485329	1.492183	-0.471595	0.988222	2.3296	-1.698735	-0.875475	-1.250519	2.098589	-1.068241	-1.727785	0.588119	3.80759	-0.263715	0.100169	0.831515	2.881956	-0.382173	0.069724	2.28886	2.248988	5.195092	2.914079	4.1197	3.782935	1.315925	1.423111	3.46859	4.278739	4.2439	4.072499	4.274331	6.352797	4.042289	3.047651	2.751082	1.571316	0.191088	1.638135	0.179518	4.962853	1.274377	-0.00938	2.849874	4.08815	0.425961	1.119162	-0.029641	5.276896	1.719908	-0.329268	0.108374	2.754033	-1.358513	2.629217	0.732533	2.663759	-0.538761	-0.273452	-1.273793	-0.733385	0.869478	0.28376	-0.571606	2.85186	0.141253	-0.356704	0.167864	0.461041	0.9037	0.612198	0.52337	4.365258	0.898975	1.47442	-1.467417	0.844551	-1.794374	0.887459	-1.085218	2.321932	-1.303597	-0.592166	-0.222949	-2.848889	0.061133	-1.43394	-3.758771	-1.229072	-1.86809	-1.705549	-1.605305	-2.876502	-0.517649	-1.509734	-3.858789	-1.306833	-1.837994	-2.173954	-0.722727	-1.971568	-0.921237	-2.06737	-2.627115	-0.35267	-1.560423	-1.576459	-0.161119	-1.574537	0.448184	-0.249204	-2.42531	-1.017351	-1.755931	-1.40107	-1.431738	-2.789475	-0.163783	-1.907581	-4.052691	-1.44042	-2.327732	-2.71314	-2.347348	-2.403776	-0.972228	-1.864379	-3.228321	-1.015043	-2.244735	-2.46683	-1.1748	-2.056988	-1.269891	-1.66348	-1.493996	-0.468778	-2.208017	-1.383557	0.980329	0.716852	2.083425	1.814314	0.733633	1.152583	1.11404	0.285498	1.757885	0.994902	3.212732	0.952081	-0.856104	1.059865	-0.538797	-0.706821	-3.726927	-3.258933	-1.653485	-3.381366	-4.335903	-2.655685	-2.983794	-3.506542	-0.767993	-1.416272	-0.494249	-1.868776	-1.835247	-0.667552	-2.024986	-2.72114	0.408433	0.043083	-0.401543	-0.806891	0.202806	0.05668	-1.153623	-0.042802	-3.432196	-2.249113	-1.953457	-2.809248	-4.944986	-2.469557	-2.473033	-3.611271	2.949697	2.973083	5.041002	3.446431	2.038572	3.053834	1.389483	1.248791	2.547868	2.987024	4.247739	1.508384	0.531991	2.155971	0.595015	0.703523	-0.60469	-0.02085	0.294782	-1.974259	-1.676843	-1.294648	-1.368296	-1.821575	1.088892	1.369529	0.858087	-0.286168	0.464336	1.645598	-0.852266	-0.669701	4.281327	3.960373	5.731101	3.97413	2.766689	4.612242	2.672537	2.105538	4.976839	5.467146	6.783251	4.066656	3.043331	3.505095	2.382743	3.039581	2.444566	3.594837	2.652119	0.410299	0.928856	0.276026	1.050896	0.997624	1.337233	1.932849	0.142914	-1.173272	0.58127	0.67603	0.49524	-0.058323	2.877714	2.962724	1.561501	0.394981	0.378675	2.083989	0.994649	1.30022	3.532171	2.82001	3.025842	1.296326	0.126891	1.228435	1.151921	0.428171	2.093838	1.795559	0.837658	-0.537057	-0.084811	0.310859	-0.130724	0.320002	-0.003744	1.633567	-0.744834	-1.802887	-1.667459	-0.541122	-0.895017	-0.798477
21	-1.911263	-2.297423	2.065353	-0.295804	-1.803162	-1.326159	-1.984601	-0.089217	-3.599462	-3.959367	0.657561	-1.489869	-2.515376	-3.229355	-4.583139	-0.028213	-2.228292	-1.198622	0.865894	-0.035096	-1.160286	-0.098892	-1.203356	2.397666	-0.613023	-1.637492	1.652571	-0.455442	-2.441725	0.865703	-0.528161	-0.359321	-4.458556	-4.353373	-0.578867	-3.702905	-4.354026	-4.735434	-5.968457	-1.700933	-3.589189	-3.050321	-0.058149	-3.199997	-3.145801	-2.870837	-4.424455	-0.224258	-0.586925	0.195372	1.506265	0.227872	-0.046972	1.185548	-0.058558	2.159024	-1.266853	-2.548765	0.327419	-0.619361	-3.228288	-1.511171	-0.815259	-1.777878	-2.040064	-2.1476	0.874401	-2.186739	-2.825002	-2.001235	-1.95049	-1.037156	-4.048007	-4.010161	-1.53591	-5.834443	-4.557258	-3.340204	-4.763884	-2.561851	-0.304546	0.106369	2.481482	-1.34808	0.80535	1.577332	-0.48372	1.385118	-0.772914	-0.382671	0.829657	-0.770349	0.185621	0.489949	-0.154146	1.040989	-5.453129	-5.432979	-1.616388	-4.764682	-5.166693	-5.531909	-7.375748	-2.163141	0.220838	-1.220029	1.907341	-0.829411	-1.407875	-0.901552	-0.658075	0.249653	-1.454577	-2.421638	0.542543	-4.473084	-2.600475	-1.089494	-2.685698	-0.686855	-1.889762	-2.371657	0.802375	-4.306829	-1.893474	-0.086102	-2.455668	-1.073556	-0.375801	1.144944	2.535169	-2.117522	0.864502	2.871732	0.131116	1.023035	-1.14853	-2.599092	0.188139	-1.803606	-1.945965	-1.501922	-2.270803	-1.158794	0.855375	-1.576928	2.70749	-2.221081	-0.109814	0.618146	-0.746713	0.879726	-0.696005	-1.55856	2.292096	-3.576024	-1.010248	0.509402	-1.288895	0.406762	-0.373785	-1.083758	2.629343	-3.136922	0.032406	1.471758	-1.319263	0.240908	-0.797835	-0.91463	0.61917	-2.662023	-0.235969	1.813194	-1.095803	-0.679962	-1.407501	-3.915283	-1.65845	-2.906625	-0.901275	-0.266177	-2.852835	-0.650366	-1.61895	-2.900245	0.842214	-3.260339	-1.123499	-0.018989	-2.195392	-1.317386	-1.147067	-2.004545	0.661636	-3.499454	-1.531469	0.121911	-2.257995	-1.525952	-0.526954	0.598637	1.974738	3.083319	1.183002	-0.651614	-1.447875	-0.968288	-1.299246	-1.320416	-0.60847	2.287936	0.266959	-1.362664	-2.692993	-3.208702	1.614465	-0.099761	-0.877486	2.88314	2.138148	1.393767	-1.146456	0.081612	-0.99375	-1.420571	1.359278	2.387054	1.248261	-1.680972	-1.310515	-1.314378	-1.839863	-2.163917	0.048643	2.597292	0.309345	-2.638135	-1.852221	-2.565678	-0.413601	-0.310463	-0.68156	3.623825	1.531397	0.001027	-1.465752	-1.116251	1.832672	1.264758	0.585983	3.381937	2.101681	2.68363	0.413488	0.401132	-1.242557	-3.356915	-0.182138	0.936564	-0.341031	-2.885341	-1.98659	-2.971261	0.441811	-0.65875	2.090719	4.324104	3.127379	0.0333	0.984615	0.493868	-0.903575	-1.677657	0.261959	2.760479	1.706039	-0.959855	-0.812731	-0.830706	2.898427	1.91335	1.64879	5.473678	3.85167	2.513867	1.236203	1.518499	1.237053	-0.124904	0.890227	1.423015	0.903603	1.20596	1.961767	0.173024	-2.721452	-3.028777	-1.444491	1.708463	-0.21376	-2.572574	-3.209571	-2.887441	-0.151109	-1.685285	1.759918	3.234324	1.634039	-0.136836	0.247493	-0.390858	2.146754	0.010119	3.227243	4.484184	4.352539	1.245763	1.962999	1.164628	1.666461	0.179027	2.495617	4.170422	3.861819	1.153443	1.780886	0.57939	2.321006	2.219936	1.534372	3.322058	2.898136	2.908131	2.207267	0.978811	-1.429179	-3.814174	-0.397116	-0.118457	-0.838313	-3.24737	-1.602579	-2.175686	2.218226	-0.412054	3.355466	4.721012	4.307838	1.281706	2.063966	0.443531	2.617141	0.645592	3.184898	3.835771	3.695156	0.982471	1.70955	1.001086	3.002966	1.74523	1.714105	3.041124	4.062906	2.654135	0.909322	1.459069	0.188479	0.024398	-0.112977	0.533892	0.629735	0.332455	0.448118	0.791147	-0.51647	-2.542013	0.139816	-0.25257	-0.335967	-1.219605	-1.306465	-1.427078	-0.146452	-1.627037	0.007388	0.851482	0.107292	-2.206401	-0.069979	0.261026	0.184319	-1.147927	0.438419	1.500887	0.641851	-0.672752	-1.452353	-1.223373	-2.047532	-0.120586	-1.721817	1.982058	0.099395	2.681607	-0.041397	-2.750767	-3.478597	-2.262287	-3.676483	-0.116526	-1.903131	1.493597	-3.260517	-4.248494	0.225042	0.25173	0.885361	1.452376	1.518413	3.598493	-1.17218	-0.481891	-2.090717	0.408539	0.336539	2.419687	0.330806	1.804441	0.403506	-2.594478	-3.47829	-2.622656	-3.338838	-0.88914	-1.174552	1.361266	-3.208116	-4.399864	-2.032717	-1.169533	-0.225951	-0.910763	-1.680418	2.505328	-3.768946	-1.638211	1.681024	1.131969	0.841115	1.015862	1.895777	1.916597	-0.243978	0.051321	-3.587056	-0.980616	-0.016608	1.620609	-0.64596	-0.327123	0.183392	-3.113925	0.245516	0.987041	1.584372	1.45529	1.887579	2.696777	-0.265393	-1.797946	-1.235408	-1.772804	-1.096516	-1.626096	-0.003711	2.458434	-2.577051	-2.677379	2.454919	1.229209	2.622638	0.512007	2.472613	2.806538	-0.046966	0.687298	0.750331	0.826685	0.229245	0.525306	1.617805	-0.687209	-0.904261	1.081755	-3.90647	-3.2214	-3.283745	-2.007035	-2.454345	1.197945	-4.816477	-4.827199	0.064724	-0.192629	2.123862	1.873447	1.528552	1.658808	1.074609	-0.927735	1.679429	0.682269	1.974507	0.111706	2.45481	4.107872	0.750964	-0.370329	2.106593	0.775682	1.765963	-0.110083	2.126761	4.300743	-0.467074	0.245724	3.091967	1.592346	1.486503	0.981246	2.506035	2.489851	0.213648	1.806881	0.601733	-0.854933	0.854526	0.868644	0.167755	-1.643003	-0.444649	-3.395652	2.757802	1.173384	2.734841	1.065752	2.846782	4.39753	2.178791	1.150988	1.339275	1.232876	2.300524	-0.547819	2.158973	4.381025	1.66562	1.473862	3.438957	2.013597	2.403068	0.866515	3.309215	5.201483	1.95726	3.103255	2.179129	0.553406	0.751183	-0.3814	1.41701	1.875402	0.405488	1.483539	0.340741	-2.302774	-0.944221	-1.514088	-0.131445	1.385749	0.670156	-0.161888	0.912413	-0.664773	0.003835	-0.894582	0.13137	2.160121	0.562135	0.921483	0.844573	-0.618142	0.020506	-0.744046	0.180836	2.260805	0.576278	0.995385	-0.452839	3.716646	-2.634461	2.885777	1.717576	2.629216	-0.852674	1.101638	-1.617018	0.832372	-2.866624	2.409683	2.119946	0.199511	-1.97396	-1.549356	1.977535	3.065435	0.036812	3.321972	3.18886	3.384133	-0.487119	2.780246	-0.566061	3.423574	-0.782527	3.036757	1.956254	3.697746	-0.427316	0.054077	0.250632	2.127857	-4.34251	3.154684	0.189655	1.260642	-2.683486	-1.608776	0.888982	2.082436	-1.98645	3.83517	0.817905	1.038872	-2.492347	-0.704642	4.023808	3.957599	2.017595	4.068425	2.668125	3.065021	0.674796	2.274601	-2.379537	2.552424	-1.110659	1.490915	1.988356	2.87571	0.281231	-1.063789	2.801861	6.72395	-0.166274	5.433125	2.642931	4.858536	1.622005	1.812474	1.483006	4.055098	-1.815658	4.242485	-0.42095	1.666936	-2.199235	-0.142999	4.776942	3.637303	0.935083	5.648304	2.390933	3.993428	0.290411	2.439013	2.141048	1.858727	0.010735	1.072435	-0.149471	1.490813	-0.425707	-0.601845	-1.93104	0.124455	-4.265491	2.750229	0.291964	-1.115611	-3.754258	-3.114937	2.994158	6.473678	0.83654	4.485674	3.717905	5.826377	3.628271	1.8522	4.470645	7.406396	0.424325	5.97298	2.029253	5.022218	0.845316	2.844138	4.937725	6.375041	0.225088	5.142649	1.109869	4.260828	0.589961	3.444052	4.964653	4.555027	-0.17157	4.170851	0.536357	4.33668	1.052561	1.010823	1.007021	2.517021	-0.480486	2.020485	1.844141	2.259289	2.120422	1.03758	4.785272	7.187783	1.982061	5.407452	3.902138	6.687387	3.684718	4.654696	5.193396	6.82798	0.610357	5.92445	0.954487	4.994313	1.293613	4.491796	5.815042	5.213854	0.923165	4.287349	1.852102	4.677546	1.653487	4.000023	3.274086	1.764258	-0.271369	1.825406	0.159859	2.549964	0.699964	-0.515642	1.668762	2.13432	-0.476049	0.321668	0.890066	2.014477	2.598405	2.377811	2.038811	2.43234	-0.576386	2.016347	0.602493	1.966323	0.719358	2.579666	3.486878	1.995999	-0.533373	1.27201	-1.565836	1.623323	-1.164304	3.117897
23	2.906834	0.27448	-0.922711	2.365363	2.514925	0.624597	0.625352	0.397001	1.549044	-0.799897	-2.914915	1.29463	1.625046	-0.330796	0.35957	1.474046	0.015247	-1.481115	-3.043807	1.104663	0.43575	-0.168038	-0.06294	1.115538	0.454684	-1.44464	-3.233904	-0.468817	1.064754	-2.278043	-0.935195	-1.500745	1.780528	-0.882287	-3.176649	0.999855	2.533638	0.128514	1.539244	0.981894	0.250379	-2.100023	-3.316497	-0.05481	0.814406	-0.049421	0.127782	0.981779	-2.329863	-4.381422	-5.0935	-1.997906	-3.198972	-3.674096	-2.164564	-1.534161	-0.532919	-2.117003	-2.371006	0.241461	0.5448	-1.394647	-0.53297	-1.287127	2.778901	0.16747	-2.610252	1.203737	2.706079	0.38423	2.790376	0.982853	2.162826	-0.673381	-2.977013	0.859348	3.813785	1.068626	3.129799	1.213811	-0.908317	-2.73289	-4.193337	-0.961697	0.183078	-0.564694	0.58951	-0.01909	-2.752797	-3.171363	-4.095698	-1.28321	-4.196182	-3.985129	-0.879309	0.518101	1.315143	-1.723933	-3.426784	0.374994	1.833199	0.759936	0.336019	1.167984	3.073496	1.5535	-0.891996	2.318018	2.882126	1.67568	3.115786	2.333757	6.12716	3.048923	0.957311	4.318981	7.402208	4.362011	7.745054	4.952814	3.092036	0.824148	-0.726456	2.687464	5.893365	4.199105	4.707626	3.027887	-1.48465	-1.619817	-2.7653	-0.79059	-0.262646	0.044168	1.026405	0.984625	1.980976	0.755369	0.595643	3.253489	3.739183	3.031494	3.643797	2.731422	6.846516	4.432521	2.146988	6.135164	7.766128	5.853622	7.545524	5.99484	7.78605	4.586056	2.818303	5.067672	10.4796	7.177619	9.618055	7.242151	1.759057	0.589469	-0.288361	3.215296	4.901509	3.018485	4.634017	3.574536	-1.860587	-1.057059	-2.824096	1.462885	0.083984	-0.777528	1.812401	-0.187693	3.894992	2.899224	0.872471	4.291659	6.921961	3.644279	5.633602	3.75851	2.358349	1.147257	0.080378	2.56598	5.345587	2.426813	4.540194	2.992667	-0.380018	0.091108	-2.203967	2.07937	4.240964	1.211935	1.756223	2.48274	3.051659	4.909315	0.510304	6.698309	0.445465	0.269753	3.089468	2.747034	2.323902	3.35955	-0.273396	3.990251	-0.026974	-2.165895	1.981336	1.2766	3.072961	3.087554	2.328673	3.279218	-0.272502	-0.159875	1.375084	0.829949	1.806856	3.927675	0.049649	3.688208	-0.371086	-0.679086	0.403699	0.985245	3.089197	3.906573	1.909493	5.166443	1.10114	0.49782	0.772959	1.50412	3.141767	2.266692	2.057883	3.802038	-1.631178	-0.567163	1.863286	0.732333	-0.437595	-0.439996	0.193253	-0.267158	-1.819337	-1.252034	-1.787249	-2.789476	0.702119	3.220078	-0.906018	1.447874	-1.840254	-1.214274	0.380593	-0.621367	4.950257	7.085506	3.312601	6.485249	2.502232	1.565436	2.239309	4.920166	5.421838	6.630839	4.344971	5.230759	3.746256	1.116735	0.887722	4.824213	3.073325	0.781866	2.7443	2.513574	-3.249125	-0.644703	-0.118267	0.10717	-1.567225	-0.909746	-0.886149	-2.42511	-3.840032	0.056175	-3.404443	-3.400939	3.185237	2.630615	1.818952	4.980994	-0.684405	-1.156076	0.46517	0.646367	4.489952	6.971368	1.616955	5.675021	-0.128906	1.639763	1.046182	3.737809	7.249812	10.728981	7.055714	11.258249	4.912645	3.167153	2.987871	8.646921	4.025747	4.257339	6.010549	6.120374	1.705537	2.487855	2.424189	4.754113	-0.271547	-1.305044	0.043629	-0.212632	-3.344602	-0.239412	-0.975582	-1.58317	1.907785	3.097492	1.904293	2.85489	-1.449128	0.73739	0.246277	0.320769	5.636052	9.258365	6.558325	9.439521	4.823037	5.557195	3.984879	8.215672	4.681162	7.158862	8.910648	8.972245	5.707436	5.836417	4.640562	7.420388	1.301558	1.217121	3.169304	2.770209	-1.270688	0.588333	1.012823	2.31532	-2.749917	-2.156717	-0.348387	-0.470083	-3.402482	-1.472456	-1.116716	-0.750961	1.217462	3.657932	3.599615	4.888235	2.140414	2.619147	2.954808	4.974449	2.095725	1.484088	2.970732	3.261984	1.105974	1.273413	1.594832	4.102418	0.082971	0.289142	1.523848	1.66949	-0.40998	0.780789	1.300617	2.300206	2.470125	-0.305132	0.847934	1.500775	-0.49188	5.030764	1.198891	1.696801	0.108344	-1.82507	-1.49819	-0.494961	-2.727606	3.71247	-2.898925	-0.760163	1.356418	-0.243116	-0.270369	-0.766041	-1.600617	3.868368	-2.224566	0.78823	2.596726	-1.037592	0.264837	0.22562	0.24509	2.793628	0.435828	0.171939	2.197212	1.256788	0.188304	1.557668	-1.454566	5.301681	-0.703623	0.373429	0.662087	-0.09515	-0.546058	0.280451	-1.775049	3.704149	-2.750842	0.505538	-1.052695	-1.432984	-1.481273	-2.07816	-2.05565	0.136703	-3.672213	-0.92701	2.189671	-1.708814	-0.813624	-0.672539	-0.570867	0.752634	-1.183814	-1.165217	5.281641	3.489321	3.368623	3.011832	3.164041	6.077753	1.731632	3.161477	3.935665	3.320791	2.181013	3.718352	1.453488	5.776575	-0.842429	2.654088	0.726262	0.803358	-0.164325	0.035698	0.254188	2.413969	-1.861043	2.019466	-4.147263	-2.500808	-3.918426	-4.510826	-3.279364	-4.919209	-5.493729	-2.683089	-0.145677	-1.227271	-1.760822	0.117013	-3.573136	3.217429	-3.382802	-0.487127	5.068363	2.649572	3.208925	2.212905	3.642919	4.812507	1.250268	1.895097	7.173981	7.741486	6.076048	7.000857	5.55859	9.327539	2.957173	6.950308	4.708972	5.39784	4.142234	4.706748	3.915575	7.026217	1.444627	5.781802	-2.443358	0.231234	-1.337036	-2.133223	0.819337	0.894234	-1.621959	1.972187	1.346148	1.699881	0.966108	-2.595324	3.360844	2.994498	0.399893	0.305893	7.43004	6.425804	5.064055	5.922273	6.102632	9.499151	3.698199	6.630105	8.647969	8.456449	6.99007	7.799999	6.477591	10.402384	4.001721	10.179311	3.086473	5.297529	3.143416	3.686171	3.299026	5.295464	0.962936	5.994091	-1.642267	-0.475882	-1.026956	-1.034568	0.912041	-0.220668	-1.428125	0.157621	4.243364	3.661243	3.118225	3.389597	5.080105	5.898858	2.607326	4.545492	3.967802	3.582374	2.897995	3.535004	4.585361	5.511278	1.529548	4.882945	1.903	2.616187	1.410831	2.829648	3.15865	3.733798	0.6256	3.997898	1.27721	3.738334	0.911965	1.936185	0.332385	4.276904	2.822569	4.380379	1.326581	2.010928	-0.399133	0.862248	-0.164244	4.285537	1.207969	3.373168	1.88777	2.595183	-0.495064	1.357165	0.905258	3.342533	1.326348	3.558132	1.12977	3.601388	1.522181	2.229996	0.297189	2.950716	1.555082	3.544594	0.523639	3.411003	1.545809	2.365705	1.803557	4.430161	2.974694	4.445697	2.386832	1.877306	1.447934	2.249513	1.654976	3.999624	2.974044	2.488836	0.002554	1.074181	-1.073715	1.340624	-1.282169	1.886229	-0.368523	0.802416	0.202066	2.614877	0.318717	1.898857	-0.481197	1.536207	0.055453	1.67134	2.902037	6.93439	4.457073	5.46337	4.136743	5.030288	3.971611	6.485749	4.553863	6.848001	2.773825	3.780622	3.633297	4.897853	3.812947	5.735688	1.586211	2.487981	0.770457	1.896919	1.129214	2.818534	2.165391	2.544726	-2.252474	-1.576815	-2.656688	-1.98625	-2.907735	-1.429307	-1.39663	-1.651657	1.705474	2.410855	0.505202	1.311507	1.50507	3.899603	2.074203	3.964031	3.760503	7.693748	3.62309	6.993441	4.121912	5.2307	4.364581	5.50404	5.437609	9.47979	5.931699	7.656121	7.65074	7.923569	6.812858	9.306134	4.144992	7.041822	4.063583	5.339973	5.045907	5.72105	4.982225	6.330752	0.625462	1.386527	0.224933	1.125029	-0.211195	1.402201	1.503761	1.026992	3.886871	7.24826	4.631701	6.710545	4.846579	4.898634	4.707022	5.378566	6.08514	11.251415	6.703582	8.924529	7.438364	8.30706	7.11554	9.349192	5.896946	10.655073	6.892653	7.968406	7.965149	7.831578	6.619927	9.63378	3.735229	6.417886	3.896076	4.611619	3.929271	4.625599	4.885957	5.568917	0.697349	2.468232	-0.840859	1.955558	-0.243938	1.303652	2.453296	2.143922	3.502053	7.488848	5.177158	6.56159	5.035472	5.532996	4.345547	6.454836	1.789045	5.918813	4.265241	3.982034	3.76538	4.33799	3.173524	5.414712	0.726674	4.138067	1.977827	2.041007	3.10898	2.323357	1.449229	3.234185
24	1.355566	2.593123	-1.56427	4.165606	6.292671	3.124859	4.748794	3.890934	2.850085	4.082464	2.568413	4.858646	6.060569	4.434829	6.531952	5.9565	3.599156	4.265642	2.835063	6.053959	4.84902	4.176078	6.745876	5.056535	0.532695	0.347114	-2.248178	3.781836	2.336797	0.605256	2.753173	0.999872	2.970734	2.434802	2.303065	6.182261	5.59011	4.074146	4.325725	5.287297	5.321868	4.505557	5.743015	8.617167	4.428963	4.705184	6.565166	5.952402	1.259514	1.415035	2.263844	3.485086	0.931393	2.069802	3.214372	2.51534	0.228432	-0.086426	-3.116656	2.394777	-0.662951	-0.50874	0.898318	-0.104138	4.101133	1.393531	3.242497	7.36058	2.487298	3.780198	4.890852	4.390425	5.026908	1.871373	4.357466	6.791739	2.698766	3.72304	5.211306	5.050469	4.333939	2.743207	6.05872	7.201793	1.676643	4.206339	5.456715	5.640497	-0.542385	-0.096172	1.729795	1.090865	-1.554929	-0.073728	0.791124	1.708845	4.603317	2.415279	3.347367	6.08298	5.148466	4.006827	7.002583	5.592482	4.474193	2.539339	2.83408	7.013192	1.793006	4.372255	4.59166	4.095569	8.252158	2.800647	7.758786	9.125346	3.564686	5.78561	5.797983	6.123448	6.409627	3.462326	7.737271	8.266202	2.151069	5.852761	6.698781	6.877119	2.576057	2.267774	3.526984	3.049058	-0.306763	3.943098	2.891292	4.391675	5.623126	3.247079	6.789165	7.672817	3.779747	5.498823	5.651509	5.256735	10.365761	5.991669	11.618142	12.853011	5.656664	10.231482	9.124679	8.818277	9.897638	5.990886	11.171452	12.829988	5.028563	9.950161	9.204571	9.676872	6.805038	5.600302	9.00781	8.960365	2.377073	8.678274	7.620123	8.690575	4.348582	3.982172	6.611624	4.215095	2.159459	6.392924	3.999348	6.486823	13.945988	8.134303	18.267157	15.377075	10.66609	14.33055	13.957737	12.145077	13.379232	8.497386	16.360617	13.165641	9.653627	12.990059	13.214895	11.252827	11.82037	8.562482	15.393394	11.098769	8.656674	12.852495	11.794435	11.448974	3.614317	-0.084269	-1.343655	1.448358	0.133037	3.0082	-0.800542	-0.05203	5.437493	3.863581	2.235091	3.932778	0.135312	5.019719	0.42803	1.909154	5.236349	4.465731	1.825094	-1.365616	-0.42155	2.187996	0.688057	1.291905	1.926051	-0.706588	-1.969064	0.074577	1.232929	1.492047	-2.240648	-0.439664	5.504647	3.053672	0.870416	2.699426	0.677402	4.27273	-2.212387	2.193245	5.176169	7.867091	6.375104	4.509385	3.916125	5.800406	1.625982	4.425677	1.078132	-0.414662	0.619687	-0.497353	0.604501	1.096848	-0.106462	0.629719	0.952679	0.266368	-0.605381	-1.367322	3.620338	-1.082659	-3.365691	0.299947	6.245523	5.592569	2.684292	4.162222	4.592136	6.641209	1.484085	4.008185	5.517526	7.376813	3.951082	4.099616	2.994446	5.260646	-0.016291	5.675373	5.626514	4.487117	1.885259	2.629045	3.53992	3.977597	0.781245	1.938874	1.098574	1.219407	-1.144629	0.102845	-0.621404	0.331196	0.453054	0.033396	5.885713	5.278409	3.85441	2.968539	0.987095	6.153445	-0.797078	2.924465	4.516622	4.95669	0.37753	4.643313	5.445036	7.575496	-0.013763	5.72426	8.54471	9.136312	5.315665	6.690874	6.929372	8.511227	2.939943	8.541797	6.601127	9.140265	6.502038	5.498801	6.652411	7.434715	3.64723	5.962252	4.522468	4.656118	0.818856	2.123317	2.496854	3.641043	2.626063	3.083659	5.500731	2.820185	1.069215	0.867913	6.729263	4.6976	-0.566809	6.445437	14.43842	12.243389	8.142762	10.198087	12.412819	11.105929	4.92926	11.798703	12.048219	14.187348	11.800441	10.593738	12.628858	9.987997	8.157655	12.815492	8.600585	9.327567	5.194038	6.548023	7.840797	7.689707	5.760281	7.07566	4.280821	3.623039	2.974622	1.561535	4.006327	4.06505	3.536718	2.695116	14.665203	9.950789	11.901398	10.171011	14.100526	12.041966	8.515231	13.775305	13.031677	10.881379	10.520577	12.149806	13.695037	11.083801	9.406015	13.936573	9.337583	9.235841	8.311091	10.470803	11.536075	9.174201	7.636491	10.798671	0.574954	-2.451958	0.149454	-4.589036	-0.805422	2.062703	-1.641316	-1.919926	3.649533	-1.228941	0.288625	-2.527986	0.227132	4.226749	-0.618624	-0.361305	2.521553	-0.013539	0.258992	-0.404022	1.245233	3.488458	-0.743712	-0.891662	-0.406626	-2.817488	-0.538428	-3.948684	-1.107688	0.888817	-3.304463	-3.302062	2.883684	-2.644787	-0.121796	-4.265892	-0.91752	2.358388	-1.366274	-2.767496	4.12051	-1.666643	1.041761	-1.391697	1.492201	3.705335	-0.911498	-1.345682	-0.911638	-1.84401	-1.452389	-1.341483	-1.736176	2.977319	-3.868716	-5.241716	0.007874	-2.915096	-0.842193	-3.279796	-1.96082	-2.083968	-3.311888	-3.863436	3.344227	-0.314586	2.374916	-2.503204	0.62042	3.05284	-1.870166	-2.299871	3.581539	-2.876495	0.792343	-3.493107	-0.305702	2.60937	-1.947784	-1.96525	3.315367	-0.718224	1.453882	-0.842638	1.364658	3.965165	-1.320881	-1.080084	-0.471138	-1.168692	-1.17588	-0.477489	-0.491219	2.264749	-2.457985	-2.900805	3.243582	-2.89678	-0.072129	-3.428079	-0.816486	3.302703	-1.397151	-2.143836	5.041362	1.358859	4.123165	0.678458	2.618387	2.737871	-0.273936	-1.402867	6.526087	1.40783	4.923268	0.201967	3.052716	4.429544	0.53484	0.440612	5.454248	0.503374	3.335073	0.350645	3.650596	4.069426	-0.104663	0.647399	2.504003	-0.062912	-0.277924	0.541343	1.70285	3.537473	-2.820196	-0.578087	6.752675	4.249391	6.704417	3.389022	5.591296	3.178823	2.971106	0.934566	10.600245	6.742916	8.913582	5.162179	8.274686	7.896647	3.953965	3.755805	9.381301	5.114995	7.671077	4.264861	7.225749	6.561004	3.339285	4.183027	7.092928	2.758214	3.467613	3.018638	7.073174	5.788383	0.748483	2.361435	4.644033	3.732959	3.168364	4.445443	4.003922	4.390002	2.013064	2.561567	11.90287	10.69683	12.335675	9.76608	11.761168	9.808723	8.383506	8.015358	10.494127	9.101007	11.178821	9.952132	10.361691	9.960026	7.978386	8.598847	8.053825	7.947283	8.338409	8.838885	9.504781	8.453898	5.849234	7.777018	-2.821577	2.77558	-2.675963	3.816376	2.088794	0.041742	0.907527	0.500548	-1.645874	6.141651	-0.769224	3.798618	1.652973	5.060413	3.409055	2.102108	-0.103045	7.447019	1.427279	4.657419	3.28678	4.882445	3.383413	2.034917	-3.739921	2.134158	-4.342929	0.36933	0.132363	-2.062114	0.488646	1.131829	-2.038867	5.224782	-1.315933	2.319025	2.659322	1.361334	2.427509	3.0935	-0.66796	7.747073	0.665199	3.202845	2.349523	4.549144	3.753419	2.444023	-1.689478	2.795904	-0.721813	0.034605	-0.050827	0.894699	0.319959	0.103243	-4.408415	0.048333	-5.50424	0.310381	-2.091198	-3.378998	-0.571609	0.383721	-0.814148	5.490965	-1.161549	2.327639	2.608988	1.715214	3.488988	4.871666	-0.196977	6.567377	0.539141	1.433676	2.402213	3.635215	3.089989	4.481133	-0.013633	5.193014	0.039816	0.340822	1.14711	3.073027	3.050211	2.145178	-1.825449	-0.219085	-1.252716	-1.574549	-1.187691	-0.325	-0.717472	-0.027751	-2.100395	5.276219	-0.713793	1.88448	1.969476	1.832421	1.987467	2.720484	0.950153	5.502749	-0.890723	1.93747	1.932231	2.121201	3.916478	4.512654	4.034127	10.054583	4.149288	4.80322	5.866673	7.174343	6.939883	8.69049	2.857518	7.637022	2.641953	1.426749	3.611584	5.986567	4.954375	5.126794	0.779099	3.683899	-0.04093	-0.67092	0.89306	2.562794	1.88139	1.83539	3.991657	4.72292	2.808997	3.09867	2.225919	2.156449	3.946085	4.654774	8.974806	11.886023	8.734387	7.21855	9.045099	9.304944	10.778014	10.580533	8.429986	11.465409	7.577131	4.780184	7.312037	8.769242	8.068214	10.12514	5.00671	7.192904	5.163581	1.953229	4.968875	6.004619	5.690853	5.074293	3.177696	4.435886	0.904428	2.058341	2.408535	3.751384	3.311045	2.395172	7.987893	7.054598	6.769812	5.046417	6.316282	6.845601	7.707879	7.571566	8.694569	6.555284	7.343911	4.949468	6.656633	7.274153	4.861601	6.496527	7.667548	5.820605	6.330331	3.042781	5.386333	7.060784	5.890625	4.665531
26	1.156824	1.340562	-1.234974	-0.987592	1.216487	0.124103	1.689405	0.366302	1.476823	3.153909	0.921757	-0.608595	-0.174704	1.586326	1.131561	1.866938	2.590873	3.811159	1.963233	0.790281	0.901813	3.117547	2.005502	2.331034	1.50727	0.986722	-1.247597	-1.878611	1.518516	-0.493078	1.102725	0.460623	1.947154	1.771858	1.033149	-1.213395	-0.638572	2.196085	1.477381	0.531043	0.51823	2.751	0.003306	0.093579	-0.793458	1.430956	1.428055	1.95462	0.834933	1.680423	-0.364135	-0.793765	1.742678	1.553596	0.869169	1.254227	0.099895	-0.186995	-2.154039	-2.166071	1.510895	-1.715819	-0.611958	-0.400906	1.593863	2.090077	0.75043	-0.908119	1.993685	0.874253	1.60577	1.066655	0.600646	1.5761	0.718862	0.230444	0.838605	2.010714	1.365384	1.224119	0.589088	2.431252	0.543183	0.319803	0.919229	1.646698	1.123409	1.225649	-2.067091	-1.572041	-3.151206	-2.416672	-1.839888	-1.094043	-2.034833	-1.228225	0.902302	2.39769	0.036766	-0.275659	-0.555082	1.363739	1.360059	0.94846	2.576461	2.733037	1.777126	-0.509282	3.457488	1.670968	1.719202	2.245386	2.435653	3.193414	3.341721	1.204714	3.472574	3.523312	2.930365	2.865112	1.888184	3.165093	2.053051	1.484327	1.447297	3.965151	2.22026	2.452173	0.412868	0.436516	-1.112373	-0.633353	-0.12763	1.132163	0.219941	0.5509	2.154409	1.712318	0.760543	-0.71078	2.132154	0.940734	-0.134095	1.349114	4.310606	4.762987	4.420722	2.273819	5.327731	5.313107	3.967393	4.54392	2.666407	4.065095	4.349707	2.559568	3.56854	6.441214	3.815974	5.339325	2.118176	3.065198	1.20415	1.764227	2.134675	4.337176	2.677754	2.669502	0.82277	0.707681	-1.157309	-0.176312	-0.007685	1.400305	-0.103289	0.454264	3.210819	3.07451	2.578781	1.409836	3.405329	4.233087	1.894088	3.014037	2.086556	0.780204	1.199949	0.283416	2.239755	4.419826	2.132319	2.165907	0.296954	0.429373	-0.457784	-0.330957	0.969317	2.398402	0.236405	0.815974	-0.748577	-1.901326	-0.365377	-2.31504	-0.471437	-1.605301	-0.551572	3.47471	-0.367221	-3.549227	-0.602625	-2.787712	-1.523654	-1.955009	-0.512327	4.531904	-0.299345	-0.270226	0.945386	-0.83056	-0.661781	0.003655	-0.357543	3.945987	1.924233	0.890686	0.754831	-1.471971	-0.454819	-4.793792	0.943945	4.320581	-0.056597	-1.358871	0.226987	-2.922919	-0.589218	-1.443784	-0.454566	4.698709	0.476626	0.423605	1.067631	-2.346003	-0.145141	-0.091994	0.472361	4.681614	-0.22265	1.105958	0.932155	-0.719588	-0.599138	-1.287688	-0.702215	0.958709	0.791044	0.307234	0.317957	-1.636162	0.318171	-1.381116	0.653526	2.646533	0.743747	1.174195	1.949554	-1.096758	0.863919	-0.496923	0.843664	4.423409	-0.119096	-0.266529	1.000429	-2.731487	0.117192	-0.560465	-0.255141	4.61965	0.336245	0.115731	2.400126	-1.566508	-0.798497	0.067342	0.266325	4.419748	-3.278452	-2.07939	0.837275	-2.724052	-2.683737	-2.123496	-1.354571	0.539586	-1.111435	-0.659647	-0.029303	-2.314451	-0.632188	-0.704581	-0.347879	4.827801	3.384444	2.587448	2.172669	0.770648	2.200263	1.249402	1.659786	4.336194	2.839951	3.654057	3.939532	0.172924	2.621548	2.420874	2.970343	6.978874	0.974111	2.77609	2.848755	-0.924415	1.39385	2.466016	2.326018	6.61464	-0.323558	0.822468	3.07504	-1.251851	-0.5926	0.139342	-0.482212	1.726717	3.937065	2.870397	1.400361	-1.302866	1.565954	0.714216	0.963805	2.816832	5.16371	6.738279	5.14311	2.479336	4.878322	4.50569	4.673699	8.34155	5.098542	7.045316	7.050439	2.488125	5.774858	5.812783	5.626075	10.083076	2.21142	3.90097	5.228663	1.075463	2.701248	3.637492	3.425729	7.310254	-0.48184	0.427128	2.41874	-1.154005	-0.582538	0.903189	-0.372325	3.277746	5.246077	7.339712	4.684562	2.593419	4.453672	5.095881	4.944579	8.062771	4.053517	6.080361	4.921184	1.839983	3.654723	3.671433	3.613374	7.365533	2.745591	4.092404	5.566121	2.016026	3.12755	4.379558	4.227591	7.418936	-1.083628	0.060893	-3.627964	-0.184066	0.035776	0.683365	-1.205697	0.807287	0.11706	1.638698	-3.21998	0.066451	2.090558	1.575511	-0.344463	2.021164	1.720234	2.447186	-1.562884	1.294234	2.320657	2.634371	0.664284	3.041613	-0.814315	1.031843	-2.312255	0.229207	-0.813772	0.257939	-0.389194	1.565938	-0.76418	1.607787	-2.493419	2.593285	2.713326	1.161288	-0.021326	2.208933	0.831515	2.604009	-1.910815	1.397167	3.068037	2.956736	-0.056771	2.912795	1.602089	2.364951	-1.030202	1.37967	2.281094	2.047114	0.911836	2.373849	-1.135768	1.012114	-1.565032	0.838259	-2.95276	-0.066095	-1.31551	1.20237	1.374942	2.832001	-0.568246	2.188125	1.124946	2.969494	0.193515	2.818073	0.867828	2.127671	-1.330883	2.386685	2.924845	3.889212	0.307538	4.387401	1.218017	2.867402	-0.910495	1.889612	2.583986	2.50668	0.971408	3.860047	-1.151877	0.594626	-1.1969	-0.111542	-1.105708	-0.606133	-0.463681	0.327611	0.56002	1.538528	-2.360583	1.812648	2.276395	2.954706	0.214323	3.340824	2.234853	2.165936	0.913643	1.651022	-0.344689	1.438689	0.363303	2.597482	3.678917	4.784064	2.051998	5.27081	4.37682	6.025145	2.635621	6.593181	2.865753	4.140298	1.319872	4.045534	4.705086	5.468238	2.325919	6.969625	0.57171	2.519323	-0.631401	1.534366	1.484004	1.584472	1.356538	3.440048	1.035441	-0.908523	-0.92633	-0.097932	-1.987288	-1.262309	-1.057568	0.009152	4.979382	5.317312	3.462954	5.372882	3.838892	5.743234	3.517973	6.361378	5.960515	6.647347	4.71176	6.169908	6.851744	8.477579	4.12454	9.643429	2.66779	5.859578	1.684256	4.16048	4.379016	5.063166	3.232261	6.734172	0.480521	2.277257	-0.40693	0.662073	0.154588	0.412871	1.998355	3.88757	2.793514	3.040468	1.678131	2.439156	1.093206	1.987042	0.557678	3.425869	2.517684	2.899577	1.432715	1.613238	1.935144	2.57008	1.027182	4.112436	1.640461	3.496595	0.321909	1.892175	1.69182	2.007478	1.012274	4.120603	0.529302	0.972718	-0.856707	-0.196874	-0.773955	1.36904	0.653264	1.962207	0.289754	1.992194	0.132231	0.114171	-0.005549	2.347563	1.217605	1.519123	1.671843	2.381895	1.486845	0.746492	1.455485	4.256429	1.20016	2.355544	2.594814	1.099631	-0.091127	0.155062	-0.152226	1.411733	2.187054	1.896324	1.056647	2.634004	1.092666	-0.088612	1.804328	2.603525	2.539271	2.093173	2.491329	3.521036	2.480483	0.85574	2.428525	4.299476	2.415553	1.880675	1.978999	4.319606	2.635307	1.838433	1.571288	3.966372	2.463275	1.592155	1.844624	1.459495	-0.407739	-0.345309	-0.289756	-0.062234	1.596774	2.767343	4.192566	3.994556	2.047448	0.876588	3.014937	3.993904	3.610586	2.904298	2.274904	3.099561	1.837793	0.886877	2.716287	4.661983	3.136637	1.832022	2.4489	3.291458	2.602602	1.048742	2.689788	4.474306	4.201956	2.494335	0.954988	1.554429	1.467673	0.4266	1.025061	2.762279	1.076551	1.00155	1.450423	3.295161	1.802367	1.189684	1.552078	3.895023	2.332799	0.759616	5.931846	4.233888	3.297521	1.353353	4.110955	4.40519	4.723174	5.07103	6.080564	6.079228	3.636135	1.899435	5.201047	6.447562	5.766902	4.585763	4.262626	5.203751	3.693657	1.387239	4.159879	6.758227	4.415569	3.375287	2.381941	2.806511	2.376649	1.092454	2.627289	5.093782	2.126423	2.402328	4.235758	3.172754	2.826942	1.260035	2.646418	2.772095	3.518848	3.214852	7.949301	7.438434	5.663836	3.686306	7.156321	8.025638	7.35251	6.880582	6.915435	7.619622	5.269886	4.707323	7.529727	9.109947	7.195909	6.191313	5.000979	5.406428	4.704465	3.113916	6.242939	8.050888	5.06091	4.946531	4.150004	4.149988	4.881488	1.805176	3.674985	7.025922	3.744853	2.476583	7.173824	6.861682	6.400373	4.716763	7.571346	8.079246	7.010326	5.867486	5.341363	5.328085	4.315586	3.982635	6.425798	7.358918	5.690435	4.920708	4.559125	4.47114	5.422474	4.287602	6.747934	7.548347	6.279173	5.136777
28	1.073251	2.868497	2.201092	-0.669752	4.291052	0.28909	1.120898	2.839826	-1.484285	0.893185	0.915919	-2.085603	2.806325	-0.414396	-1.174563	0.899275	-0.769	0.998305	-0.608016	-0.543862	1.591802	-0.988339	-0.30029	0.116296	0.781328	1.185969	0.16075	-1.481554	3.343808	0.104267	-0.422137	0.502591	1.283694	2.497738	2.005835	0.587854	4.243543	1.63677	0.444157	2.997763	0.316369	1.355484	0.020563	-0.406952	1.925381	0.672961	-0.131932	1.527915	-0.935481	-0.621909	-1.254388	-0.837386	-0.444377	0.084715	-0.215446	-0.211439	-0.949102	-1.04968	-3.443181	-4.215479	0.642773	-1.654482	-2.509886	-2.556614	2.140585	2.108602	0.690706	-0.203777	2.564638	1.45161	0.013734	1.057627	1.933677	1.981278	0.57807	1.652547	2.151375	2.236711	0.145792	3.436707	1.204393	1.920842	0.156424	1.01646	0.294731	1.669782	1.492565	1.753985	-0.655844	0.0292	0.187155	0.3621	-0.394539	0.478344	1.570893	-0.552682	0.978349	2.169466	1.333716	-0.289403	3.510222	0.391254	-0.675197	2.920195	1.972628	1.635373	-2.201492	-2.016964	1.187345	0.158455	-1.451465	-0.0555	3.468677	3.711834	1.375844	1.396066	2.40451	2.877056	0.393588	3.431895	2.134988	4.441029	0.993392	2.781367	2.738459	2.959756	1.001169	4.483873	2.828911	4.296295	2.698873	1.293941	-0.817119	3.531005	3.462788	4.159203	1.529563	1.695622	-1.026258	-0.130697	1.56279	1.312043	-0.6478	0.330082	4.572525	4.457607	1.216672	1.524154	2.416189	3.610796	0.637108	3.492627	6.654296	7.143345	3.763027	4.283524	3.800668	5.57113	2.201194	6.30771	5.928434	6.882452	4.093098	4.992677	4.333638	5.952303	4.528513	6.062068	5.221261	6.673289	5.03889	5.227587	4.972662	6.407225	5.787543	5.913323	4.316008	6.13108	2.496842	5.119279	2.699392	4.317708	0.580577	4.907358	4.578279	5.689765	3.438289	4.273727	2.855156	4.757901	2.14748	4.920466	5.861102	6.854435	5.718565	5.762711	4.358591	6.991055	5.094717	6.910803	-1.631073	-2.030093	-2.187534	4.556116	0.608043	-0.88976	-0.855138	1.914692	-2.392514	-2.843332	-3.135412	3.828666	-1.642426	-1.658648	-0.975886	0.856536	-1.793542	-2.101835	-2.73645	2.003344	-1.07815	-0.218458	-1.10946	0.493068	-0.638089	-1.544645	-2.123039	2.713949	0.789524	-0.287202	-1.334349	1.795403	0.050812	-1.155617	-1.443237	4.36586	0.127138	-0.026626	0.685177	3.824232	-0.784073	-2.020479	-1.973783	3.433244	0.181806	1.009617	0.696924	2.221679	-1.078489	-1.02796	-1.319642	1.510998	-1.249946	0.773382	0.542113	-0.385309	-1.651012	-2.0146	-3.303125	1.078638	-0.224806	-0.579246	-2.968277	2.137164	0.417519	-0.410915	-1.461512	3.66473	1.502087	1.470446	0.84952	4.056207	0.895218	0.324473	-0.24722	3.096694	1.593376	0.935196	2.25427	6.14492	0.478983	0.575917	0.200614	3.285274	1.329501	3.057467	2.509905	4.159575	-0.415635	-0.643526	0.277217	2.263653	0.325743	0.881156	1.934544	1.047229	-0.249276	-0.709712	-1.903615	3.868938	-0.502773	0.053026	1.525699	2.678698	0.718405	-0.447894	-1.820685	2.685088	2.131051	2.275443	0.211914	3.058486	3.087439	1.691021	1.405661	4.083651	3.342852	3.460738	2.980427	6.13862	2.716196	1.539631	1.899074	4.245676	3.399308	4.325239	4.31961	5.562306	2.308719	3.158574	3.136195	4.086617	4.902944	3.502551	4.253966	4.396686	1.797355	1.521072	0.173545	2.785388	2.915326	4.512386	1.421251	3.630601	3.381189	2.428434	1.594686	4.622824	4.480808	5.448542	3.565459	6.2695	5.071251	3.780973	6.970472	5.385278	5.006756	6.44089	6.520537	8.487651	4.347556	4.275861	4.7907	6.591762	7.186346	6.488714	7.966138	7.774301	5.650374	7.299848	6.150105	7.953773	7.635748	9.309855	9.096003	8.887539	4.544978	3.688581	4.513178	5.083446	5.442483	8.458251	5.663727	8.249353	4.20586	4.271283	4.765946	5.377853	5.675806	7.492196	6.901223	7.386634	6.198472	6.745054	7.153229	7.670109	7.845802	9.910105	9.776722	9.288761	3.543801	3.375376	0.266321	2.734154	0.858587	1.573764	3.103872	3.906548	2.012201	3.069263	-0.883229	1.605247	0.711648	2.184018	2.060759	3.586533	1.459696	2.371499	0.510064	1.816132	0.768331	1.812968	1.889889	2.065097	2.468803	1.239137	0.214427	1.663879	-0.652587	0.319983	2.497536	2.854229	2.789261	3.586163	-0.627021	2.593529	0.956979	1.845819	3.177922	4.614518	4.119255	4.379969	-1.461102	2.153628	1.617026	3.69888	2.772282	4.269308	1.81027	1.89396	0.884584	1.031997	1.37171	2.424306	0.916448	2.093141	1.199518	-0.937323	-0.353057	0.156596	-2.472897	-1.470056	-1.346401	1.778382	3.626615	3.326387	1.509596	2.890676	2.031636	2.468142	4.995646	5.384982	4.534529	4.071629	1.477245	3.066666	2.294508	4.779372	4.782782	5.257977	4.317359	3.797773	2.30639	2.613976	2.74911	5.03358	3.362998	5.254844	1.94455	1.323943	1.525612	0.395155	0.90228	1.864922	0.464498	1.570114	3.453305	3.542203	0.28473	2.924579	1.511614	3.952381	3.861262	4.397171	3.695131	1.241335	1.567727	0.771212	1.813873	1.74209	3.225802	4.48461	5.185053	5.029777	3.234416	4.455164	2.885275	4.974799	6.222687	7.240919	7.157438	6.031069	5.512323	5.107797	5.016556	7.525073	7.456983	7.897031	5.896587	5.022749	4.687088	3.002063	4.936064	6.606268	5.968652	7.019517	2.600266	1.802152	3.531252	1.271174	2.523889	2.372023	3.197442	4.619433	6.824951	5.497647	5.563671	3.945156	4.837121	5.146174	6.595098	8.356561	8.542379	7.046437	7.685791	5.940391	5.421177	8.331328	8.155988	9.672077	9.771324	7.943409	7.616065	6.948756	7.754209	9.667702	9.959666	10.554793	9.891865	9.259933	6.421884	6.408876	6.692558	10.437905	11.57796	10.605341	6.027196	4.513407	5.748195	3.461763	4.818838	4.897272	6.421241	7.297707	6.332611	4.417468	5.463953	3.961861	5.40584	5.670841	7.029025	7.361783	7.405855	5.401951	6.063756	4.468072	5.281675	6.806591	8.286456	7.878315	1.38006	0.20133	-0.438557	2.359807	0.657677	2.292735	-1.838877	3.091502	1.195892	0.413758	-0.612171	3.174134	0.027092	2.377794	-2.389223	2.39979	-0.601855	-0.777865	-2.001276	1.254422	-1.164662	1.251599	-2.894604	2.536122	1.127227	-0.377916	-0.932274	0.093916	0.361438	2.288631	-1.003064	2.16467	1.579577	0.939784	-0.019376	2.985785	0.803549	3.737674	-1.700792	3.265264	1.239462	1.462261	-0.363781	2.73301	0.360236	2.819092	-1.766669	2.876597	-0.212083	0.280123	-1.857426	0.112324	-1.473659	1.486799	-2.545348	2.090402	2.452645	0.316301	-2.529408	-0.9097	-0.286861	2.720747	-0.896937	0.238222	1.673379	0.560999	0.431193	2.79291	1.139114	4.122079	-1.340089	3.873594	0.966998	1.85004	-0.457086	2.7025	0.71241	3.812697	-1.995646	2.831658	1.24437	2.685315	-0.359088	2.197533	-0.094017	3.085054	-1.310168	4.032494	0.787664	0.978398	-1.811081	0.187154	-1.179659	2.034293	-1.349551	1.882103	1.387026	1.127916	-0.245806	3.35797	0.538373	3.241432	-2.142764	2.84679	1.632231	1.265644	-0.713393	1.530834	-0.157831	3.044223	-1.360987	3.576321	2.153781	3.538408	0.775743	2.799793	1.797227	4.797513	-0.282135	4.649176	2.085597	3.629273	0.008585	3.300984	1.575064	4.856018	-1.16577	4.598799	3.367219	3.162064	0.221658	1.349493	1.131686	4.106562	-0.059704	4.765798	2.656907	3.260529	1.591931	2.079646	1.549483	4.010944	0.726465	4.294252	2.197252	4.498522	1.098998	3.080543	2.256099	5.486134	0.155046	5.046014	2.326023	6.088215	1.419309	4.084363	3.719703	6.735598	1.209938	6.374277	3.471514	5.819471	0.833808	4.025073	3.627294	7.395924	1.615019	6.63395	5.930793	8.237399	1.38517	4.334265	5.028928	9.577958	4.361751	8.393569	1.397	4.272064	0.628039	2.707671	2.095777	4.212646	0.976427	4.19397	1.705473	5.221104	1.057311	2.997736	2.656266	4.546669	1.758498	5.065156	3.980978	6.725895	2.028179	4.171917	4.405225	6.717453	3.450537	7.195003
29	-0.824329	-2.937027	-3.082225	-4.23358	-7.598903	-6.403348	-6.730735	-5.078226	-0.626502	-2.825793	-3.836567	-1.868289	-6.602978	-4.899763	-5.304515	-6.006264	-0.971786	-0.538894	-2.867224	-2.589139	-4.603552	-5.242872	-4.424947	-3.831938	-0.183904	-1.786574	-3.343787	-3.165051	-4.22906	-3.841389	-5.963519	-1.271614	0.908686	-1.601941	-3.2069	-1.919729	-5.997206	-3.664544	-5.689569	-4.73251	-0.554014	-2.008452	-3.785326	-1.88952	-5.320093	-3.991877	-4.882494	-5.027345	-0.710456	-0.93125	-2.503023	-3.040825	-3.069084	-3.421613	-2.501948	-1.044693	-0.961482	-2.176862	-3.936548	-3.409766	-3.852525	-3.824242	-5.317372	-2.82494	2.0039	-0.81268	-3.564662	-2.984362	-4.42885	-3.282391	-5.993458	-2.510875	2.310781	-0.045689	-3.104971	-0.456753	-3.768085	-1.648573	-4.420282	-4.285987	0.899349	-1.153445	-3.182002	-2.747703	-4.559455	-4.21059	-4.129873	-2.686102	0.580273	0.103498	-1.730181	-2.70437	-1.964121	-3.512964	-0.364374	-0.951849	-0.452126	-2.104958	-3.86197	-1.786378	-5.935366	-3.576394	-5.740774	-6.24513	0.683658	-1.160618	-4.277134	-3.672957	-4.598675	-2.758277	-5.868023	-3.049377	3.966959	1.638021	-2.443318	-0.099307	-2.667896	-0.331279	-3.28329	-1.158485	4.869173	2.128506	-0.871623	0.756761	-2.096257	-0.188483	-0.486741	-0.632212	2.075543	0.950169	-1.332244	-0.970512	-2.180631	-2.93777	-1.041378	0.121089	-0.741925	-0.335466	-3.153012	-3.747057	-3.111673	-0.754429	-5.015908	-3.176159	2.39923	0.054121	-2.799982	-3.506154	-3.951491	-0.513998	-3.571151	-1.394067	4.328627	2.690871	-0.573686	1.430468	-0.606676	1.182706	-0.693827	-0.404741	6.280644	3.764587	1.291582	3.094202	-0.309941	2.227243	2.61843	2.309561	1.298368	2.300541	0.818348	0.18794	-1.048841	1.445703	1.73703	4.812765	-0.243247	-1.287184	-2.086776	-2.543468	-2.876522	-1.25237	-2.585725	-3.561146	-0.52917	-0.842568	-2.167341	-1.778368	-2.268498	-1.756389	-1.600753	-2.406754	1.460482	-0.497918	-0.04986	0.214781	-0.938484	-2.072711	-1.274112	0.153598	-2.16638	-8.061332	-6.783424	-1.598062	-6.383611	-6.55653	-0.591112	-0.239883	0.915493	-6.442877	-5.991311	-0.759327	-5.421387	-6.387228	-0.689737	1.005421	0.66431	-4.374614	-3.760466	-1.213013	-4.280586	-3.261363	0.265902	0.82563	-1.539474	-5.516412	-7.333332	-1.828871	-5.706486	-5.501438	-2.860385	-2.441285	-1.601015	-8.221622	-6.156164	-1.284197	-6.872717	-5.979657	-0.856242	-1.628711	-0.271634	-7.1699	-4.050008	-1.372481	-5.815961	-4.531292	-0.988681	-1.050768	-1.17544	-3.804433	-3.070616	-1.343931	-4.096946	-2.722532	-1.207762	-1.615078	-3.124803	-4.481876	-7.375775	-2.430399	-5.224869	-4.548273	-2.053522	-1.786861	-3.943205	-5.97261	-4.194809	-0.933404	-6.366916	-5.15506	0.138186	-2.695801	-0.575112	-6.500362	-2.861018	-0.269582	-4.576594	-4.587402	-0.361994	-1.714239	-1.660957	-6.831725	-4.210406	-1.410848	-6.097477	-3.697085	-2.067034	-4.074284	-1.293864	-4.184961	-2.990688	-0.949391	-3.408227	-2.233165	-0.613896	-1.061083	0.503582	-6.597009	-4.119929	0.125903	-5.76339	-5.077546	-0.407891	-1.282385	-5.23981	-6.104583	-6.235307	-3.140754	-7.294755	-5.795742	-1.03329	-4.12534	-1.757485	-4.470413	-1.178639	1.368559	-3.181201	-3.386667	1.682218	-0.561996	-0.159941	-6.246103	-1.227624	0.133881	-3.174782	-3.064416	0.144586	-0.526862	-0.83458	-4.667412	-1.908163	-0.572319	-3.127278	-1.349877	-1.429196	-1.283707	-3.669566	-5.051757	-3.35067	-3.542752	-5.60716	-3.671282	-0.115131	-2.513486	-4.600343	-6.570899	-2.808746	-2.367374	-5.530068	-4.977103	1.697583	-2.776749	-1.656139	-4.725852	1.464401	1.485112	-1.137613	-2.546571	2.298417	0.68591	2.001476	-3.60831	0.885004	1.6828	-2.884622	-1.765109	2.054606	1.391336	4.520187	2.596755	3.882277	2.271699	2.54992	3.093612	3.604896	3.013106	-3.896153	-5.790888	-1.363926	-3.721881	-4.471265	-3.947905	-0.120439	-3.440934	-1.89485	-4.031572	0.370155	-0.740842	-2.412249	-2.891634	0.219207	-1.043362	0.822904	-1.145597	3.21007	0.570284	-1.123878	-0.955868	2.281641	1.272078	-0.971688	-5.604503	-0.940767	-4.487777	-1.637906	-0.975143	-6.11308	-0.50163	0.177519	-4.335588	-1.406417	-1.203286	-1.218022	1.319433	-4.590538	-0.94701	0.495648	-3.21804	-0.609652	-0.807367	-0.213256	1.837679	-1.567806	-0.52098	-1.56547	-4.032691	-0.425822	-2.94215	-1.675789	-1.577343	-4.685623	-0.681692	-1.027376	-6.248942	-2.432265	-3.772287	-2.080516	-0.552338	-5.845827	-2.061893	0.160514	-5.438271	-1.756961	-1.530121	-0.879469	1.886436	-3.242731	-1.948565	-0.634414	-2.018768	-1.800099	-1.932806	-1.884931	0.395136	-1.631693	-0.673725	-1.346988	-3.132565	-1.748912	-4.018351	-2.193487	-2.329738	-4.512255	-3.312115	-1.957509	-6.392523	-2.001235	-3.872068	-2.44539	-0.703158	-5.076594	-2.037166	-0.516483	-5.702972	-1.718225	-1.862107	-0.204006	0.435595	-3.588194	-2.546606	-2.24853	-3.880975	-2.242967	-3.91611	-3.442402	0.69562	-3.360419	-1.876105	-1.826059	-1.091108	-2.241634	-2.546638	-2.247679	-0.037017	-2.156044	-0.838803	0.886896	-5.754604	-0.748497	-1.174483	-0.472121	0.983655	-4.425894	-2.187534	-2.649838	-4.85924	-2.334089	-5.340703	-3.654608	-2.092205	-5.369141	-3.617698	0.087379	-3.038743	0.056138	-2.209776	0.765102	1.465625	-2.133763	-0.976239	-0.724335	-2.056675	0.200761	-1.600057	-0.217042	2.407489	-1.195787	-0.513425	-1.769887	-0.402238	-1.222252	-2.887687	-2.331045	1.419224	-1.335615	-0.509516	-1.841171	-3.861147	-0.122433	-3.970483	-1.279443	-1.544217	-2.754544	-3.442011	-1.531142	-5.511906	-1.526979	-4.98595	-2.740265	-0.542535	-3.808127	-3.320609	-0.052835	-0.746106	0.97089	-2.079948	1.3872	2.048491	-0.224886	-0.263974	-0.401096	1.637766	0.886756	-0.976734	0.118529	3.538032	0.748337	1.884947	0.709635	3.445131	1.872959	0.311709	0.753383	2.982002	2.018075	2.558497	-4.391356	-4.181652	-2.165256	-5.796313	-3.384776	-1.954469	-3.714996	-4.772825	-3.318591	-1.688225	-0.881258	-3.839288	-1.914602	-0.57882	-1.997011	-2.223726	-1.481878	1.691432	0.943836	-1.669848	0.054605	1.325871	0.428805	0.8226	-4.99664	-1.682704	-3.713407	-2.784818	-4.18393	-5.960202	-2.625195	0.718346	-1.705853	-0.684574	-3.551336	-3.179715	-2.749598	-4.588861	-2.544378	1.110366	-1.340538	-0.377415	-1.427255	-1.695864	-1.403169	-4.031857	-1.216275	1.778893	-3.509533	-0.434844	-2.903486	-1.989435	-3.719359	-3.015334	-1.802644	0.494946	-2.541071	-1.908895	-2.53135	-2.96978	-4.619925	-4.24333	-2.632497	1.114375	-0.853915	-0.466926	-0.632035	-1.781153	-2.017446	-3.161538	-1.165359	1.696731	-1.752464	0.058944	-1.752811	-1.958925	-2.046349	-2.362244	-2.11599	0.114108	-3.168155	-1.766729	-4.401751	-4.036622	-3.52376	-2.89423	-4.491374	0.770218	-1.68745	0.788364	-1.072187	-3.148248	-3.0001	-2.962736	-2.17953	2.408389	-0.280154	-1.366075	-0.528206	-2.745132	-2.752475	-1.546577	-1.239304	1.913409	-2.61678	-2.464571	-2.531767	-4.346697	-3.948794	-3.648771	-3.831329	0.012899	-2.726568	-0.918789	-3.089102	-2.412206	-1.740955	-2.546447	-3.263394	-1.168734	-1.582001	-1.46189	-1.309566	-0.828306	-2.564304	-3.307817	-1.940718	1.453937	-3.014819	0.291729	-1.36857	-3.281516	-3.279576	-3.290272	-2.913972	2.264328	1.029027	0.411628	2.618819	-1.218642	-0.7346	-0.339988	1.503177	5.780395	-0.699886	-1.332873	0.326306	-2.822483	-1.580061	-2.059399	-1.251342	3.262328	-2.618358	-1.227038	-2.666251	-5.491786	-3.433704	-1.672809	-4.274955	0.21721	-1.648189	0.925634	0.128833	-2.263998	-0.985475	-2.930111	-2.655725	3.051614	-1.709626	0.71604	0.307775	-2.731007	-1.455781	-1.727698	-0.521045	5.479971	1.419544	0.868962	2.945204	-1.572884	1.520028	-0.198862	1.259114	6.740547	-0.549557	0.207632	0.478543	-2.769619	0.132647	-0.677458	-1.309538	4.023551	-1.726762	1.019541	1.224696	-1.062468	-0.564484	0.336843	-1.408179	3.59756	-2.155589	-1.511591	-1.368951	-6.099243	-2.386051	-4.237642	-3.800438	1.372869	-0.835309	-0.092464	-0.446117	-5.170506	-1.208216	-2.711865	-2.315278	2.321595	-0.31792	1.133397	1.434731	-2.752337	0.846199	1.067148	-0.399891	3.518625
30	1.0965	5.308282	3.2495	1.139167	1.069425	3.980231	-2.851801	4.701032	-0.553395	4.177495	2.708485	2.018294	1.321841	2.915286	-2.642892	3.768366	0.582925	4.251014	1.758016	1.426971	2.406715	2.015779	-0.275859	2.151774	1.184927	4.65741	0.826856	-0.444902	0.696376	3.889416	-2.524603	3.233333	-0.586332	3.464523	3.790384	1.513193	2.729392	3.731563	-2.404795	3.744555	-0.749877	4.168094	2.761722	2.712002	3.518185	3.494975	-1.010676	3.089749	-1.43862	1.061606	0.031301	-1.263751	1.978482	0.251673	0.0055	-1.320433	-0.271586	0.24238	1.679778	-2.923009	0.771688	5.8416	-2.708507	0.436221	-0.450055	3.332921	1.65947	1.242042	2.61492	4.080996	-1.578925	2.802385	-0.318205	3.861298	2.656818	2.897913	6.621826	5.231894	0.411159	4.034372	-1.395193	2.093534	1.627693	0.972754	4.839669	1.901536	-0.281243	0.650747	-2.581432	-0.722512	-0.683851	-0.888122	0.430495	-1.046682	-0.333167	-2.349316	-0.900709	3.50224	2.651505	2.186766	2.18009	3.626203	-1.904289	3.338685	0.573195	3.220398	1.138168	1.145971	2.230371	3.602115	-1.905153	1.983142	0.917837	5.256468	4.079286	3.765666	7.206438	4.739436	-0.112351	4.20416	0.887635	4.347849	4.533547	5.064124	7.556588	4.377316	2.086932	3.321008	-1.674084	1.974841	1.7195	0.755403	3.250084	-1.754902	0.391682	-0.646833	1.422547	0.025153	0.694218	1.023107	1.719854	3.840122	-0.388504	0.78903	1.737418	4.207754	3.753017	4.770862	6.882904	5.406156	0.435639	4.422019	1.697716	5.085191	4.385228	5.792994	9.715587	6.583846	2.140568	4.409974	1.636224	4.800015	4.655217	5.238625	8.223886	4.357923	3.166165	3.700446	0.287401	1.400149	1.439185	1.397917	4.551624	1.988046	1.483402	0.421465	0.700992	2.041095	2.297323	3.640225	3.445322	1.457386	0.023206	2.45056	-3.312983	3.403718	2.891179	1.427424	5.486082	2.583508	0.805201	3.060929	1.805182	2.96791	2.64991	3.254712	5.353618	3.639297	1.931633	4.035118	-0.895446	0.983863	4.46881	2.398124	1.625369	0.227938	2.454471	-1.13624	-1.699087	0.884045	3.879403	1.814248	0.757192	-0.796698	1.444676	-0.784366	-1.447213	1.85583	2.811429	2.049746	0.238425	-0.656524	1.009554	-0.221477	0.343062	1.135058	3.575671	1.356611	1.950666	0.320452	2.561417	-0.448403	-1.255248	0.584864	3.861524	1.819953	0.57362	-0.456443	1.218311	-2.139036	-1.164184	0.877428	3.33268	2.457432	0.385431	-1.13783	0.108096	-0.048948	-1.132536	0.305565	0.543237	0.712991	-1.415864	-1.411318	-0.421208	-1.719294	0.834947	1.204095	2.897771	0.246125	2.623548	-0.827294	2.373164	-0.507597	0.813804	1.010554	3.834483	3.183553	2.759801	1.616313	3.125108	-0.202935	-0.228672	1.114907	4.021825	2.578296	0.954261	1.004631	0.959851	-0.51142	-0.043147	1.178868	2.085241	3.068597	-0.206124	-1.040844	0.905964	-1.948786	-1.264906	0.035918	-0.608505	1.051351	-2.257573	-2.435434	-1.304377	-1.561283	-1.731691	0.707901	3.93537	1.994251	0.705551	-0.173377	0.586714	-1.582165	2.285861	1.79555	4.352186	2.107159	3.721332	0.605417	3.19641	0.86608	2.627857	2.659442	5.676666	4.628569	3.775742	3.837961	5.10443	1.356291	2.472991	1.968074	4.300707	5.083292	2.081079	2.177034	2.202049	0.570812	0.022552	0.429989	0.699862	3.59372	-0.531069	-1.596744	-0.112233	-1.100212	2.00684	1.322717	3.530917	1.559111	3.728768	0.254022	3.221611	1.252717	4.128023	2.688078	4.509815	5.438001	4.002711	3.983505	4.275835	2.008331	4.37823	3.251196	5.190353	5.476082	3.373715	4.37659	4.366604	2.330024	3.701617	3.080084	4.024175	6.012948	1.920494	2.81157	4.154917	2.141666	1.68038	1.811396	1.345696	3.280905	-0.180303	0.679728	0.923602	0.269349	2.622264	2.941485	3.650734	2.898716	3.18448	2.970132	3.03238	2.344309	2.836686	3.163432	3.014213	4.022322	2.120985	3.996242	3.310579	2.664284	3.39244	2.884579	2.515926	4.334935	2.349296	4.098612	3.818542	3.253916	0.502241	5.668588	-0.886801	3.706796	0.426507	1.945504	2.552583	0.812438	0.836545	6.669165	-0.128549	4.350322	0.071651	3.342167	4.328346	0.708027	0.033783	4.419022	0.886413	3.680959	-0.379202	3.446616	4.288584	0.645248	0.432278	3.949012	0.107022	2.71361	0.510194	1.198887	1.405208	1.561974	0.949642	6.20348	-0.174573	5.062765	1.293153	3.567296	3.187512	-0.051436	1.305413	6.677927	1.050387	5.156198	1.224406	5.718077	5.526457	0.628868	-0.380805	2.286881	0.649035	2.836669	0.116617	2.205932	2.459833	0.783271	0.873068	2.749923	-0.022787	2.742783	1.255871	1.406026	0.970617	2.658592	1.723092	4.942398	1.336081	5.331484	3.187932	3.399268	3.980446	1.327086	2.760178	7.07455	0.914396	6.056911	2.574788	5.929263	5.037864	1.518723	1.096531	6.248921	1.75458	5.660071	3.127304	5.33265	5.662602	1.74562	-0.029024	1.912952	1.218184	1.692806	0.395561	0.936922	3.142925	1.095542	1.200809	7.390175	0.329768	5.567914	1.033907	4.446431	4.343055	0.785117	2.290762	4.155827	1.47997	5.016365	3.461493	2.654972	3.952496	2.418253	3.645078	7.179908	2.728486	8.751226	5.210735	6.328012	7.244285	3.314085	2.5411	7.69997	3.608733	10.102643	4.605448	7.009565	6.625098	2.470414	0.744624	3.952567	3.277474	4.772242	3.561019	3.988252	5.497716	0.986351	3.21492	4.385891	2.264944	5.016358	3.766328	3.576984	3.275264	3.315968	4.726905	6.642752	3.916965	8.550805	7.336744	5.514891	7.771304	4.86936	3.768714	7.82571	4.401175	8.747499	7.279935	7.534629	7.194187	4.228942	3.722124	7.563553	4.950284	8.743772	7.520165	7.842199	8.496535	4.974626	2.759485	4.629336	4.958178	4.949141	4.957761	5.014262	6.340403	3.51866	2.806454	4.747429	3.505005	5.45994	5.286919	4.477071	4.729612	4.285163	2.687923	5.428874	3.883118	6.202814	5.614646	5.516392	5.664793	4.961664	3.366695	6.227979	4.386735	6.708558	5.9727	6.149008	6.504303	5.698807	2.096243	1.300529	-3.178569	1.542712	3.386819	3.399694	-1.813983	4.802022	1.398757	2.726179	-2.905174	1.976268	1.495195	3.220341	-1.975979	3.84737	1.304046	2.271967	-0.542802	1.326299	0.295381	2.473813	-1.232366	3.34133	2.103748	2.133544	-0.736124	2.065748	3.693552	2.987519	0.19417	3.94605	1.87789	1.06769	-2.564039	3.248253	2.394845	2.728618	-1.893515	3.415934	2.184602	1.684102	-1.615048	3.361575	2.21279	2.083558	-0.210802	3.324238	0.565032	0.417902	0.690989	0.723612	-0.279741	1.569736	-0.727073	-0.430839	2.507068	1.843156	0.709075	1.054576	2.993271	2.141261	1.422746	3.742412	3.258919	1.842538	0.494187	4.171326	4.097176	3.750475	1.32917	4.552146	3.168013	1.67457	-0.370668	4.667276	3.184488	2.760868	-0.136205	4.184184	3.608739	1.50621	1.726429	2.801201	1.33656	2.103979	1.272949	2.50476	-0.120977	-0.205456	1.097289	0.293454	-1.351086	0.657693	-0.007561	-1.262834	2.243372	1.87913	-2.710185	2.995731	1.723861	2.894208	-1.06751	3.311318	3.967961	3.662244	2.74471	3.923079	5.152638	3.80007	3.210567	5.032149	4.991193	3.359332	2.469193	5.785269	4.832829	4.243191	2.512315	5.259613	5.513859	2.380839	2.742629	5.803423	3.483924	3.024388	1.966703	4.152434	3.089787	2.060136	2.83459	2.769031	0.65833	0.915556	1.676189	0.690605	3.602638	3.294827	2.412076	3.576278	4.254237	2.987172	3.119399	4.53713	6.172386	4.89102	4.330049	6.437813	5.78055	5.047716	3.844308	6.168939	6.394183	3.676761	3.974989	6.015851	3.663005	3.610174	3.655872	5.580979	7.030622	4.665282	6.00323	3.437812	5.413073	1.03114	3.726119	1.084544	3.478923	2.631225	2.943411	3.906363	0.911389	1.650175	2.011978	1.141097	4.241298	2.338331	3.237581	5.421991	2.541528	1.869132	1.314375	2.762418	3.35861	1.370774	2.265061	4.108795	2.111493	2.837078	2.520393	2.753714	4.526856	3.429274	3.211378	5.505371	2.646307	1.916089	2.273834	2.352522
31	1.163882	4.863882	-1.742924	3.591802	-1.812681	-0.368561	-1.404286	2.162428	1.604716	4.388371	0.495272	4.929938	-1.665206	-0.489491	-1.921185	2.531	2.099889	3.831481	0.349587	3.996205	-1.264794	-0.520766	-2.537312	2.765966	4.288111	3.692168	-0.434398	4.371041	-1.509528	1.414869	0.59377	1.132292	2.658674	4.178512	0.743948	5.296214	-1.8276	-0.229837	0.023023	2.699104	2.19401	3.37328	2.004534	4.727685	-1.576137	-1.604125	-0.127539	3.179892	2.709352	0.928342	0.188208	2.171441	-2.845316	-0.9763	-0.542429	2.051512	5.286735	3.63415	1.288538	4.936057	1.936177	1.670207	3.676287	0.934207	4.509441	3.199934	0.942745	4.758649	0.671022	0.2076	1.875015	2.636753	2.195161	2.485156	1.261227	4.401269	-0.997096	-0.951443	0.780745	2.319475	4.658658	3.152096	2.522666	3.415725	-0.424268	-0.41858	1.459084	3.304019	4.803235	3.620866	2.30179	3.775467	1.516749	1.49021	2.866679	3.801422	1.221943	4.147474	0.929959	5.261894	-1.406152	-0.792218	-0.594991	2.960477	5.999018	3.641126	2.083731	4.143938	2.945215	1.664903	3.811996	2.021755	4.694448	3.983407	1.810952	5.01008	1.890492	1.509301	2.718825	2.878766	3.185133	4.102479	3.608707	5.181914	1.887841	1.256536	3.247124	4.03451	4.844958	3.779333	4.441469	2.94576	1.172355	1.168124	2.626765	4.431094	5.991289	6.974771	4.214986	4.680565	3.754454	3.385428	5.996303	2.995883	6.67771	5.9624	5.112031	5.1586	4.790959	3.841781	6.310294	4.836095	5.841226	5.317081	4.84024	6.45612	3.858813	3.920236	5.432283	5.377619	6.212623	5.829161	6.358364	5.552918	3.923086	4.328448	5.87039	6.04582	4.675419	5.164136	6.805916	3.028803	2.413981	4.392656	6.100344	5.288683	7.138906	8.44904	6.796696	5.606631	7.458353	6.130216	7.405679	5.510241	5.949853	7.063799	7.416855	7.007291	5.733057	6.238794	7.765721	7.64333	5.701155	7.496531	7.403906	6.347894	5.065356	7.689555	7.861923	7.93064	3.545237	1.826235	0.629459	-2.038527	0.450289	-2.036705	-3.17755	-1.115094	4.213283	2.137164	1.254336	-0.365305	0.80179	-1.359893	-2.128003	1.043583	3.420463	0.373909	1.04001	-0.802211	0.146137	-1.95522	-3.90854	-0.226895	4.601785	3.533684	2.065891	-0.257098	1.286	-0.723446	-0.983218	0.753516	6.476724	4.724322	1.99241	1.639273	3.660281	2.37631	-0.444784	3.29848	6.242264	4.68944	2.725028	2.935954	3.719309	3.585558	-0.62129	3.375834	2.721675	1.302431	1.799287	0.845337	0.512001	0.648796	-2.74652	0.818047	6.335861	5.791953	3.587444	3.667456	6.053937	2.885063	3.373891	4.613502	6.939456	6.012941	3.349315	3.279527	4.774745	4.120078	0.327911	3.74823	8.380189	6.850389	3.372302	4.185038	5.248535	6.611027	0.75777	5.443837	6.039297	4.175037	3.130015	3.898782	4.039999	5.265593	0.171486	3.100335	1.908088	1.141603	1.851687	2.443074	2.492829	2.754452	0.040406	0.878	6.012521	5.078446	2.203708	3.133966	3.711774	1.808741	-0.487221	3.21542	6.816817	6.522643	3.699978	4.47307	5.323921	5.193499	2.342487	3.432532	10.121747	8.672588	5.136588	7.122482	8.109413	9.207148	3.98314	7.218281	9.525662	7.765527	5.050873	7.447684	7.568376	9.626457	2.348912	6.657506	5.694827	3.74924	3.885452	5.770325	4.764527	5.621078	2.06435	3.947487	6.099959	5.468098	4.805574	5.94093	4.155658	5.445755	2.946311	3.505541	10.65937	9.058233	6.412268	9.524393	8.52648	10.112637	4.537065	6.822025	12.83459	10.339634	7.089135	11.646213	10.517255	13.265051	4.802828	8.959419	10.801	7.477288	6.220358	10.176138	9.370008	10.624646	4.36235	7.179058	5.199168	2.708939	3.017348	6.623814	5.160916	5.703965	2.427111	4.141069	8.553396	6.838203	5.649183	10.047031	7.595289	8.040048	5.528774	5.870305	8.255698	5.591397	5.253448	5.680786	6.846321	8.82965	5.052908	4.791699	7.157082	4.96087	3.674296	8.013165	6.381201	6.957404	2.801244	5.102644	0.177434	3.458754	3.437668	-1.376148	-1.374889	2.404418	-2.573559	3.542495	0.524939	6.32175	7.989707	1.759262	-0.783979	7.157622	-1.160682	5.817337	3.723803	4.385964	7.851509	4.114649	1.98126	7.047216	-0.339425	5.709711	2.342677	3.886343	4.943719	-0.397307	0.771099	2.369361	0.567756	1.299201	0.477092	4.384897	8.908618	0.282031	-0.814253	7.107592	-0.911529	6.795753	4.118031	6.876979	11.212184	3.198714	2.119448	9.316103	1.303893	7.542822	5.521855	4.072748	8.456758	4.199458	3.337264	6.460144	3.108577	5.311653	5.020782	5.51433	7.893784	2.547171	3.909026	3.24062	5.266508	5.795527	3.544178	5.157017	8.159932	1.829236	0.86653	4.325163	2.473818	5.948	3.477466	6.136064	10.784301	0.47498	1.624508	7.267574	1.197064	7.204355	6.987093	6.948776	12.509708	5.023637	4.011126	8.487312	5.318056	6.632673	6.109184	4.709929	9.819715	6.024814	3.353517	6.00114	4.789318	4.10891	1.333564	7.209665	10.068404	1.11509	0.807739	7.663777	-0.20829	7.580304	4.910572	6.384426	9.735291	3.497722	2.469147	5.549961	5.135838	3.395113	5.314904	7.858514	14.577231	4.808707	4.504414	8.202394	7.500504	8.62381	7.463497	8.315969	15.156172	5.624642	4.559397	9.767078	7.611542	7.865595	8.562379	7.959513	14.166443	8.670106	6.306438	9.667362	9.287158	7.24506	5.522336	4.828674	8.579565	4.481518	2.437901	4.626547	6.025789	4.31503	8.998466	9.088154	14.663505	7.936399	4.466992	8.67363	10.015974	8.709599	9.210848	10.270329	18.00931	7.136154	6.614641	10.656778	11.063289	8.95911	10.307169	10.040551	16.947622	9.546935	7.715413	10.919782	11.858713	8.697835	9.442572	9.80366	16.024939	11.580213	8.648685	10.632874	12.638715	8.070112	9.823582	10.068598	16.389259	10.665557	6.245539	7.770369	11.556716	6.533955	8.863867	8.241086	15.784642	9.771658	6.622293	7.409151	11.138272	5.798977	6.250555	8.185349	15.679113	9.324313	5.395733	7.02494	10.487557	3.867296	5.960074	5.981724	5.923532	5.433551	4.209801	5.509842	2.820447	6.013913	7.49008	6.690784	8.936771	7.898234	5.646006	7.331976	3.429356	8.890307	7.708348	6.618549	5.422298	5.720222	6.732901	5.099427	2.918056	6.743856	6.061341	6.962866	4.056036	6.581484	5.352284	5.352113	3.185432	5.622733	8.812912	8.606961	8.279579	8.629788	6.341028	8.604259	4.419554	9.561843	9.816741	10.149679	8.631212	9.602473	8.232199	9.439807	5.408409	11.010492	5.317601	6.162172	3.678051	5.768594	5.476631	4.445826	3.244712	6.515037	7.124028	6.983074	2.343317	7.301622	4.964755	5.680117	4.635758	4.82585	9.425468	11.331381	7.049267	10.343493	7.162546	9.498026	5.210306	9.444727	11.836774	10.952383	8.786138	9.686563	8.237494	10.014647	6.470627	11.740456	8.966915	9.346251	7.124046	9.545906	8.403258	9.270645	6.892447	10.1392	4.501359	3.564513	1.690576	2.775264	3.007073	4.494354	2.886388	5.534707	9.30192	9.339412	9.361485	8.939463	7.23686	9.466042	5.242601	11.1103	7.905534	10.282297	5.006188	9.412426	8.401032	9.502848	6.043467	9.258234	12.86152	13.582076	9.262726	12.623728	9.189376	12.62561	7.673699	13.56434	12.878437	13.294046	7.095817	11.93838	10.320785	13.042508	7.554885	13.732242	7.819263	10.56784	6.785868	10.662828	7.767147	9.405916	6.976395	10.445148	9.231186	10.127503	6.114825	9.777408	8.140915	9.605425	7.245786	10.754254	13.001684	15.709538	10.073557	14.152483	11.262032	14.675852	10.096498	15.836636	15.637599	16.290504	12.384482	14.195086	11.218309	16.507574	10.883703	17.233717	13.225387	13.37632	10.640381	14.083613	10.35164	14.391045	10.034928	16.891529	8.592261	7.889354	6.50177	8.756804	6.645187	9.348721	6.338148	10.234501	11.085047	10.819398	9.393504	11.261944	10.282687	12.740266	9.026134	13.964665	11.461362	10.502822	8.93203	10.461008	7.665512	12.583813	8.797091	13.198525	12.361858	10.93923	10.065636	11.790553	8.277587	13.951063	9.172943	14.19913
32	2.387361	0.394704	3.764022	3.618274	-0.653826	4.48419	1.476335	0.987115	3.569777	2.555164	4.32188	4.021143	1.256337	6.537153	1.145103	3.671729	2.010293	2.520653	3.783377	4.468009	1.561931	6.194097	1.560341	4.480971	3.820867	1.866346	2.647369	2.635137	1.00472	4.057151	2.254148	-0.028879	5.407503	4.876283	5.331373	6.548035	3.521098	9.377915	5.251176	6.364095	5.505583	5.853924	6.143614	6.817276	3.777772	9.34359	3.256516	7.211011	0.969881	2.007756	1.047804	2.654119	1.553159	4.195463	-0.423652	3.920294	3.730416	1.378378	1.881031	2.92094	3.3227	3.436934	0.105973	0.097051	6.438292	5.922934	5.469961	7.060425	4.359589	9.164996	5.586218	5.424756	5.452998	7.412757	6.085035	8.779877	4.692121	11.631002	6.682669	8.31931	2.837603	4.878314	5.136167	6.269886	5.255003	7.925256	3.406463	7.293067	0.006205	1.222657	0.492344	1.499578	1.411625	2.871255	-0.772193	2.500812	6.282102	6.341315	7.092821	7.955865	4.695984	10.748204	5.359349	7.936061	8.129897	6.957037	6.590812	7.531806	7.528489	8.157239	6.548913	5.300367	7.310886	8.743409	6.985862	9.587381	6.51043	12.099574	7.650171	8.888604	5.821511	7.903733	6.395205	9.308236	6.303052	11.28089	5.938457	10.666438	2.758615	4.752201	3.481168	5.477366	4.134902	6.994667	2.308287	6.92104	8.051663	7.262221	6.775557	7.095664	7.607897	6.454113	6.926553	5.419933	9.853207	11.555199	9.710773	12.41692	10.653988	12.70309	9.581235	10.458715	7.610044	9.851287	7.531721	10.983454	7.762528	12.196516	8.303884	10.846877	6.969227	8.924651	7.790502	10.369452	7.080264	12.023125	7.570236	11.090397	6.476576	8.814498	2.790866	11.564108	5.824003	4.189796	4.227097	6.865499	9.167227	10.346685	8.722346	11.500389	8.63208	10.958827	9.468178	8.640891	7.172595	8.670423	7.019282	9.837583	7.595098	9.937463	8.091368	10.035264	8.827454	10.690007	9.313141	11.432128	8.545567	12.285542	8.913291	11.76814	7.02795	4.865205	5.550058	7.315281	4.320807	5.510242	8.309584	5.508471	10.706918	9.263845	8.67698	12.586841	6.942708	8.524098	11.42656	8.833247	8.377113	7.569595	8.273728	10.496754	5.791991	8.653922	11.349124	6.416889	7.080912	4.332085	4.46462	7.118572	4.122879	4.344333	6.295754	4.504716	14.670851	11.545757	12.036858	15.912894	10.31644	10.513239	13.084208	11.902986	15.527012	14.241949	13.255306	18.038357	11.708256	12.653132	15.929557	13.639225	6.747718	6.75814	5.733231	9.061769	4.678028	5.509715	8.185383	5.025691	4.633422	0.835997	3.250838	1.932591	2.020765	3.377175	3.273275	1.521043	14.807162	11.07658	11.086637	15.458484	9.912336	10.325178	12.062054	10.326178	16.421181	12.890944	14.06359	21.033335	10.314924	10.424077	12.599464	13.410717	13.324677	12.959984	10.466989	15.591671	9.544882	10.435124	12.859367	11.440829	2.789106	3.64386	2.759272	5.799318	0.964236	1.803236	3.310646	1.847217	16.322294	15.37487	13.985332	19.364689	13.696664	13.508624	16.742937	16.091084	13.081586	9.828532	11.505871	13.863825	7.311648	8.728962	8.54076	8.376051	19.097252	13.070679	13.706051	18.738497	12.164031	14.000223	15.079038	14.883847	17.297756	15.131747	13.815386	19.73457	11.310251	13.021067	16.345432	15.33598	9.795224	10.150211	7.731266	13.05587	6.385114	7.972645	10.157492	8.585834	10.817533	7.251012	8.338681	11.666141	7.055176	7.942959	9.634555	8.533545	18.45018	14.489367	14.472979	18.720598	12.178529	13.658674	16.165918	14.817705	18.866564	15.176922	14.985669	20.954172	12.051331	14.664367	17.516176	17.062889	16.910505	15.318377	13.420179	20.010107	11.119267	14.187438	16.297911	15.751222	10.46869	10.633428	8.375415	12.666326	7.035904	9.454613	10.23858	10.264005	11.741674	9.647818	10.701725	13.573503	7.543408	9.943119	11.663422	11.999724	11.863796	10.447153	10.729888	14.459224	8.073721	10.925824	12.657545	13.153434	14.690137	14.876543	13.738523	18.293978	10.78693	14.661115	15.566057	17.109337	-0.550077	1.48305	3.620599	-0.765007	0.652905	1.595671	3.494311	0.810179	1.998766	6.511591	9.088759	5.327391	5.112615	6.490694	5.632961	4.54937	0.812737	3.760131	5.571716	4.574089	4.191177	5.138465	3.54266	3.123556	0.610767	0.08958	0.914391	0.333213	1.971886	1.87393	0.849977	0.594034	4.831854	8.762676	8.033542	8.421575	8.580964	9.325126	8.792114	8.533588	5.895449	9.43998	10.418611	9.243443	8.76898	9.810166	8.153403	9.434086	-1.087102	0.74459	1.329234	1.20303	0.926842	-0.307518	-0.812774	0.351337	1.694421	1.90325	1.121228	-0.993455	1.310798	1.489324	0.090616	0.356968	5.546988	7.352371	7.096369	7.084409	7.417779	7.452125	6.376345	8.177341	7.349473	10.9163	10.743507	12.51284	10.731251	11.692907	10.318838	12.188953	4.36533	6.974349	7.412427	7.745682	6.744594	6.495966	5.226742	7.592515	0.03569	1.209741	0.909869	2.184961	-0.190759	0.658459	-0.917481	0.443082	6.737808	10.132256	11.336634	10.581498	10.197012	11.436706	10.181412	10.482025	6.457508	9.003638	7.049843	6.358024	7.400013	7.448621	5.40266	7.603415	8.441021	11.304191	10.293352	12.004341	10.664184	10.99114	9.473037	12.419359	7.750407	10.988252	10.435241	13.219054	10.192763	10.856254	9.384787	13.128827	4.01808	7.035167	5.231963	8.955369	5.393118	6.514873	3.344623	6.752463	6.260727	8.336854	6.81912	6.366843	7.401599	6.89088	5.80906	8.045829	8.655573	13.514524	11.259987	12.423567	11.907574	12.286416	10.232717	13.700636	9.448553	11.41448	11.255357	13.741672	11.761314	11.52321	9.560358	12.499759	7.834154	12.125964	10.905381	14.452477	10.663484	12.168976	10.216764	13.595576	6.161376	9.516479	8.380853	12.389875	7.77428	9.6181	7.880984	9.646573	10.136855	10.364094	11.737192	14.12193	10.967067	14.607492	9.367529	13.692796	9.083512	11.349479	11.119822	14.766763	11.067631	12.770983	10.955113	13.389304	10.024477	12.52377	13.279904	17.947914	12.1712	14.975481	12.934374	15.4154	6.527272	5.036821	7.621123	10.978927	6.208976	1.695019	5.487303	10.703506	7.369066	7.330279	8.626525	12.035964	6.988411	4.382214	7.728239	11.898738	3.782372	3.416831	5.603541	9.617384	3.738761	2.182136	5.715912	7.822107	5.337697	2.823126	5.494534	9.07289	4.85495	1.12404	3.296782	7.106854	8.806099	7.520649	10.841819	11.954438	8.176657	3.071547	7.503177	13.69274	7.902359	7.537898	13.352445	12.327248	7.69282	4.781593	7.592605	13.866982	1.808322	1.712703	3.225247	5.245973	2.216921	-0.178059	2.223809	5.340249	6.330562	4.446692	4.771132	7.010633	4.042396	0.824042	3.404478	5.499174	9.501504	8.974682	10.639331	13.342102	8.16363	5.47547	6.968189	13.051716	8.774682	8.146869	11.151977	13.138812	8.866205	5.084925	6.966249	15.302625	3.315884	4.512585	7.270963	9.526382	5.101095	1.934447	4.394265	10.577351	0.85011	2.410416	1.847443	2.363609	1.492518	-1.840477	0.803434	3.739601	8.346652	7.887935	11.062739	13.239161	7.078636	5.224045	7.376833	14.598982	9.591822	9.674898	10.052976	13.010667	8.808491	6.435763	7.765806	11.835187	11.263897	10.519591	13.872624	16.662453	10.131438	6.665898	10.043608	17.816561	8.08678	7.668833	12.217522	10.578099	8.271547	4.124363	7.034626	16.099539	4.185422	6.934816	6.180895	8.543568	4.639917	3.242332	5.195803	9.608386	9.812296	8.002669	7.157403	10.066997	13.704022	4.844574	9.113574	10.053181	12.530939	13.151048	14.829332	14.50069	12.609555	8.560846	11.160854	17.398726	10.827827	10.839581	14.417311	15.454537	10.886162	6.926901	10.624548	17.824129	9.492218	10.616333	13.014745	14.860826	10.836971	6.987248	10.306255	17.229448	4.627124	5.082244	6.831441	8.013948	5.841733	1.601048	7.107256	10.467356	8.454128	5.492702	7.517746	10.988319	4.824183	5.137316	5.642306	10.143621	4.649477	5.875057	7.452843	7.846671	5.017417	3.576022	5.863678	8.795835	5.352601	6.798512	7.982754	8.238029	6.166821	4.462675	7.157549	10.667852
