# Supplementary material for: When Feelings Arise with Meanings: How Emotion and Meaning of a Native Language Affect Second Language Processing in Adult Learners
Source: PLoS One. 2015 Dec 10;10(12):e0144576. doi: 10.1371/journal.pone.0144576 (PMC4684350; doi:10.1371/journal.pone.0144576)
Supplement: S1 Dataset — (ZIP) [file pone.0144576.s001.zip › P2N2 (150to300ms).txt]

Participant	F3_LM_Congruent_Associated_Neutral_Ses1	F3_LM_Congruent_Associated_Positive_Ses1	F3_LM_Congruent_Unassociated_Neutral_Ses1	F3_LM_Congruent_Unassociated_Positive_Ses1	F3_LM_Incongruent_Associated_Neutral_Ses1	F3_LM_Incongruent_Associated_Positive_Ses1	F3_LM_Incongruent_Unassociated_Neutral_Ses1	F3_LM_Incongruent_Unassociated_Positive_Ses1	Fz_LM_Congruent_Associated_Neutral_Ses1	Fz_LM_Congruent_Associated_Positive_Ses1	Fz_LM_Congruent_Unassociated_Neutral_Ses1	Fz_LM_Congruent_Unassociated_Positive_Ses1	Fz_LM_Incongruent_Associated_Neutral_Ses1	Fz_LM_Incongruent_Associated_Positive_Ses1	Fz_LM_Incongruent_Unassociated_Neutral_Ses1	Fz_LM_Incongruent_Unassociated_Positive_Ses1	F4_LM_Congruent_Associated_Neutral_Ses1	F4_LM_Congruent_Associated_Positive_Ses1	F4_LM_Congruent_Unassociated_Neutral_Ses1	F4_LM_Congruent_Unassociated_Positive_Ses1	F4_LM_Incongruent_Associated_Neutral_Ses1	F4_LM_Incongruent_Associated_Positive_Ses1	F4_LM_Incongruent_Unassociated_Neutral_Ses1	F4_LM_Incongruent_Unassociated_Positive_Ses1	FC5_LM_Congruent_Associated_Neutral_Ses1	FC5_LM_Congruent_Associated_Positive_Ses1	FC5_LM_Congruent_Unassociated_Neutral_Ses1	FC5_LM_Congruent_Unassociated_Positive_Ses1	FC5_LM_Incongruent_Associated_Neutral_Ses1	FC5_LM_Incongruent_Associated_Positive_Ses1	FC5_LM_Incongruent_Unassociated_Neutral_Ses1	FC5_LM_Incongruent_Unassociated_Positive_Ses1	FC1_LM_Congruent_Associated_Neutral_Ses1	FC1_LM_Congruent_Associated_Positive_Ses1	FC1_LM_Congruent_Unassociated_Neutral_Ses1	FC1_LM_Congruent_Unassociated_Positive_Ses1	FC1_LM_Incongruent_Associated_Neutral_Ses1	FC1_LM_Incongruent_Associated_Positive_Ses1	FC1_LM_Incongruent_Unassociated_Neutral_Ses1	FC1_LM_Incongruent_Unassociated_Positive_Ses1	FC2_LM_Congruent_Associated_Neutral_Ses1	FC2_LM_Congruent_Associated_Positive_Ses1	FC2_LM_Congruent_Unassociated_Neutral_Ses1	FC2_LM_Congruent_Unassociated_Positive_Ses1	FC2_LM_Incongruent_Associated_Neutral_Ses1	FC2_LM_Incongruent_Associated_Positive_Ses1	FC2_LM_Incongruent_Unassociated_Neutral_Ses1	FC2_LM_Incongruent_Unassociated_Positive_Ses1	FC6_LM_Congruent_Associated_Neutral_Ses1	FC6_LM_Congruent_Associated_Positive_Ses1	FC6_LM_Congruent_Unassociated_Neutral_Ses1	FC6_LM_Congruent_Unassociated_Positive_Ses1	FC6_LM_Incongruent_Associated_Neutral_Ses1	FC6_LM_Incongruent_Associated_Positive_Ses1	FC6_LM_Incongruent_Unassociated_Neutral_Ses1	FC6_LM_Incongruent_Unassociated_Positive_Ses1	T7_LM_Congruent_Associated_Neutral_Ses1	T7_LM_Congruent_Associated_Positive_Ses1	T7_LM_Congruent_Unassociated_Neutral_Ses1	T7_LM_Congruent_Unassociated_Positive_Ses1	T7_LM_Incongruent_Associated_Neutral_Ses1	T7_LM_Incongruent_Associated_Positive_Ses1	T7_LM_Incongruent_Unassociated_Neutral_Ses1	T7_LM_Incongruent_Unassociated_Positive_Ses1	C3_LM_Congruent_Associated_Neutral_Ses1	C3_LM_Congruent_Associated_Positive_Ses1	C3_LM_Congruent_Unassociated_Neutral_Ses1	C3_LM_Congruent_Unassociated_Positive_Ses1	C3_LM_Incongruent_Associated_Neutral_Ses1	C3_LM_Incongruent_Associated_Positive_Ses1	C3_LM_Incongruent_Unassociated_Neutral_Ses1	C3_LM_Incongruent_Unassociated_Positive_Ses1	Cz_LM_Congruent_Associated_Neutral_Ses1	Cz_LM_Congruent_Associated_Positive_Ses1	Cz_LM_Congruent_Unassociated_Neutral_Ses1	Cz_LM_Congruent_Unassociated_Positive_Ses1	Cz_LM_Incongruent_Associated_Neutral_Ses1	Cz_LM_Incongruent_Associated_Positive_Ses1	Cz_LM_Incongruent_Unassociated_Neutral_Ses1	Cz_LM_Incongruent_Unassociated_Positive_Ses1	C4_LM_Congruent_Associated_Neutral_Ses1	C4_LM_Congruent_Associated_Positive_Ses1	C4_LM_Congruent_Unassociated_Neutral_Ses1	C4_LM_Congruent_Unassociated_Positive_Ses1	C4_LM_Incongruent_Associated_Neutral_Ses1	C4_LM_Incongruent_Associated_Positive_Ses1	C4_LM_Incongruent_Unassociated_Neutral_Ses1	C4_LM_Incongruent_Unassociated_Positive_Ses1	T8_LM_Congruent_Associated_Neutral_Ses1	T8_LM_Congruent_Associated_Positive_Ses1	T8_LM_Congruent_Unassociated_Neutral_Ses1	T8_LM_Congruent_Unassociated_Positive_Ses1	T8_LM_Incongruent_Associated_Neutral_Ses1	T8_LM_Incongruent_Associated_Positive_Ses1	T8_LM_Incongruent_Unassociated_Neutral_Ses1	T8_LM_Incongruent_Unassociated_Positive_Ses1	FCz_LM_Congruent_Associated_Neutral_Ses1	FCz_LM_Congruent_Associated_Positive_Ses1	FCz_LM_Congruent_Unassociated_Neutral_Ses1	FCz_LM_Congruent_Unassociated_Positive_Ses1	FCz_LM_Incongruent_Associated_Neutral_Ses1	FCz_LM_Incongruent_Associated_Positive_Ses1	FCz_LM_Incongruent_Unassociated_Neutral_Ses1	FCz_LM_Incongruent_Unassociated_Positive_Ses1	CP5_LM_Congruent_Associated_Neutral_Ses1	CP5_LM_Congruent_Associated_Positive_Ses1	CP5_LM_Congruent_Unassociated_Neutral_Ses1	CP5_LM_Congruent_Unassociated_Positive_Ses1	CP5_LM_Incongruent_Associated_Neutral_Ses1	CP5_LM_Incongruent_Associated_Positive_Ses1	CP5_LM_Incongruent_Unassociated_Neutral_Ses1	CP5_LM_Incongruent_Unassociated_Positive_Ses1	CP1_LM_Congruent_Associated_Neutral_Ses1	CP1_LM_Congruent_Associated_Positive_Ses1	CP1_LM_Congruent_Unassociated_Neutral_Ses1	CP1_LM_Congruent_Unassociated_Positive_Ses1	CP1_LM_Incongruent_Associated_Neutral_Ses1	CP1_LM_Incongruent_Associated_Positive_Ses1	CP1_LM_Incongruent_Unassociated_Neutral_Ses1	CP1_LM_Incongruent_Unassociated_Positive_Ses1	CP2_LM_Congruent_Associated_Neutral_Ses1	CP2_LM_Congruent_Associated_Positive_Ses1	CP2_LM_Congruent_Unassociated_Neutral_Ses1	CP2_LM_Congruent_Unassociated_Positive_Ses1	CP2_LM_Incongruent_Associated_Neutral_Ses1	CP2_LM_Incongruent_Associated_Positive_Ses1	CP2_LM_Incongruent_Unassociated_Neutral_Ses1	CP2_LM_Incongruent_Unassociated_Positive_Ses1	CP6_LM_Congruent_Associated_Neutral_Ses1	CP6_LM_Congruent_Associated_Positive_Ses1	CP6_LM_Congruent_Unassociated_Neutral_Ses1	CP6_LM_Congruent_Unassociated_Positive_Ses1	CP6_LM_Incongruent_Associated_Neutral_Ses1	CP6_LM_Incongruent_Associated_Positive_Ses1	CP6_LM_Incongruent_Unassociated_Neutral_Ses1	CP6_LM_Incongruent_Unassociated_Positive_Ses1	P7_LM_Congruent_Associated_Neutral_Ses1	P7_LM_Congruent_Associated_Positive_Ses1	P7_LM_Congruent_Unassociated_Neutral_Ses1	P7_LM_Congruent_Unassociated_Positive_Ses1	P7_LM_Incongruent_Associated_Neutral_Ses1	P7_LM_Incongruent_Associated_Positive_Ses1	P7_LM_Incongruent_Unassociated_Neutral_Ses1	P7_LM_Incongruent_Unassociated_Positive_Ses1	P3_LM_Congruent_Associated_Neutral_Ses1	P3_LM_Congruent_Associated_Positive_Ses1	P3_LM_Congruent_Unassociated_Neutral_Ses1	P3_LM_Congruent_Unassociated_Positive_Ses1	P3_LM_Incongruent_Associated_Neutral_Ses1	P3_LM_Incongruent_Associated_Positive_Ses1	P3_LM_Incongruent_Unassociated_Neutral_Ses1	P3_LM_Incongruent_Unassociated_Positive_Ses1	Pz_LM_Congruent_Associated_Neutral_Ses1	Pz_LM_Congruent_Associated_Positive_Ses1	Pz_LM_Congruent_Unassociated_Neutral_Ses1	Pz_LM_Congruent_Unassociated_Positive_Ses1	Pz_LM_Incongruent_Associated_Neutral_Ses1	Pz_LM_Incongruent_Associated_Positive_Ses1	Pz_LM_Incongruent_Unassociated_Neutral_Ses1	Pz_LM_Incongruent_Unassociated_Positive_Ses1	P4_LM_Congruent_Associated_Neutral_Ses1	P4_LM_Congruent_Associated_Positive_Ses1	P4_LM_Congruent_Unassociated_Neutral_Ses1	P4_LM_Congruent_Unassociated_Positive_Ses1	P4_LM_Incongruent_Associated_Neutral_Ses1	P4_LM_Incongruent_Associated_Positive_Ses1	P4_LM_Incongruent_Unassociated_Neutral_Ses1	P4_LM_Incongruent_Unassociated_Positive_Ses1	P8_LM_Congruent_Associated_Neutral_Ses1	P8_LM_Congruent_Associated_Positive_Ses1	P8_LM_Congruent_Unassociated_Neutral_Ses1	P8_LM_Congruent_Unassociated_Positive_Ses1	P8_LM_Incongruent_Associated_Neutral_Ses1	P8_LM_Incongruent_Associated_Positive_Ses1	P8_LM_Incongruent_Unassociated_Neutral_Ses1	P8_LM_Incongruent_Unassociated_Positive_Ses1	O1_LM_Congruent_Associated_Neutral_Ses1	O1_LM_Congruent_Associated_Positive_Ses1	O1_LM_Congruent_Unassociated_Neutral_Ses1	O1_LM_Congruent_Unassociated_Positive_Ses1	O1_LM_Incongruent_Associated_Neutral_Ses1	O1_LM_Incongruent_Associated_Positive_Ses1	O1_LM_Incongruent_Unassociated_Neutral_Ses1	O1_LM_Incongruent_Unassociated_Positive_Ses1	Oz_LM_Congruent_Associated_Neutral_Ses1	Oz_LM_Congruent_Associated_Positive_Ses1	Oz_LM_Congruent_Unassociated_Neutral_Ses1	Oz_LM_Congruent_Unassociated_Positive_Ses1	Oz_LM_Incongruent_Associated_Neutral_Ses1	Oz_LM_Incongruent_Associated_Positive_Ses1	Oz_LM_Incongruent_Unassociated_Neutral_Ses1	Oz_LM_Incongruent_Unassociated_Positive_Ses1	O2_LM_Congruent_Associated_Neutral_Ses1	O2_LM_Congruent_Associated_Positive_Ses1	O2_LM_Congruent_Unassociated_Neutral_Ses1	O2_LM_Congruent_Unassociated_Positive_Ses1	O2_LM_Incongruent_Associated_Neutral_Ses1	O2_LM_Incongruent_Associated_Positive_Ses1	O2_LM_Incongruent_Unassociated_Neutral_Ses1	O2_LM_Incongruent_Unassociated_Positive_Ses1	F3_LM_Congruent_Associated_Neutral_Ses2	F3_LM_Congruent_Associated_Positive_Ses2	F3_LM_Congruent_Unassociated_Neutral_Ses2	F3_LM_Congruent_Unassociated_Positive_Ses2	F3_LM_Incongruent_Associated_Neutral_Ses2	F3_LM_Incongruent_Associated_Positive_Ses2	F3_LM_Incongruent_Unassociated_Neutral_Ses2	F3_LM_Incongruent_Unassociated_Positive_Ses2	Fz_LM_Congruent_Associated_Neutral_Ses2	Fz_LM_Congruent_Associated_Positive_Ses2	Fz_LM_Congruent_Unassociated_Neutral_Ses2	Fz_LM_Congruent_Unassociated_Positive_Ses2	Fz_LM_Incongruent_Associated_Neutral_Ses2	Fz_LM_Incongruent_Associated_Positive_Ses2	Fz_LM_Incongruent_Unassociated_Neutral_Ses2	Fz_LM_Incongruent_Unassociated_Positive_Ses2	F4_LM_Congruent_Associated_Neutral_Ses2	F4_LM_Congruent_Associated_Positive_Ses2	F4_LM_Congruent_Unassociated_Neutral_Ses2	F4_LM_Congruent_Unassociated_Positive_Ses2	F4_LM_Incongruent_Associated_Neutral_Ses2	F4_LM_Incongruent_Associated_Positive_Ses2	F4_LM_Incongruent_Unassociated_Neutral_Ses2	F4_LM_Incongruent_Unassociated_Positive_Ses2	FC5_LM_Congruent_Associated_Neutral_Ses2	FC5_LM_Congruent_Associated_Positive_Ses2	FC5_LM_Congruent_Unassociated_Neutral_Ses2	FC5_LM_Congruent_Unassociated_Positive_Ses2	FC5_LM_Incongruent_Associated_Neutral_Ses2	FC5_LM_Incongruent_Associated_Positive_Ses2	FC5_LM_Incongruent_Unassociated_Neutral_Ses2	FC5_LM_Incongruent_Unassociated_Positive_Ses2	FC1_LM_Congruent_Associated_Neutral_Ses2	FC1_LM_Congruent_Associated_Positive_Ses2	FC1_LM_Congruent_Unassociated_Neutral_Ses2	FC1_LM_Congruent_Unassociated_Positive_Ses2	FC1_LM_Incongruent_Associated_Neutral_Ses2	FC1_LM_Incongruent_Associated_Positive_Ses2	FC1_LM_Incongruent_Unassociated_Neutral_Ses2	FC1_LM_Incongruent_Unassociated_Positive_Ses2	FC2_LM_Congruent_Associated_Neutral_Ses2	FC2_LM_Congruent_Associated_Positive_Ses2	FC2_LM_Congruent_Unassociated_Neutral_Ses2	FC2_LM_Congruent_Unassociated_Positive_Ses2	FC2_LM_Incongruent_Associated_Neutral_Ses2	FC2_LM_Incongruent_Associated_Positive_Ses2	FC2_LM_Incongruent_Unassociated_Neutral_Ses2	FC2_LM_Incongruent_Unassociated_Positive_Ses2	FC6_LM_Congruent_Associated_Neutral_Ses2	FC6_LM_Congruent_Associated_Positive_Ses2	FC6_LM_Congruent_Unassociated_Neutral_Ses2	FC6_LM_Congruent_Unassociated_Positive_Ses2	FC6_LM_Incongruent_Associated_Neutral_Ses2	FC6_LM_Incongruent_Associated_Positive_Ses2	FC6_LM_Incongruent_Unassociated_Neutral_Ses2	FC6_LM_Incongruent_Unassociated_Positive_Ses2	T7_LM_Congruent_Associated_Neutral_Ses2	T7_LM_Congruent_Associated_Positive_Ses2	T7_LM_Congruent_Unassociated_Neutral_Ses2	T7_LM_Congruent_Unassociated_Positive_Ses2	T7_LM_Incongruent_Associated_Neutral_Ses2	T7_LM_Incongruent_Associated_Positive_Ses2	T7_LM_Incongruent_Unassociated_Neutral_Ses2	T7_LM_Incongruent_Unassociated_Positive_Ses2	C3_LM_Congruent_Associated_Neutral_Ses2	C3_LM_Congruent_Associated_Positive_Ses2	C3_LM_Congruent_Unassociated_Neutral_Ses2	C3_LM_Congruent_Unassociated_Positive_Ses2	C3_LM_Incongruent_Associated_Neutral_Ses2	C3_LM_Incongruent_Associated_Positive_Ses2	C3_LM_Incongruent_Unassociated_Neutral_Ses2	C3_LM_Incongruent_Unassociated_Positive_Ses2	Cz_LM_Congruent_Associated_Neutral_Ses2	Cz_LM_Congruent_Associated_Positive_Ses2	Cz_LM_Congruent_Unassociated_Neutral_Ses2	Cz_LM_Congruent_Unassociated_Positive_Ses2	Cz_LM_Incongruent_Associated_Neutral_Ses2	Cz_LM_Incongruent_Associated_Positive_Ses2	Cz_LM_Incongruent_Unassociated_Neutral_Ses2	Cz_LM_Incongruent_Unassociated_Positive_Ses2	C4_LM_Congruent_Associated_Neutral_Ses2	C4_LM_Congruent_Associated_Positive_Ses2	C4_LM_Congruent_Unassociated_Neutral_Ses2	C4_LM_Congruent_Unassociated_Positive_Ses2	C4_LM_Incongruent_Associated_Neutral_Ses2	C4_LM_Incongruent_Associated_Positive_Ses2	C4_LM_Incongruent_Unassociated_Neutral_Ses2	C4_LM_Incongruent_Unassociated_Positive_Ses2	T8_LM_Congruent_Associated_Neutral_Ses2	T8_LM_Congruent_Associated_Positive_Ses2	T8_LM_Congruent_Unassociated_Neutral_Ses2	T8_LM_Congruent_Unassociated_Positive_Ses2	T8_LM_Incongruent_Associated_Neutral_Ses2	T8_LM_Incongruent_Associated_Positive_Ses2	T8_LM_Incongruent_Unassociated_Neutral_Ses2	T8_LM_Incongruent_Unassociated_Positive_Ses2	FCz_LM_Congruent_Associated_Neutral_Ses2	FCz_LM_Congruent_Associated_Positive_Ses2	FCz_LM_Congruent_Unassociated_Neutral_Ses2	FCz_LM_Congruent_Unassociated_Positive_Ses2	FCz_LM_Incongruent_Associated_Neutral_Ses2	FCz_LM_Incongruent_Associated_Positive_Ses2	FCz_LM_Incongruent_Unassociated_Neutral_Ses2	FCz_LM_Incongruent_Unassociated_Positive_Ses2	CP5_LM_Congruent_Associated_Neutral_Ses2	CP5_LM_Congruent_Associated_Positive_Ses2	CP5_LM_Congruent_Unassociated_Neutral_Ses2	CP5_LM_Congruent_Unassociated_Positive_Ses2	CP5_LM_Incongruent_Associated_Neutral_Ses2	CP5_LM_Incongruent_Associated_Positive_Ses2	CP5_LM_Incongruent_Unassociated_Neutral_Ses2	CP5_LM_Incongruent_Unassociated_Positive_Ses2	CP1_LM_Congruent_Associated_Neutral_Ses2	CP1_LM_Congruent_Associated_Positive_Ses2	CP1_LM_Congruent_Unassociated_Neutral_Ses2	CP1_LM_Congruent_Unassociated_Positive_Ses2	CP1_LM_Incongruent_Associated_Neutral_Ses2	CP1_LM_Incongruent_Associated_Positive_Ses2	CP1_LM_Incongruent_Unassociated_Neutral_Ses2	CP1_LM_Incongruent_Unassociated_Positive_Ses2	CP2_LM_Congruent_Associated_Neutral_Ses2	CP2_LM_Congruent_Associated_Positive_Ses2	CP2_LM_Congruent_Unassociated_Neutral_Ses2	CP2_LM_Congruent_Unassociated_Positive_Ses2	CP2_LM_Incongruent_Associated_Neutral_Ses2	CP2_LM_Incongruent_Associated_Positive_Ses2	CP2_LM_Incongruent_Unassociated_Neutral_Ses2	CP2_LM_Incongruent_Unassociated_Positive_Ses2	CP6_LM_Congruent_Associated_Neutral_Ses2	CP6_LM_Congruent_Associated_Positive_Ses2	CP6_LM_Congruent_Unassociated_Neutral_Ses2	CP6_LM_Congruent_Unassociated_Positive_Ses2	CP6_LM_Incongruent_Associated_Neutral_Ses2	CP6_LM_Incongruent_Associated_Positive_Ses2	CP6_LM_Incongruent_Unassociated_Neutral_Ses2	CP6_LM_Incongruent_Unassociated_Positive_Ses2	P7_LM_Congruent_Associated_Neutral_Ses2	P7_LM_Congruent_Associated_Positive_Ses2	P7_LM_Congruent_Unassociated_Neutral_Ses2	P7_LM_Congruent_Unassociated_Positive_Ses2	P7_LM_Incongruent_Associated_Neutral_Ses2	P7_LM_Incongruent_Associated_Positive_Ses2	P7_LM_Incongruent_Unassociated_Neutral_Ses2	P7_LM_Incongruent_Unassociated_Positive_Ses2	P3_LM_Congruent_Associated_Neutral_Ses2	P3_LM_Congruent_Associated_Positive_Ses2	P3_LM_Congruent_Unassociated_Neutral_Ses2	P3_LM_Congruent_Unassociated_Positive_Ses2	P3_LM_Incongruent_Associated_Neutral_Ses2	P3_LM_Incongruent_Associated_Positive_Ses2	P3_LM_Incongruent_Unassociated_Neutral_Ses2	P3_LM_Incongruent_Unassociated_Positive_Ses2	Pz_LM_Congruent_Associated_Neutral_Ses2	Pz_LM_Congruent_Associated_Positive_Ses2	Pz_LM_Congruent_Unassociated_Neutral_Ses2	Pz_LM_Congruent_Unassociated_Positive_Ses2	Pz_LM_Incongruent_Associated_Neutral_Ses2	Pz_LM_Incongruent_Associated_Positive_Ses2	Pz_LM_Incongruent_Unassociated_Neutral_Ses2	Pz_LM_Incongruent_Unassociated_Positive_Ses2	P4_LM_Congruent_Associated_Neutral_Ses2	P4_LM_Congruent_Associated_Positive_Ses2	P4_LM_Congruent_Unassociated_Neutral_Ses2	P4_LM_Congruent_Unassociated_Positive_Ses2	P4_LM_Incongruent_Associated_Neutral_Ses2	P4_LM_Incongruent_Associated_Positive_Ses2	P4_LM_Incongruent_Unassociated_Neutral_Ses2	P4_LM_Incongruent_Unassociated_Positive_Ses2	P8_LM_Congruent_Associated_Neutral_Ses2	P8_LM_Congruent_Associated_Positive_Ses2	P8_LM_Congruent_Unassociated_Neutral_Ses2	P8_LM_Congruent_Unassociated_Positive_Ses2	P8_LM_Incongruent_Associated_Neutral_Ses2	P8_LM_Incongruent_Associated_Positive_Ses2	P8_LM_Incongruent_Unassociated_Neutral_Ses2	P8_LM_Incongruent_Unassociated_Positive_Ses2	O1_LM_Congruent_Associated_Neutral_Ses2	O1_LM_Congruent_Associated_Positive_Ses2	O1_LM_Congruent_Unassociated_Neutral_Ses2	O1_LM_Congruent_Unassociated_Positive_Ses2	O1_LM_Incongruent_Associated_Neutral_Ses2	O1_LM_Incongruent_Associated_Positive_Ses2	O1_LM_Incongruent_Unassociated_Neutral_Ses2	O1_LM_Incongruent_Unassociated_Positive_Ses2	Oz_LM_Congruent_Associated_Neutral_Ses2	Oz_LM_Congruent_Associated_Positive_Ses2	Oz_LM_Congruent_Unassociated_Neutral_Ses2	Oz_LM_Congruent_Unassociated_Positive_Ses2	Oz_LM_Incongruent_Associated_Neutral_Ses2	Oz_LM_Incongruent_Associated_Positive_Ses2	Oz_LM_Incongruent_Unassociated_Neutral_Ses2	Oz_LM_Incongruent_Unassociated_Positive_Ses2	O2_LM_Congruent_Associated_Neutral_Ses2	O2_LM_Congruent_Associated_Positive_Ses2	O2_LM_Congruent_Unassociated_Neutral_Ses2	O2_LM_Congruent_Unassociated_Positive_Ses2	O2_LM_Incongruent_Associated_Neutral_Ses2	O2_LM_Incongruent_Associated_Positive_Ses2	O2_LM_Incongruent_Unassociated_Neutral_Ses2	O2_LM_Incongruent_Unassociated_Positive_Ses2	F3_LM_Congruent_Associated_Neutral_Ses3	F3_LM_Congruent_Associated_Positive_Ses3	F3_LM_Congruent_Unassociated_Neutral_Ses3	F3_LM_Congruent_Unassociated_Positive_Ses3	F3_LM_Incongruent_Associated_Neutral_Ses3	F3_LM_Incongruent_Associated_Positive_Ses3	F3_LM_Incongruent_Unassociated_Neutral_Ses3	F3_LM_Incongruent_Unassociated_Positive_Ses3	Fz_LM_Congruent_Associated_Neutral_Ses3	Fz_LM_Congruent_Associated_Positive_Ses3	Fz_LM_Congruent_Unassociated_Neutral_Ses3	Fz_LM_Congruent_Unassociated_Positive_Ses3	Fz_LM_Incongruent_Associated_Neutral_Ses3	Fz_LM_Incongruent_Associated_Positive_Ses3	Fz_LM_Incongruent_Unassociated_Neutral_Ses3	Fz_LM_Incongruent_Unassociated_Positive_Ses3	F4_LM_Congruent_Associated_Neutral_Ses3	F4_LM_Congruent_Associated_Positive_Ses3	F4_LM_Congruent_Unassociated_Neutral_Ses3	F4_LM_Congruent_Unassociated_Positive_Ses3	F4_LM_Incongruent_Associated_Neutral_Ses3	F4_LM_Incongruent_Associated_Positive_Ses3	F4_LM_Incongruent_Unassociated_Neutral_Ses3	F4_LM_Incongruent_Unassociated_Positive_Ses3	FC5_LM_Congruent_Associated_Neutral_Ses3	FC5_LM_Congruent_Associated_Positive_Ses3	FC5_LM_Congruent_Unassociated_Neutral_Ses3	FC5_LM_Congruent_Unassociated_Positive_Ses3	FC5_LM_Incongruent_Associated_Neutral_Ses3	FC5_LM_Incongruent_Associated_Positive_Ses3	FC5_LM_Incongruent_Unassociated_Neutral_Ses3	FC5_LM_Incongruent_Unassociated_Positive_Ses3	FC1_LM_Congruent_Associated_Neutral_Ses3	FC1_LM_Congruent_Associated_Positive_Ses3	FC1_LM_Congruent_Unassociated_Neutral_Ses3	FC1_LM_Congruent_Unassociated_Positive_Ses3	FC1_LM_Incongruent_Associated_Neutral_Ses3	FC1_LM_Incongruent_Associated_Positive_Ses3	FC1_LM_Incongruent_Unassociated_Neutral_Ses3	FC1_LM_Incongruent_Unassociated_Positive_Ses3	FC2_LM_Congruent_Associated_Neutral_Ses3	FC2_LM_Congruent_Associated_Positive_Ses3	FC2_LM_Congruent_Unassociated_Neutral_Ses3	FC2_LM_Congruent_Unassociated_Positive_Ses3	FC2_LM_Incongruent_Associated_Neutral_Ses3	FC2_LM_Incongruent_Associated_Positive_Ses3	FC2_LM_Incongruent_Unassociated_Neutral_Ses3	FC2_LM_Incongruent_Unassociated_Positive_Ses3	FC6_LM_Congruent_Associated_Neutral_Ses3	FC6_LM_Congruent_Associated_Positive_Ses3	FC6_LM_Congruent_Unassociated_Neutral_Ses3	FC6_LM_Congruent_Unassociated_Positive_Ses3	FC6_LM_Incongruent_Associated_Neutral_Ses3	FC6_LM_Incongruent_Associated_Positive_Ses3	FC6_LM_Incongruent_Unassociated_Neutral_Ses3	FC6_LM_Incongruent_Unassociated_Positive_Ses3	T7_LM_Congruent_Associated_Neutral_Ses3	T7_LM_Congruent_Associated_Positive_Ses3	T7_LM_Congruent_Unassociated_Neutral_Ses3	T7_LM_Congruent_Unassociated_Positive_Ses3	T7_LM_Incongruent_Associated_Neutral_Ses3	T7_LM_Incongruent_Associated_Positive_Ses3	T7_LM_Incongruent_Unassociated_Neutral_Ses3	T7_LM_Incongruent_Unassociated_Positive_Ses3	C3_LM_Congruent_Associated_Neutral_Ses3	C3_LM_Congruent_Associated_Positive_Ses3	C3_LM_Congruent_Unassociated_Neutral_Ses3	C3_LM_Congruent_Unassociated_Positive_Ses3	C3_LM_Incongruent_Associated_Neutral_Ses3	C3_LM_Incongruent_Associated_Positive_Ses3	C3_LM_Incongruent_Unassociated_Neutral_Ses3	C3_LM_Incongruent_Unassociated_Positive_Ses3	Cz_LM_Congruent_Associated_Neutral_Ses3	Cz_LM_Congruent_Associated_Positive_Ses3	Cz_LM_Congruent_Unassociated_Neutral_Ses3	Cz_LM_Congruent_Unassociated_Positive_Ses3	Cz_LM_Incongruent_Associated_Neutral_Ses3	Cz_LM_Incongruent_Associated_Positive_Ses3	Cz_LM_Incongruent_Unassociated_Neutral_Ses3	Cz_LM_Incongruent_Unassociated_Positive_Ses3	C4_LM_Congruent_Associated_Neutral_Ses3	C4_LM_Congruent_Associated_Positive_Ses3	C4_LM_Congruent_Unassociated_Neutral_Ses3	C4_LM_Congruent_Unassociated_Positive_Ses3	C4_LM_Incongruent_Associated_Neutral_Ses3	C4_LM_Incongruent_Associated_Positive_Ses3	C4_LM_Incongruent_Unassociated_Neutral_Ses3	C4_LM_Incongruent_Unassociated_Positive_Ses3	T8_LM_Congruent_Associated_Neutral_Ses3	T8_LM_Congruent_Associated_Positive_Ses3	T8_LM_Congruent_Unassociated_Neutral_Ses3	T8_LM_Congruent_Unassociated_Positive_Ses3	T8_LM_Incongruent_Associated_Neutral_Ses3	T8_LM_Incongruent_Associated_Positive_Ses3	T8_LM_Incongruent_Unassociated_Neutral_Ses3	T8_LM_Incongruent_Unassociated_Positive_Ses3	FCz_LM_Congruent_Associated_Neutral_Ses3	FCz_LM_Congruent_Associated_Positive_Ses3	FCz_LM_Congruent_Unassociated_Neutral_Ses3	FCz_LM_Congruent_Unassociated_Positive_Ses3	FCz_LM_Incongruent_Associated_Neutral_Ses3	FCz_LM_Incongruent_Associated_Positive_Ses3	FCz_LM_Incongruent_Unassociated_Neutral_Ses3	FCz_LM_Incongruent_Unassociated_Positive_Ses3	CP5_LM_Congruent_Associated_Neutral_Ses3	CP5_LM_Congruent_Associated_Positive_Ses3	CP5_LM_Congruent_Unassociated_Neutral_Ses3	CP5_LM_Congruent_Unassociated_Positive_Ses3	CP5_LM_Incongruent_Associated_Neutral_Ses3	CP5_LM_Incongruent_Associated_Positive_Ses3	CP5_LM_Incongruent_Unassociated_Neutral_Ses3	CP5_LM_Incongruent_Unassociated_Positive_Ses3	CP1_LM_Congruent_Associated_Neutral_Ses3	CP1_LM_Congruent_Associated_Positive_Ses3	CP1_LM_Congruent_Unassociated_Neutral_Ses3	CP1_LM_Congruent_Unassociated_Positive_Ses3	CP1_LM_Incongruent_Associated_Neutral_Ses3	CP1_LM_Incongruent_Associated_Positive_Ses3	CP1_LM_Incongruent_Unassociated_Neutral_Ses3	CP1_LM_Incongruent_Unassociated_Positive_Ses3	CP2_LM_Congruent_Associated_Neutral_Ses3	CP2_LM_Congruent_Associated_Positive_Ses3	CP2_LM_Congruent_Unassociated_Neutral_Ses3	CP2_LM_Congruent_Unassociated_Positive_Ses3	CP2_LM_Incongruent_Associated_Neutral_Ses3	CP2_LM_Incongruent_Associated_Positive_Ses3	CP2_LM_Incongruent_Unassociated_Neutral_Ses3	CP2_LM_Incongruent_Unassociated_Positive_Ses3	CP6_LM_Congruent_Associated_Neutral_Ses3	CP6_LM_Congruent_Associated_Positive_Ses3	CP6_LM_Congruent_Unassociated_Neutral_Ses3	CP6_LM_Congruent_Unassociated_Positive_Ses3	CP6_LM_Incongruent_Associated_Neutral_Ses3	CP6_LM_Incongruent_Associated_Positive_Ses3	CP6_LM_Incongruent_Unassociated_Neutral_Ses3	CP6_LM_Incongruent_Unassociated_Positive_Ses3	P7_LM_Congruent_Associated_Neutral_Ses3	P7_LM_Congruent_Associated_Positive_Ses3	P7_LM_Congruent_Unassociated_Neutral_Ses3	P7_LM_Congruent_Unassociated_Positive_Ses3	P7_LM_Incongruent_Associated_Neutral_Ses3	P7_LM_Incongruent_Associated_Positive_Ses3	P7_LM_Incongruent_Unassociated_Neutral_Ses3	P7_LM_Incongruent_Unassociated_Positive_Ses3	P3_LM_Congruent_Associated_Neutral_Ses3	P3_LM_Congruent_Associated_Positive_Ses3	P3_LM_Congruent_Unassociated_Neutral_Ses3	P3_LM_Congruent_Unassociated_Positive_Ses3	P3_LM_Incongruent_Associated_Neutral_Ses3	P3_LM_Incongruent_Associated_Positive_Ses3	P3_LM_Incongruent_Unassociated_Neutral_Ses3	P3_LM_Incongruent_Unassociated_Positive_Ses3	Pz_LM_Congruent_Associated_Neutral_Ses3	Pz_LM_Congruent_Associated_Positive_Ses3	Pz_LM_Congruent_Unassociated_Neutral_Ses3	Pz_LM_Congruent_Unassociated_Positive_Ses3	Pz_LM_Incongruent_Associated_Neutral_Ses3	Pz_LM_Incongruent_Associated_Positive_Ses3	Pz_LM_Incongruent_Unassociated_Neutral_Ses3	Pz_LM_Incongruent_Unassociated_Positive_Ses3	P4_LM_Congruent_Associated_Neutral_Ses3	P4_LM_Congruent_Associated_Positive_Ses3	P4_LM_Congruent_Unassociated_Neutral_Ses3	P4_LM_Congruent_Unassociated_Positive_Ses3	P4_LM_Incongruent_Associated_Neutral_Ses3	P4_LM_Incongruent_Associated_Positive_Ses3	P4_LM_Incongruent_Unassociated_Neutral_Ses3	P4_LM_Incongruent_Unassociated_Positive_Ses3	P8_LM_Congruent_Associated_Neutral_Ses3	P8_LM_Congruent_Associated_Positive_Ses3	P8_LM_Congruent_Unassociated_Neutral_Ses3	P8_LM_Congruent_Unassociated_Positive_Ses3	P8_LM_Incongruent_Associated_Neutral_Ses3	P8_LM_Incongruent_Associated_Positive_Ses3	P8_LM_Incongruent_Unassociated_Neutral_Ses3	P8_LM_Incongruent_Unassociated_Positive_Ses3	O1_LM_Congruent_Associated_Neutral_Ses3	O1_LM_Congruent_Associated_Positive_Ses3	O1_LM_Congruent_Unassociated_Neutral_Ses3	O1_LM_Congruent_Unassociated_Positive_Ses3	O1_LM_Incongruent_Associated_Neutral_Ses3	O1_LM_Incongruent_Associated_Positive_Ses3	O1_LM_Incongruent_Unassociated_Neutral_Ses3	O1_LM_Incongruent_Unassociated_Positive_Ses3	Oz_LM_Congruent_Associated_Neutral_Ses3	Oz_LM_Congruent_Associated_Positive_Ses3	Oz_LM_Congruent_Unassociated_Neutral_Ses3	Oz_LM_Congruent_Unassociated_Positive_Ses3	Oz_LM_Incongruent_Associated_Neutral_Ses3	Oz_LM_Incongruent_Associated_Positive_Ses3	Oz_LM_Incongruent_Unassociated_Neutral_Ses3	Oz_LM_Incongruent_Unassociated_Positive_Ses3	O2_LM_Congruent_Associated_Neutral_Ses3	O2_LM_Congruent_Associated_Positive_Ses3	O2_LM_Congruent_Unassociated_Neutral_Ses3	O2_LM_Congruent_Unassociated_Positive_Ses3	O2_LM_Incongruent_Associated_Neutral_Ses3	O2_LM_Incongruent_Associated_Positive_Ses3	O2_LM_Incongruent_Unassociated_Neutral_Ses3	O2_LM_Incongruent_Unassociated_Positive_Ses3	F3_LM_Congruent_Associated_Neutral_Ses4	F3_LM_Congruent_Associated_Positive_Ses4	F3_LM_Congruent_Unassociated_Neutral_Ses4	F3_LM_Congruent_Unassociated_Positive_Ses4	F3_LM_Incongruent_Associated_Neutral_Ses4	F3_LM_Incongruent_Associated_Positive_Ses4	F3_LM_Incongruent_Unassociated_Neutral_Ses4	F3_LM_Incongruent_Unassociated_Positive_Ses4	Fz_LM_Congruent_Associated_Neutral_Ses4	Fz_LM_Congruent_Associated_Positive_Ses4	Fz_LM_Congruent_Unassociated_Neutral_Ses4	Fz_LM_Congruent_Unassociated_Positive_Ses4	Fz_LM_Incongruent_Associated_Neutral_Ses4	Fz_LM_Incongruent_Associated_Positive_Ses4	Fz_LM_Incongruent_Unassociated_Neutral_Ses4	Fz_LM_Incongruent_Unassociated_Positive_Ses4	F4_LM_Congruent_Associated_Neutral_Ses4	F4_LM_Congruent_Associated_Positive_Ses4	F4_LM_Congruent_Unassociated_Neutral_Ses4	F4_LM_Congruent_Unassociated_Positive_Ses4	F4_LM_Incongruent_Associated_Neutral_Ses4	F4_LM_Incongruent_Associated_Positive_Ses4	F4_LM_Incongruent_Unassociated_Neutral_Ses4	F4_LM_Incongruent_Unassociated_Positive_Ses4	FC5_LM_Congruent_Associated_Neutral_Ses4	FC5_LM_Congruent_Associated_Positive_Ses4	FC5_LM_Congruent_Unassociated_Neutral_Ses4	FC5_LM_Congruent_Unassociated_Positive_Ses4	FC5_LM_Incongruent_Associated_Neutral_Ses4	FC5_LM_Incongruent_Associated_Positive_Ses4	FC5_LM_Incongruent_Unassociated_Neutral_Ses4	FC5_LM_Incongruent_Unassociated_Positive_Ses4	FC1_LM_Congruent_Associated_Neutral_Ses4	FC1_LM_Congruent_Associated_Positive_Ses4	FC1_LM_Congruent_Unassociated_Neutral_Ses4	FC1_LM_Congruent_Unassociated_Positive_Ses4	FC1_LM_Incongruent_Associated_Neutral_Ses4	FC1_LM_Incongruent_Associated_Positive_Ses4	FC1_LM_Incongruent_Unassociated_Neutral_Ses4	FC1_LM_Incongruent_Unassociated_Positive_Ses4	FC2_LM_Congruent_Associated_Neutral_Ses4	FC2_LM_Congruent_Associated_Positive_Ses4	FC2_LM_Congruent_Unassociated_Neutral_Ses4	FC2_LM_Congruent_Unassociated_Positive_Ses4	FC2_LM_Incongruent_Associated_Neutral_Ses4	FC2_LM_Incongruent_Associated_Positive_Ses4	FC2_LM_Incongruent_Unassociated_Neutral_Ses4	FC2_LM_Incongruent_Unassociated_Positive_Ses4	FC6_LM_Congruent_Associated_Neutral_Ses4	FC6_LM_Congruent_Associated_Positive_Ses4	FC6_LM_Congruent_Unassociated_Neutral_Ses4	FC6_LM_Congruent_Unassociated_Positive_Ses4	FC6_LM_Incongruent_Associated_Neutral_Ses4	FC6_LM_Incongruent_Associated_Positive_Ses4	FC6_LM_Incongruent_Unassociated_Neutral_Ses4	FC6_LM_Incongruent_Unassociated_Positive_Ses4	T7_LM_Congruent_Associated_Neutral_Ses4	T7_LM_Congruent_Associated_Positive_Ses4	T7_LM_Congruent_Unassociated_Neutral_Ses4	T7_LM_Congruent_Unassociated_Positive_Ses4	T7_LM_Incongruent_Associated_Neutral_Ses4	T7_LM_Incongruent_Associated_Positive_Ses4	T7_LM_Incongruent_Unassociated_Neutral_Ses4	T7_LM_Incongruent_Unassociated_Positive_Ses4	C3_LM_Congruent_Associated_Neutral_Ses4	C3_LM_Congruent_Associated_Positive_Ses4	C3_LM_Congruent_Unassociated_Neutral_Ses4	C3_LM_Congruent_Unassociated_Positive_Ses4	C3_LM_Incongruent_Associated_Neutral_Ses4	C3_LM_Incongruent_Associated_Positive_Ses4	C3_LM_Incongruent_Unassociated_Neutral_Ses4	C3_LM_Incongruent_Unassociated_Positive_Ses4	Cz_LM_Congruent_Associated_Neutral_Ses4	Cz_LM_Congruent_Associated_Positive_Ses4	Cz_LM_Congruent_Unassociated_Neutral_Ses4	Cz_LM_Congruent_Unassociated_Positive_Ses4	Cz_LM_Incongruent_Associated_Neutral_Ses4	Cz_LM_Incongruent_Associated_Positive_Ses4	Cz_LM_Incongruent_Unassociated_Neutral_Ses4	Cz_LM_Incongruent_Unassociated_Positive_Ses4	C4_LM_Congruent_Associated_Neutral_Ses4	C4_LM_Congruent_Associated_Positive_Ses4	C4_LM_Congruent_Unassociated_Neutral_Ses4	C4_LM_Congruent_Unassociated_Positive_Ses4	C4_LM_Incongruent_Associated_Neutral_Ses4	C4_LM_Incongruent_Associated_Positive_Ses4	C4_LM_Incongruent_Unassociated_Neutral_Ses4	C4_LM_Incongruent_Unassociated_Positive_Ses4	T8_LM_Congruent_Associated_Neutral_Ses4	T8_LM_Congruent_Associated_Positive_Ses4	T8_LM_Congruent_Unassociated_Neutral_Ses4	T8_LM_Congruent_Unassociated_Positive_Ses4	T8_LM_Incongruent_Associated_Neutral_Ses4	T8_LM_Incongruent_Associated_Positive_Ses4	T8_LM_Incongruent_Unassociated_Neutral_Ses4	T8_LM_Incongruent_Unassociated_Positive_Ses4	FCz_LM_Congruent_Associated_Neutral_Ses4	FCz_LM_Congruent_Associated_Positive_Ses4	FCz_LM_Congruent_Unassociated_Neutral_Ses4	FCz_LM_Congruent_Unassociated_Positive_Ses4	FCz_LM_Incongruent_Associated_Neutral_Ses4	FCz_LM_Incongruent_Associated_Positive_Ses4	FCz_LM_Incongruent_Unassociated_Neutral_Ses4	FCz_LM_Incongruent_Unassociated_Positive_Ses4	CP5_LM_Congruent_Associated_Neutral_Ses4	CP5_LM_Congruent_Associated_Positive_Ses4	CP5_LM_Congruent_Unassociated_Neutral_Ses4	CP5_LM_Congruent_Unassociated_Positive_Ses4	CP5_LM_Incongruent_Associated_Neutral_Ses4	CP5_LM_Incongruent_Associated_Positive_Ses4	CP5_LM_Incongruent_Unassociated_Neutral_Ses4	CP5_LM_Incongruent_Unassociated_Positive_Ses4	CP1_LM_Congruent_Associated_Neutral_Ses4	CP1_LM_Congruent_Associated_Positive_Ses4	CP1_LM_Congruent_Unassociated_Neutral_Ses4	CP1_LM_Congruent_Unassociated_Positive_Ses4	CP1_LM_Incongruent_Associated_Neutral_Ses4	CP1_LM_Incongruent_Associated_Positive_Ses4	CP1_LM_Incongruent_Unassociated_Neutral_Ses4	CP1_LM_Incongruent_Unassociated_Positive_Ses4	CP2_LM_Congruent_Associated_Neutral_Ses4	CP2_LM_Congruent_Associated_Positive_Ses4	CP2_LM_Congruent_Unassociated_Neutral_Ses4	CP2_LM_Congruent_Unassociated_Positive_Ses4	CP2_LM_Incongruent_Associated_Neutral_Ses4	CP2_LM_Incongruent_Associated_Positive_Ses4	CP2_LM_Incongruent_Unassociated_Neutral_Ses4	CP2_LM_Incongruent_Unassociated_Positive_Ses4	CP6_LM_Congruent_Associated_Neutral_Ses4	CP6_LM_Congruent_Associated_Positive_Ses4	CP6_LM_Congruent_Unassociated_Neutral_Ses4	CP6_LM_Congruent_Unassociated_Positive_Ses4	CP6_LM_Incongruent_Associated_Neutral_Ses4	CP6_LM_Incongruent_Associated_Positive_Ses4	CP6_LM_Incongruent_Unassociated_Neutral_Ses4	CP6_LM_Incongruent_Unassociated_Positive_Ses4	P7_LM_Congruent_Associated_Neutral_Ses4	P7_LM_Congruent_Associated_Positive_Ses4	P7_LM_Congruent_Unassociated_Neutral_Ses4	P7_LM_Congruent_Unassociated_Positive_Ses4	P7_LM_Incongruent_Associated_Neutral_Ses4	P7_LM_Incongruent_Associated_Positive_Ses4	P7_LM_Incongruent_Unassociated_Neutral_Ses4	P7_LM_Incongruent_Unassociated_Positive_Ses4	P3_LM_Congruent_Associated_Neutral_Ses4	P3_LM_Congruent_Associated_Positive_Ses4	P3_LM_Congruent_Unassociated_Neutral_Ses4	P3_LM_Congruent_Unassociated_Positive_Ses4	P3_LM_Incongruent_Associated_Neutral_Ses4	P3_LM_Incongruent_Associated_Positive_Ses4	P3_LM_Incongruent_Unassociated_Neutral_Ses4	P3_LM_Incongruent_Unassociated_Positive_Ses4	Pz_LM_Congruent_Associated_Neutral_Ses4	Pz_LM_Congruent_Associated_Positive_Ses4	Pz_LM_Congruent_Unassociated_Neutral_Ses4	Pz_LM_Congruent_Unassociated_Positive_Ses4	Pz_LM_Incongruent_Associated_Neutral_Ses4	Pz_LM_Incongruent_Associated_Positive_Ses4	Pz_LM_Incongruent_Unassociated_Neutral_Ses4	Pz_LM_Incongruent_Unassociated_Positive_Ses4	P4_LM_Congruent_Associated_Neutral_Ses4	P4_LM_Congruent_Associated_Positive_Ses4	P4_LM_Congruent_Unassociated_Neutral_Ses4	P4_LM_Congruent_Unassociated_Positive_Ses4	P4_LM_Incongruent_Associated_Neutral_Ses4	P4_LM_Incongruent_Associated_Positive_Ses4	P4_LM_Incongruent_Unassociated_Neutral_Ses4	P4_LM_Incongruent_Unassociated_Positive_Ses4	P8_LM_Congruent_Associated_Neutral_Ses4	P8_LM_Congruent_Associated_Positive_Ses4	P8_LM_Congruent_Unassociated_Neutral_Ses4	P8_LM_Congruent_Unassociated_Positive_Ses4	P8_LM_Incongruent_Associated_Neutral_Ses4	P8_LM_Incongruent_Associated_Positive_Ses4	P8_LM_Incongruent_Unassociated_Neutral_Ses4	P8_LM_Incongruent_Unassociated_Positive_Ses4	O1_LM_Congruent_Associated_Neutral_Ses4	O1_LM_Congruent_Associated_Positive_Ses4	O1_LM_Congruent_Unassociated_Neutral_Ses4	O1_LM_Congruent_Unassociated_Positive_Ses4	O1_LM_Incongruent_Associated_Neutral_Ses4	O1_LM_Incongruent_Associated_Positive_Ses4	O1_LM_Incongruent_Unassociated_Neutral_Ses4	O1_LM_Incongruent_Unassociated_Positive_Ses4	Oz_LM_Congruent_Associated_Neutral_Ses4	Oz_LM_Congruent_Associated_Positive_Ses4	Oz_LM_Congruent_Unassociated_Neutral_Ses4	Oz_LM_Congruent_Unassociated_Positive_Ses4	Oz_LM_Incongruent_Associated_Neutral_Ses4	Oz_LM_Incongruent_Associated_Positive_Ses4	Oz_LM_Incongruent_Unassociated_Neutral_Ses4	Oz_LM_Incongruent_Unassociated_Positive_Ses4	O2_LM_Congruent_Associated_Neutral_Ses4	O2_LM_Congruent_Associated_Positive_Ses4	O2_LM_Congruent_Unassociated_Neutral_Ses4	O2_LM_Congruent_Unassociated_Positive_Ses4	O2_LM_Incongruent_Associated_Neutral_Ses4	O2_LM_Incongruent_Associated_Positive_Ses4	O2_LM_Incongruent_Unassociated_Neutral_Ses4	O2_LM_Incongruent_Unassociated_Positive_Ses4
2	0.377581	1.021581	5.754899	4.843073	6.450589	4.939077	3.836399	6.025949	-0.076887	-0.544391	5.203234	4.287773	3.750352	2.632704	3.693825	4.301323	-0.16457	-0.597635	3.880496	3.816002	1.691829	1.775933	2.939953	3.019336	-1.005117	0.968212	3.745998	3.14818	4.797405	2.719396	2.208582	5.679506	-1.059084	-1.173158	4.605853	3.327969	3.191497	2.239192	2.696871	4.367033	-1.185225	-1.666381	2.745279	2.077831	0.597356	0.355555	2.106247	2.306095	-0.533306	-1.523288	0.869405	0.794602	-0.246321	-0.589782	1.841121	1.679526	-1.397667	-0.844945	0.026907	0.723974	1.874907	-0.07903	-0.045736	3.007744	-1.468665	-0.910456	2.161211	1.177449	2.489417	1.480976	2.545608	5.155737	-0.999855	-1.375229	2.867127	1.755787	1.039983	0.46035	2.479388	3.329014	-1.22137	-1.997674	0.45648	0.940371	-0.999693	-0.922541	1.983382	1.355394	-3.166161	-3.581594	-1.716552	-2.114323	-2.132195	-1.485081	-0.521634	-1.167527	-1.063306	-1.373093	4.014004	2.834796	1.801193	1.595717	2.580719	3.290354	-2.846817	-1.269042	1.061892	0.486943	1.17797	-0.284469	0.933009	3.896641	-0.322283	-0.272295	2.876284	2.753606	1.881258	1.108689	3.109644	4.026847	0.4342	-0.221993	1.596598	2.380995	1.125424	0.856041	3.56085	3.271409	-2.212193	-2.149094	-0.815721	-0.238097	-1.776715	-0.670012	0.848911	0.94601	-2.940843	-1.889033	-1.381253	-0.924016	-0.585639	-2.049572	-1.451311	1.496086	0.433286	0.033108	2.340977	2.643016	2.095724	0.978359	2.696929	4.18612	1.652387	1.338821	2.807606	3.703042	2.755113	2.301407	4.234357	4.090843	1.079294	0.758508	1.683996	2.696816	1.728333	1.296984	3.09301	3.128717	-2.077396	-1.662379	-0.657546	-0.72356	-0.420666	-0.764461	0.987349	1.024902	0.312313	0.232175	0.734864	1.789202	2.439794	1.324364	-0.082662	2.714976	0.980499	1.393244	1.676894	2.528353	2.969853	1.30031	2.466056	3.713608	0.633102	0.717553	0.80169	2.176528	2.5974	1.522648	2.150372	3.454901	4.378525	3.29721	1.137432	6.478836	2.234051	1.245169	2.643751	0.763264	3.794944	2.287013	0.755624	5.530697	1.022207	-1.043928	1.768838	0.101105	3.16978	2.262875	0.810678	4.131732	0.493158	-1.004877	1.261968	1.103567	3.064801	3.637601	1.130959	5.203434	1.488883	1.577362	1.795474	0.827553	2.688653	2.086937	1.016403	5.300288	0.793891	-0.200236	1.855811	-0.405572	1.167981	1.289974	0.13454	3.66479	-0.609366	-1.992589	0.753789	-0.493653	-0.174452	0.414048	-0.227896	1.339216	-0.547583	-1.44519	-0.059549	0.446069	0.150497	1.436461	-0.348348	2.253515	-0.109236	0.16301	-0.220656	-0.165291	1.756199	2.52021	1.393401	4.828612	0.972298	0.329709	1.874606	-0.075989	-0.538922	1.073466	-0.244574	3.48552	-1.407468	-2.188752	0.509339	-1.591903	-1.142122	0.418276	-0.390158	1.822045	-2.263351	-2.79493	-0.471386	-1.029435	-2.247798	-0.828402	-2.371676	-1.125396	-2.258772	-2.654269	-2.500806	-0.948356	1.950027	1.52655	0.902722	4.121275	0.317796	-1.52037	1.184916	-1.06392	-0.125135	1.773519	1.113965	3.636511	0.385998	0.529607	0.553847	-0.278524	-0.099862	1.988504	0.524805	4.248014	-0.287695	-0.392554	1.463012	-0.329763	-0.170558	2.180968	0.884973	4.061918	-0.588915	-0.694918	1.933029	0.39353	-1.648735	0.652965	-1.168503	1.542486	-1.580137	-2.024154	-0.209795	-0.500544	-2.50836	0.382265	-1.298594	1.626452	-1.628197	-1.41949	-1.648044	-1.231626	0.138421	2.939304	1.484474	4.953828	0.308374	0.692136	1.675465	0.228391	0.960883	3.442925	2.20039	6.072331	0.721864	0.982722	3.381225	1.51166	1.015168	3.708663	2.147815	5.263945	0.185865	1.312283	3.506447	1.931056	-0.532759	1.637425	-0.331759	1.359201	-2.960101	-1.346891	-0.148834	-0.613588	-0.21758	3.390704	1.361317	5.459874	-0.394936	0.47981	2.306871	1.111243	1.070307	4.469971	1.737508	5.641891	0.621384	1.74775	3.368486	2.809315	1.139285	3.994055	2.357621	5.46963	-0.509878	1.336135	3.41705	1.893107	4.418067	3.554014	5.590518	5.928622	2.902091	3.293391	4.605553	1.775079	3.038412	2.28127	4.779726	4.854682	1.119996	1.709946	3.553577	-0.092219	2.048694	1.200329	3.63163	4.357118	0.225714	1.179269	2.509882	-0.881211	4.323052	3.884463	5.112684	4.641747	2.480761	1.845188	3.420244	2.317584	3.324938	3.565795	4.751405	5.036499	1.02531	1.102691	3.784449	0.057366	0.5763	1.690254	2.636724	2.500906	-2.927336	-0.810867	2.116908	-2.487237	-0.708789	1.257696	1.273482	1.11525	-2.528778	-1.539208	0.763465	-2.483939	1.411251	0.401588	1.937399	1.23645	1.328549	-0.000678	1.016274	1.290061	3.939847	4.688715	4.749271	3.921808	0.50346	0.238506	3.392919	0.015744	0.595518	2.579401	2.453129	2.16564	-2.234796	-1.436047	1.665186	-3.090144	-0.847641	1.550902	0.683411	0.786379	-4.01087	-2.677741	0.363871	-4.371013	-2.798421	-0.272468	-1.539126	-1.929863	-4.157581	-2.1126	-1.376602	-3.441776	1.73939	2.539206	3.740148	3.893347	-0.676395	0.386519	2.727028	-1.674003	2.857381	2.818971	4.889625	1.265242	0.56157	-1.441911	1.469687	0.348105	2.47697	3.978943	3.906389	2.821561	-0.889903	-0.764817	1.905489	-1.432918	1.078411	2.876529	2.00264	2.302299	-2.067561	-1.654251	1.149587	-2.904531	-0.778831	0.976938	0.30899	-0.170297	-3.542333	-2.242549	-0.280566	-3.487975	0.54642	0.124112	2.282321	-1.407873	-1.22215	-2.812528	-0.301265	-1.306228	3.784167	4.341393	4.7964	2.332264	0.545083	-0.214712	1.64831	0.12304	3.305643	4.656848	4.520616	3.53824	0.390839	0.717918	2.48441	-0.156865	3.372236	4.406104	3.689236	3.430419	0.359975	0.388853	2.455365	-1.195144	-0.353006	0.616293	0.182076	-0.315635	-2.513593	-0.855558	0.390802	-2.535261	3.542516	3.952144	5.132417	2.657445	1.340566	0.984305	2.141283	0.518172	3.541721	4.218617	4.686196	3.448033	1.69536	2.03037	2.289299	0.410794	3.343502	4.081023	5.053717	3.733383	1.214515	3.010642	3.038938	0.444685	3.430438	4.238116	2.145994	3.167665	1.137842	1.33012	4.442134	6.548752	1.014469	3.007811	0.52127	1.837615	-0.414425	-0.683879	3.186737	4.203849	0.269696	1.609018	-2.606597	1.158058	-0.181153	-0.498344	3.109064	3.384556	5.10921	3.388613	1.628533	3.1046	1.559673	-0.545858	3.513484	5.76472	2.438886	3.438107	0.119208	2.04099	0.174379	-0.858899	3.087568	5.324375	-0.781094	0.87664	-1.52371	-0.135902	-1.380724	-2.165221	2.362103	3.04228	-1.775282	0.687651	-1.866102	0.225885	-0.823061	-1.763332	1.491399	1.494025	1.774127	2.413002	1.104346	0.705063	0.173588	-0.421132	0.756323	2.367692	3.3061	3.933122	0.827669	2.23853	-0.185762	-1.059149	2.860378	6.614683	-0.386206	0.835053	-2.264716	-0.37137	-2.070418	-2.570943	1.255949	2.583272	-2.733132	0.2363	-3.030801	-1.340203	-2.56198	-3.176353	1.236962	-0.27783	-3.181927	-1.140391	-2.454131	-2.392655	-2.689685	-2.79958	-0.858834	-0.479077	1.240451	2.385284	-0.500588	0.508578	-0.067026	-1.336363	2.643437	3.351999	2.00697	3.396156	0.568896	1.674837	0.246189	-0.553115	2.093844	3.273777	0.801895	1.919829	-1.129353	0.043694	-1.09291	-1.871305	1.410016	2.671034	-1.110938	0.482201	-2.172415	-1.099807	-1.374838	-2.614512	0.715618	1.391272	-3.677889	-0.352637	-3.576366	-2.179044	-2.102728	-3.522155	0.626228	-0.053052	0.582482	1.985957	-0.726498	1.085731	-0.969006	-0.332011	0.859177	1.234543	2.242355	3.628244	0.768751	1.735409	0.962452	-0.377335	2.005293	3.822772	1.201233	2.472064	-0.348475	0.479429	0.083745	-0.351458	1.860174	2.950509	0.586416	2.561152	-0.090088	0.401849	0.343822	-0.724182	2.309886	2.473382	-1.122716	0.650336	-1.259153	0.35473	-1.042121	-1.349471	-0.259517	1.773505	4.666084	6.204701	3.493698	5.211493	4.103499	3.607265	4.042241	5.503536	4.962816	6.625394	4.664257	5.115499	4.81621	4.312005	4.788201	6.131288	4.468722	6.083925	3.942634	4.312054	4.416033	4.219898	4.680386	5.578168
3	-0.927976	4.994294	4.402892	5.869983	1.788027	-0.634104	-0.291289	3.810988	0.704657	4.983136	2.687768	5.276574	2.921909	-1.598609	-1.208346	3.059779	1.136794	4.110309	1.631165	3.85256	3.656706	-1.032471	-0.619723	2.978845	-1.595959	4.658218	2.504482	4.904708	1.030172	0.05993	-0.325009	2.036763	0.005839	6.021237	3.693339	5.323556	3.045722	-1.344625	-0.790324	2.239254	0.180113	4.576886	2.329963	3.071649	1.928773	-1.348871	-1.130318	-0.373669	1.841334	3.096353	1.362758	2.331141	2.302	0.091387	0.388224	1.256464	-2.733255	4.069731	-0.162429	2.389316	-0.15683	1.273099	0.161889	0.68262	-0.686199	5.767325	2.695818	5.06793	2.395996	1.522518	-0.017111	2.045135	-1.20346	5.543873	0.523178	2.878155	-0.375304	-0.321805	-2.915553	-1.054716	0.43831	4.467501	2.03505	1.766334	3.295686	-0.666794	-2.248162	0.132387	-0.579232	-0.29126	-0.684323	-1.104145	-1.384904	-2.41278	-2.868772	-1.893063	-0.13204	5.397629	2.057471	4.650188	3.163257	-0.975311	-2.147317	1.411913	-1.948101	3.956448	1.571989	2.431546	-1.103505	0.705669	-0.49824	1.216888	-0.772478	6.627966	1.456838	3.782768	1.980997	0.544723	-1.959665	1.005976	0.22994	6.303177	1.413112	3.682481	2.979917	0.024675	-2.589549	1.052725	-0.491299	3.088595	0.110764	0.657341	0.873048	-1.85034	-3.262928	-0.203153	-5.761026	-1.528783	-2.830706	-2.376009	-4.477161	-1.83012	-4.390867	-3.252886	-1.710547	5.163169	2.03065	3.50824	0.156749	1.648433	-0.744493	1.806552	1.429155	7.403851	3.38168	4.894914	3.123404	2.813468	-1.051015	2.957336	1.365973	5.748736	2.689503	3.770959	2.782296	1.116483	-1.913551	1.628623	-3.917797	-1.889528	-3.171588	-2.951897	-3.329253	-4.015388	-6.047219	-4.030143	-2.65996	0.841384	-0.431758	0.134708	-2.157472	-0.129476	-2.944316	-1.004776	0.679997	3.328635	2.016802	2.36781	0.983889	1.828671	-1.424266	1.065155	1.108165	3.753052	2.646299	3.07434	1.784834	1.693118	-0.783792	0.97608	-0.18595	2.144467	3.43751	2.051728	-0.868221	4.863594	2.556341	8.536036	-1.59233	0.134386	2.44609	1.02833	-1.657206	2.314156	1.045011	6.23982	-1.200698	0.753559	2.065456	0.51119	-0.756423	2.392464	2.841415	6.004025	0.358749	1.590208	2.744353	1.756475	-0.169891	2.623452	-0.040378	6.613933	-2.182991	-0.421108	2.610282	-0.018574	-2.190131	1.906565	1.787545	5.670872	-2.876451	-2.345531	0.622418	0.010977	-3.513879	-0.010911	1.242067	3.749516	-0.515609	1.696466	0.592155	1.254605	0.450723	2.281969	3.556503	4.721234	-0.925439	1.843823	1.188451	0.45798	-1.931738	1.622594	-0.536723	2.959684	-0.855469	0.042032	2.814988	1.193826	-1.737088	2.233076	1.811792	5.958109	-4.007007	-2.080431	0.055192	-2.110828	-4.47264	-0.298931	0.043901	3.187286	-1.97919	0.088355	-0.177637	-0.674441	-1.937134	-0.92188	1.223311	3.318786	-2.122501	0.882451	-0.67739	-0.487639	-1.71011	0.391715	-0.63196	0.36228	-2.568236	-1.092257	1.345884	-1.291684	-3.581668	0.255578	0.695908	3.900665	-2.367396	-0.041676	0.430196	0.050847	-2.717277	0.338295	0.200872	2.467624	-1.761428	-0.188477	1.765236	0.014481	-2.474555	0.601624	1.326613	3.769193	-2.417411	-0.541234	0.654918	-0.531545	-3.201374	-0.504529	1.344279	2.707257	-1.908357	0.938279	0.820869	0.390335	-1.27697	0.059774	1.006835	2.668649	-5.681813	-5.036448	-3.879955	-4.52368	-6.633322	-4.418997	-3.963518	-4.651597	-1.279989	0.855341	1.910586	0.364691	-2.563984	0.105238	1.718601	3.095756	-0.117364	0.914571	3.795822	1.419917	-1.599635	1.336103	2.571359	3.603223	0.264596	0.895981	2.518562	2.366714	-2.426181	0.193116	2.858464	3.048829	-3.360112	-2.287629	-1.518326	-1.908911	-4.552725	-3.980132	-1.771802	-2.182697	-3.420881	-1.13559	-0.996646	-1.059988	-3.046876	-3.122033	-0.531595	-1.20088	-0.34921	0.247515	1.605477	1.354943	-1.936573	0.003426	0.852007	0.927626	0.637836	1.046128	2.029317	1.650315	-2.10267	-0.884508	2.211085	1.409976	4.927287	2.155379	0.817811	5.734694	3.367118	2.067832	1.019986	0.109054	4.301618	0.576296	-1.292236	4.042011	1.451346	-0.630965	-1.950745	-2.212539	3.159848	0.409301	-0.313997	4.762833	1.463187	1.443921	-0.718683	0.582687	4.146308	2.46316	1.664528	5.98475	3.523834	3.18165	1.421739	1.383348	3.945637	2.409563	-0.649406	4.561972	1.398309	-0.578319	-2.000277	-0.863857	3.154636	1.415134	-2.043399	4.293163	1.102113	-1.517222	-2.145601	-1.257668	3.088362	1.656247	2.061699	5.009881	2.638026	1.436623	1.453033	1.503812	1.816193	0.145078	-0.111787	3.334094	1.288641	1.883212	-0.184664	0.194989	4.878051	3.134723	0.860572	6.364198	2.709938	0.257458	0.326623	0.9808	3.740782	3.747308	-2.746404	4.292658	1.236188	-2.948375	-2.244596	-1.470274	4.158588	4.385431	1.176815	6.786335	2.669478	-0.602336	0.947564	0.812777	-0.292908	-1.308616	-0.34446	2.037471	-0.309183	0.146677	0.194479	-0.606875	3.626099	1.061484	-1.869578	3.61882	0.909212	-1.707768	-3.304079	-2.526822	2.844732	0.947052	-0.541964	3.56189	-0.331189	-0.409772	0.396015	-0.238811	5.076447	4.414074	-0.014324	5.805599	2.190492	-0.545461	1.17058	0.775339	4.70111	5.405316	0.149087	6.998137	2.866253	-0.921011	1.364422	1.432821	2.452143	2.470502	0.256188	4.861962	0.736711	0.004762	1.486917	0.842325	-3.040488	-4.926326	-5.501758	-4.145646	-6.401087	-6.774623	-4.994927	-5.634891	3.986731	2.464473	0.551636	4.458871	0.77828	-1.04507	1.820256	0.616961	6.045568	6.242556	2.070483	7.562045	4.087445	0.195297	3.429677	3.551653	5.760213	6.201896	2.984057	7.930871	3.662018	1.222593	3.849868	4.607237	-4.432219	-4.984565	-5.416306	-3.407559	-6.209035	-6.226753	-4.786867	-5.193048	0.091335	-0.493246	-1.634177	-0.093489	-1.761512	-3.62103	-1.648119	0.698801	2.336165	2.38371	0.321031	3.149389	0.80778	-0.896275	0.848749	3.251886	3.140074	2.792413	-0.071542	3.332332	1.37312	-1.261619	0.515809	3.541663	0.182774	2.90878	5.006765	4.230857	5.147377	6.61144	3.257676	3.105869	-0.932393	0.835095	2.081451	1.382271	2.934983	4.635519	0.795981	0.761309	-1.233908	0.876214	1.709084	1.463512	2.477067	4.660896	1.342897	0.323603	0.772724	2.425463	4.609354	2.87541	4.078737	5.53552	1.934597	2.915079	-0.365278	-0.074841	1.236477	0.359487	3.363552	3.724502	0.827191	0.765352	-1.71428	-2.030049	0.26532	-1.130933	1.725044	2.792382	1.283552	-0.194341	-0.121479	1.608426	1.387108	1.34476	2.428	2.927106	1.275121	1.174049	-1.132769	-0.654798	1.098598	-0.547003	1.339677	2.221079	-0.48123	1.440771	0.653845	-0.039927	2.083927	0.185233	2.007559	3.052269	0.507399	1.442843	-1.854268	-4.960742	-1.937973	-2.701159	-0.336005	-0.421172	-1.350512	-1.44774	-1.441008	-2.584679	0.185098	-1.25686	0.686034	0.44193	0.142387	-0.650686	-1.850479	-0.375372	-0.803645	-1.980174	-0.666479	-1.194877	-1.033323	-1.950099	-2.759143	-0.166388	-0.121444	-1.762587	1.570588	2.978878	-0.368349	-1.167966	-1.136719	-2.068836	-0.597136	-1.100798	-1.60671	0.248282	-2.388923	1.031453	1.298562	-1.822122	1.133019	-0.578701	0.816554	1.192932	-0.358366	0.540717	0.549923	-2.842057	0.310034	-0.631986	0.545252	0.117001	-0.160043	-0.799948	-1.21463	-0.272356	0.712564	-0.503418	-0.132912	-0.76589	0.201926	-1.212392	-7.825636	-7.060359	-6.245921	-7.124416	-5.623768	-6.134515	-6.664065	-6.055078	0.224779	-2.062974	-0.942562	-1.31455	0.530031	-0.563693	-0.884337	-0.171649	2.303877	-0.98556	2.659766	1.33755	2.157055	0.951331	2.117518	1.338029	1.235004	-0.194871	1.972946	1.457575	2.218447	0.213726	2.543719	0.79649	-4.365798	-1.208932	-2.622569	-3.944522	-3.676219	-2.62568	-2.177197	-4.411321	-2.046483	-1.001063	-2.950623	-0.956989	-1.21464	-2.465026	-1.518877	-0.74115	1.19351	-0.834033	-0.511747	1.086903	0.717162	-0.496578	0.735149	-0.750292	0.72252	1.091701	0.377996	1.426752	0.895123	0.349524	1.73095	0.463107
5	0.651885	0.173037	1.845367	2.609888	2.229918	1.654992	2.069441	2.431977	0.510403	-0.185935	2.011715	2.121087	2.34339	1.694642	1.926372	3.115623	0.535338	-0.003201	2.855022	1.766481	3.286974	2.105151	1.310854	3.125773	0.639431	0.953776	1.083511	1.503972	2.160526	1.164674	1.59598	1.250077	0.723673	-0.239832	1.473204	1.951087	2.750685	2.034458	1.672591	2.961704	0.519855	-0.091303	1.78901	1.369393	3.205126	2.077438	1.507399	3.261812	0.561716	0.418016	2.259654	0.894571	2.973002	1.852369	1.526132	2.508463	0.700105	0.225707	0.186332	1.130459	1.079203	-0.218969	0.52769	0.384718	0.341911	0.136171	0.638391	1.54178	2.816594	1.269464	0.670599	1.639698	0.502515	-0.075915	0.603291	1.100237	3.174538	1.925363	1.06365	3.111921	-0.201701	-0.094983	1.054403	0.431381	2.978995	1.644442	1.165317	2.647573	-0.857866	-0.530214	1.422315	-1.460515	2.390658	-0.438015	0.575404	1.176925	0.867865	0.487715	1.625255	2.120936	2.782419	2.237319	1.698766	3.82427	0.130319	-0.480779	-0.004149	0.875037	2.087033	0.129378	-0.349842	0.694191	0.855294	0.218629	0.680673	1.070846	3.625145	1.658168	1.010635	2.941049	0.572554	0.112511	0.392483	0.788546	3.432948	1.858233	0.996419	3.076031	-1.19918	-0.60918	0.325023	-0.692315	2.406548	0.528805	0.396406	1.431542	-0.410155	-0.718934	-0.816707	-0.153181	0.830205	-1.29826	-0.226452	-0.415116	1.38215	1.675897	1.373231	1.513329	4.644961	1.940689	2.453551	3.311651	1.867665	1.183503	1.179845	1.273883	4.956015	2.21588	2.185143	4.070761	1.311551	1.143557	1.232082	0.553329	3.816505	2.37949	0.534823	3.003217	-1.58809	-1.280486	-0.57838	-1.366345	1.725159	-1.181649	-1.024265	0.581696	1.459207	2.468247	0.979344	1.596021	2.777376	1.812083	2.675951	3.041212	1.441033	2.378288	1.568578	1.330757	3.727362	1.924857	2.412292	2.202259	0.989053	1.077235	0.70012	0.3095	3.404039	1.312433	1.043475	2.623523	3.541717	1.48117	2.339242	0.853356	1.734814	1.550743	2.501865	0.000279	3.427705	1.894443	2.893624	0.687117	2.326722	1.406363	3.306479	1.273301	3.232152	1.933149	2.553253	1.697581	2.625237	1.111544	3.297866	1.63837	2.713316	1.373055	1.349241	0.066608	1.192264	1.471174	1.846086	-0.077309	3.144648	1.396796	2.720366	0.251797	1.858422	1.228584	2.438487	0.49343	2.737839	1.546202	2.708073	0.849959	2.334689	1.454226	3.237359	1.390391	2.357174	1.767445	1.943964	0.835509	1.777214	0.949078	2.605288	1.937905	1.942291	0.849301	0.053852	0.087897	0.035544	0.833855	1.402897	0.022453	3.174111	1.127936	2.298611	0.720048	1.571293	1.296594	2.490819	0.453051	2.568085	0.907996	2.883597	0.132423	1.835265	1.64339	3.425067	0.42107	2.117521	0.719545	1.885324	0.038749	1.890795	1.690459	2.684249	1.319904	-0.498795	-0.199317	-0.338332	0.030282	-1.005564	-0.789421	0.280779	1.389196	2.87378	1.263792	3.152642	0.58475	2.363495	1.754185	3.004181	0.928388	2.388035	0.0796	1.450673	1.046542	1.794014	1.169151	2.373454	0.069369	3.261648	1.375525	2.969742	1.58759	3.016456	1.873175	3.638044	1.177331	2.549763	1.019973	2.941819	1.049198	2.442009	1.746009	3.18352	1.481678	1.509289	0.022148	1.500768	0.450409	0.645371	0.853617	1.607672	0.818472	1.332725	-0.62484	1.000484	-0.586177	-0.816375	-0.130033	2.046731	-0.770612	4.593533	1.732829	3.956237	2.398126	3.581167	2.685387	5.022546	1.884722	4.272121	1.544136	4.01809	2.149365	3.898988	2.34883	4.365579	3.034157	3.135782	1.305567	3.424406	1.357828	3.325777	2.229407	3.889215	2.646378	-0.706518	-1.408214	-0.669085	-1.346663	-1.075839	-1.015994	0.372846	0.467559	4.594316	1.978072	3.973861	2.958176	2.149073	2.3465	5.220952	2.10138	3.692938	1.825933	4.094993	2.666966	2.743104	1.990869	5.239761	2.99633	3.313886	1.059187	3.710294	2.256116	2.131574	2.15092	3.953522	2.440319	1.665139	-0.28389	3.36249	2.37588	1.19897	0.280773	-0.32547	0.294928	2.889024	0.082002	3.666379	2.595012	0.879712	0.543258	0.13142	0.579594	1.752984	0.615126	5.260732	2.289464	0.131628	2.611072	1.217554	1.600861	0.947834	-1.080556	2.847028	1.940226	0.956387	0.498172	-0.651083	0.112946	1.921842	-0.447466	3.184684	2.581222	0.755286	-0.397028	-0.075084	0.501833	2.789721	0.03926	2.886731	2.369811	0.863905	0.592541	0.410398	1.280924	2.527778	0.284966	2.425265	1.347953	0.456354	0.285145	0.866702	1.567284	-0.544155	-1.271732	2.024469	1.228601	-0.006761	-0.270917	-1.550096	-0.681675	1.962618	-0.713102	2.631393	2.302398	0.78149	0.089421	-0.279486	0.462466	2.24612	-0.216044	2.614065	2.93942	-0.0021	0.24136	0.179069	0.749567	2.133553	0.041506	0.726374	2.122103	-0.744682	-1.156076	0.974118	1.294315	1.535374	-1.282473	-0.455515	-0.683823	-0.575393	-0.705474	0.704226	0.050549	2.458182	0.060925	3.0342	2.743562	0.780083	0.541885	0.090657	0.880503	1.331337	-0.948078	1.954308	1.358148	-0.090336	0.121774	-0.513199	0.387517	2.782554	0.769027	2.583207	1.07163	1.483985	1.810767	0.896476	2.019985	3.895322	0.318906	2.622856	2.913738	1.2625	1.733827	1.095453	2.340588	2.256465	-0.201311	1.135933	1.803941	-0.475442	1.048527	0.758875	1.718477	-1.300022	-2.122648	-0.435003	-0.074893	-0.875212	-1.417124	-1.967904	-0.644737	3.079708	1.416139	4.074478	3.296243	2.408547	2.383098	1.548385	2.948814	5.277799	1.986124	3.897098	4.765539	2.57887	3.606889	2.454295	3.693539	5.367485	2.171485	2.918428	3.919497	1.037007	3.589797	2.026923	4.274189	1.358594	-1.088446	-0.057117	0.432978	-1.102487	1.224481	0.048001	1.117476	4.44803	2.370554	4.005399	2.87635	3.660106	3.342182	2.959589	3.467241	4.558063	2.786671	4.031671	3.794491	3.201151	3.760356	2.924574	4.626433	4.851858	2.911005	3.952247	3.701431	2.896093	3.537311	2.491684	4.440145	0.007113	4.536551	3.775569	2.021422	2.712887	1.496086	3.336701	2.933415	-0.990696	3.623654	4.425939	2.590859	3.047432	0.851581	3.154079	3.079968	-0.435289	3.512763	3.828459	2.911711	3.183955	0.746291	2.982329	3.077128	-0.819629	3.370763	3.171333	1.418692	1.55257	1.849139	1.796343	1.795639	0.006249	3.75125	4.535516	1.814512	3.061314	0.830918	2.835325	2.664224	-0.97849	3.641138	3.883916	1.991016	3.802073	0.381233	2.995048	3.08727	1.026133	3.130495	3.598035	3.282778	3.101258	1.207386	2.644973	2.256999	-0.969584	2.410784	1.303149	0.903527	0.468549	0.86936	1.022454	1.043408	0.308161	2.503367	3.388499	1.436754	2.573694	0.939889	2.459462	2.228886	0.402776	3.359582	4.490365	1.255871	3.480854	-0.02984	2.876718	2.859457	1.64127	2.48153	4.070271	1.686981	3.718398	0.027193	2.82488	2.355749	0.193382	1.621495	2.039918	2.032743	1.427328	-0.698127	-1.693904	-0.583018	-0.097848	2.896235	4.369709	1.61724	3.17354	0.614759	3.470567	3.389753	0.220211	1.988116	2.530737	0.038134	0.622271	0.399259	1.78145	1.779291	1.133204	3.825631	4.100115	0.887645	3.420378	1.521147	3.889517	3.310708	1.962332	4.384917	6.57645	-0.251824	4.219542	0.743433	3.198179	3.326479	0.63448	1.920534	3.77482	0.896186	2.948235	0.149057	1.075937	1.477539	-1.417588	0.317981	-0.08262	-1.052545	-0.878367	-0.960281	0.574214	-0.052857	2.718035	4.844164	3.740548	1.415147	3.804524	3.095054	3.852978	3.979469	2.589976	4.279296	5.319824	1.911815	5.313752	1.616992	5.073742	4.606313	2.221271	4.141861	4.87499	1.588605	5.329307	0.91495	3.789858	4.027678	-0.651056	0.042568	0.077832	0.211395	0.361466	-1.415031	-0.795477	0.486897	2.12906	3.370184	2.550821	0.887641	2.275387	1.522384	3.884001	3.257675	2.168854	3.291777	2.607287	1.577767	3.361289	1.785294	3.750309	3.408234	3.031949	2.916528	3.079069	1.842833	1.965577	1.19162	3.158861	3.952869
6	1.680273	4.438151	1.285098	3.837929	2.636179	-0.659785	4.64066	-0.678379	3.591386	2.624869	2.873286	5.185256	2.428708	1.159185	5.366123	-0.378747	2.584346	2.896783	1.840528	5.193314	1.13782	2.030772	4.731838	-0.047158	2.622652	2.839731	0.869642	1.871566	4.954272	0.400437	3.455277	-0.550487	3.391721	4.235736	2.568106	3.344476	3.696957	0.409061	5.203959	-0.210264	4.120089	3.483965	2.851418	5.7281	2.499639	2.901633	4.989348	1.050421	1.916158	2.100116	1.092418	4.118105	1.949296	1.351211	3.651057	-0.332547	-0.698953	0.326641	-0.747545	-1.023193	2.237544	-1.123955	0.128237	-4.142115	3.896352	4.463674	1.713958	2.612089	4.218812	0.881534	5.190405	-0.010299	5.035171	4.755252	3.965788	4.997379	4.756516	2.456283	7.006108	1.1964	3.809662	1.257616	2.988856	4.794453	3.722461	1.845269	5.954754	-0.130855	0.869105	0.290004	1.000884	2.443646	1.88798	1.86422	2.327996	-0.54343	4.565676	4.271088	2.189399	5.853391	2.85786	1.149643	5.365787	1.973467	-0.257526	1.70403	-0.207981	0.844297	2.299125	-0.905534	1.46672	-2.469081	5.738815	6.865211	5.27549	5.547624	6.692318	3.13076	7.813622	3.127574	5.775965	6.083564	5.01895	6.219183	6.066217	4.077229	8.756595	2.536232	2.01099	1.453681	2.635175	3.385429	2.620825	1.037564	5.062418	0.013052	-7.7054	-6.276921	-6.665906	-7.740979	-6.075784	-7.898184	-7.237886	-9.357393	3.902303	7.182069	2.627777	1.845561	5.539115	2.190945	6.416502	4.941489	9.220513	8.872471	7.086443	8.234534	9.380569	7.198695	9.955765	6.38007	5.598884	6.188328	6.585786	5.871202	6.503292	5.361164	9.179795	4.527575	-1.901146	-0.962619	-0.309416	-0.847105	-1.565694	-2.121173	1.15414	-2.220205	0.674471	0.723966	-0.140732	-1.530043	-0.166113	0.055137	1.896346	-0.617712	3.470476	4.48612	3.261237	2.605325	2.608741	2.4601	5.737396	2.591733	2.312162	3.662883	2.835009	1.911058	2.446524	1.830352	5.69066	2.421682	2.859946	3.036078	3.809796	0.806447	2.911976	2.178505	2.203404	-1.147535	3.847406	4.685531	5.618543	2.478523	3.90533	2.807271	3.669203	-0.008763	3.491854	3.465033	5.225056	1.673613	4.764976	2.845205	3.870693	-0.193051	2.11124	2.434221	1.442571	0.841485	0.999787	1.374126	0.441052	0.127733	3.982209	4.291072	4.839182	2.384155	3.277378	2.900305	3.696417	-0.842671	3.989023	4.325133	5.16558	3.56828	4.898919	3.29083	5.360918	0.004882	0.614422	1.957454	2.600733	0.838381	2.652508	1.589587	2.862018	0.140932	2.095783	1.303278	0.103415	-0.847449	0.333203	-0.659257	-0.580406	-1.562223	3.659406	4.203537	5.016839	2.652554	3.843303	3.598657	3.300717	-0.362518	4.836398	4.857981	5.26594	4.174732	6.401496	4.632159	6.591287	1.071308	2.686111	2.701001	4.905191	2.511022	4.98877	3.939661	5.176496	0.365605	-0.348705	1.893195	2.137106	0.810519	1.672572	2.402559	1.243277	0.601744	3.92939	4.376039	4.840994	2.812857	4.666996	3.586479	5.621072	-0.440986	2.08582	1.802286	1.552497	-0.126675	2.040251	0.397775	0.386945	-1.450428	7.216095	6.044258	8.353463	5.914458	8.005563	6.858403	8.110495	2.968234	6.202524	5.955486	8.278001	5.944632	8.45578	7.041175	8.61347	3.645409	0.840426	1.59016	2.558335	0.255586	3.29682	2.416873	2.408148	0.054845	-7.379096	-7.4805	-6.933246	-9.25949	-6.411993	-9.008591	-7.571049	-9.982403	6.815563	3.949206	7.872577	4.657532	7.56245	5.442507	7.215461	2.592949	10.863762	8.59332	13.018307	10.13317	12.217815	11.372914	12.328529	7.838644	5.842993	5.207909	8.374228	5.519298	8.903471	6.602641	9.057176	5.138639	-3.846897	-3.696384	-1.812541	-2.715041	-1.858749	-3.243506	-3.251889	-3.648791	1.425338	-1.583174	1.759885	-1.357279	1.497854	-0.641791	1.219713	-0.484935	3.121423	0.66316	3.849221	1.690263	3.695843	2.469161	4.047392	2.169673	2.34911	1.583902	4.280632	2.046026	3.84635	1.699554	5.005476	2.492288	-0.322393	0.171182	-0.548133	0.005173	2.137768	-1.249586	1.336783	1.244993	0.470992	-0.475201	-2.146917	1.553646	1.148587	-1.783336	2.049232	-0.431495	-0.487301	-0.758823	-0.278303	1.835029	1.62341	-1.463016	2.65439	1.143611	0.223993	-1.289017	-1.053261	-0.198379	2.607841	-2.261026	1.07294	-0.259541	0.540257	-0.059012	-1.326371	1.145923	2.385341	-1.1514	1.324383	-0.016442	0.792373	-0.034527	-0.942204	1.575976	2.028201	-1.426359	1.55555	0.944074	-0.589401	-0.606216	-0.386999	0.595963	1.380372	-2.184999	0.73398	1.646502	-0.867238	-2.936355	-0.754088	-1.916987	-0.187188	-3.595647	0.561039	-0.750267	1.819609	-0.669689	-0.294826	1.826959	2.982991	0.057164	1.13577	0.881647	1.80856	0.943323	-1.164239	1.119941	4.036796	-0.658795	2.77426	0.256203	-0.11452	1.04236	-2.945799	1.523561	2.599795	-2.725974	1.467773	1.381954	-1.174186	-1.959124	-2.343175	-1.22208	-0.176467	-2.435838	0.890251	0.030359	0.154407	0.124838	-1.701474	1.857998	2.170649	-1.88603	0.680399	0.942574	-0.754513	-2.261686	-2.17634	-0.718059	0.053567	-3.643322	-0.639249	-1.973122	3.609511	2.714177	1.815932	4.590835	4.789281	1.173579	4.156471	2.996484	3.569559	2.491852	0.902261	3.850243	4.978684	1.043522	3.684962	3.058164	-1.153172	-1.793641	-3.363014	-0.106956	0.260906	-2.998546	0.241903	-0.173879	-6.986845	-8.193812	-7.442123	-5.959077	-6.177896	-8.250075	-6.192551	-7.070573	3.643806	1.838367	1.333276	4.196541	4.465763	1.584187	3.268132	3.39252	6.21959	6.062329	5.132329	6.437934	7.753055	4.944549	7.537424	7.061355	3.650806	2.082704	-0.582745	3.741358	4.140973	1.165065	3.413343	2.75188	-5.150188	-6.709733	-8.098683	-5.848272	-4.556963	-7.139919	-4.381754	-4.499807	-2.927693	-3.596774	-4.540461	-2.089319	-2.415905	-5.073391	-2.866051	-3.103799	0.783591	-0.555243	-1.535088	1.446701	1.520097	-1.788962	0.473057	0.742969	-0.750267	-1.260433	-4.155776	-1.175009	-0.76646	-3.186462	-0.451033	0.014022	3.630452	3.122833	3.031274	2.451276	-1.066234	-0.157931	2.989402	4.602859	5.353784	3.660739	3.581137	2.446142	-0.431233	-0.088921	4.454538	4.803399	4.381692	4.264185	3.152336	2.487647	0.498285	0.867532	3.743717	4.423849	2.453765	0.7301	2.798332	2.283183	-0.237864	-0.328642	0.580113	4.296696	4.996521	3.443908	4.370268	2.799258	0.294333	-0.36026	5.574634	4.438939	5.278738	5.068246	4.892573	2.132944	0.920702	0.406779	5.974375	4.940523	2.459007	3.629877	3.091074	2.087759	2.742628	0.844202	4.170283	2.284094	0.890696	-0.174837	-0.143206	-0.437625	-0.362964	0.050588	-0.906636	2.19483	5.449032	3.337742	4.766296	2.613603	1.513311	-0.571453	4.711627	4.422126	7.194761	5.070109	6.041482	3.157444	2.003234	1.887775	8.357484	6.492066	5.439991	4.418835	4.053041	2.086559	1.552592	-0.013894	5.647553	3.543247	0.826015	1.169775	1.287544	0.860591	1.73123	-0.375965	1.392904	0.88169	6.218871	4.853774	5.346127	2.956573	0.985791	0.856119	6.459227	4.988814	1.946003	0.97422	0.209371	-0.547903	-1.412551	-1.834176	0.807773	1.463468	8.383958	6.120657	6.272152	4.496511	3.612216	1.651376	8.284195	5.460639	7.211636	5.96646	6.16759	4.429373	3.914182	1.680834	7.074974	6.887415	2.642415	1.590364	0.605226	0.260687	0.879466	-1.636946	2.201693	0.870287	-6.711642	-6.894021	-7.803785	-8.139323	-8.319932	-8.32342	-8.19483	-7.374857	7.431197	5.101469	4.501838	2.274374	3.571502	1.76871	5.701776	4.884707	13.042204	8.469571	9.091771	7.382368	6.251207	5.167763	11.504459	9.230753	6.589134	5.230162	3.716716	2.778114	2.188947	0.593046	6.828068	3.773162	-2.133135	-3.690472	-3.107224	-3.142435	-4.45413	-5.008208	-0.611716	-3.598298	1.205481	-0.871381	-1.29228	-1.945474	-2.033279	-2.019665	0.147871	-1.316257	4.236842	2.583542	2.313422	1.22747	1.117269	0.750791	3.420095	1.669514	2.804526	0.897333	0.112527	0.006639	0.520768	-2.078691	1.926316	0.702815
8	-2.050846	-0.697298	-2.564143	-1.870098	-2.454269	-0.821259	-1.262837	-1.157654	-3.081746	-1.513104	-2.000409	-2.852145	-3.218943	-2.212957	-1.99454	-1.530014	-1.679641	-0.219081	0.307539	-0.807223	-2.254322	0.061218	-1.292703	-1.129242	-2.430233	-0.538848	-1.489034	-2.176146	-2.416795	-1.165792	-0.783068	-1.227956	-0.02575	0.9675	-1.177584	-0.941738	1.613277	1.700397	2.020375	1.230089	-2.593851	-1.218296	-0.308316	-1.739527	-2.16556	-0.825583	-1.012869	-1.040335	-1.129971	-0.253674	0.977085	-0.402748	0.587286	0.375615	0.702096	1.243748	0.776254	1.104935	-0.444189	0.775061	0.344032	1.112944	2.139423	1.684412	0.399051	1.852509	1.914033	1.071599	0.56923	1.320996	2.175289	1.697017	-1.04638	0.391298	2.215696	-0.45469	-0.352229	0.21108	0.88486	-0.151683	-0.915423	0.98555	2.196969	0.439043	1.218693	1.673421	1.252338	2.061038	-1.887552	-0.225332	0.870849	0.046	0.380161	0.564788	0.600114	1.367129	-2.640207	-1.01795	-0.722565	-2.204095	-2.556346	-1.639365	-1.474826	-1.665212	1.016296	1.439301	1.623608	1.307028	1.147188	0.990472	3.156172	1.861971	1.147562	2.089829	3.457939	1.051034	1.400043	2.068537	3.26002	2.656704	-1.33739	-0.539918	-0.070854	0.217543	-0.056713	0.453592	0.308587	0.585981	-1.124795	1.033645	2.335711	0.45946	1.729493	1.662667	1.304046	1.875508	-0.807945	0.365557	-0.156135	1.136785	0.387039	0.946685	1.145089	-0.054263	1.14286	1.861587	3.062379	1.875259	1.990333	2.432942	3.654546	3.461277	0.91009	2.428776	3.661177	1.251244	2.108392	2.4244	2.897603	3.22557	0.262486	2.272747	3.212753	1.077821	1.66441	2.111337	3.231629	2.691827	-2.404585	0.12279	1.045956	-0.117414	0.516274	-0.930338	0.550225	1.401714	-2.280142	-0.451779	0.337399	0.263752	0.347615	0.235486	1.056856	1.149208	-1.5207	0.970124	1.018458	-0.643917	1.613019	-0.013407	-0.086824	0.859276	-1.358874	0.910772	1.259092	0.537044	1.312709	-0.282583	1.485167	1.254606	0.301555	-1.829471	-0.474712	-0.377935	-3.917187	-7.206409	0.454308	-3.122173	-1.574763	-3.273413	-1.935488	0.875744	-6.366852	-8.298353	-0.764558	-3.012656	0.061585	-1.121406	-0.431842	1.64686	-0.991753	-4.836151	0.123339	-0.701168	2.575098	1.581074	2.456246	1.32306	-1.42241	-1.768937	2.762288	0.63872	-0.400111	-0.83582	-1.162279	1.947053	-3.664614	-7.945392	0.283903	-1.93297	-0.296396	-2.015089	-0.100414	1.772317	-2.71953	-6.253178	1.231217	-0.297292	0.787384	-0.088417	1.169372	1.627202	-0.995546	-1.624873	2.084073	2.026516	2.335632	1.636141	0.380077	2.036541	-0.312708	-1.223561	1.246053	0.73844	2.201175	2.61664	4.69657	3.513474	-0.691741	-1.779197	3.845432	1.618002	0.692448	1.978835	4.264675	4.315494	-0.541311	-2.752597	3.753702	1.592615	1.037006	1.023407	3.245232	2.95047	0.005227	-1.481142	3.338128	2.60444	0.345348	-0.230361	1.681963	2.105053	-1.014577	-0.87473	1.598297	2.591567	-1.155526	-1.238971	-0.290375	1.485315	-3.806828	-7.056334	0.878314	-0.744151	1.722091	2.256038	3.772179	1.665429	-1.793991	-0.672415	2.427278	1.437035	2.321561	3.241772	5.544149	4.343968	0.46453	-0.123706	3.667463	3.046964	1.125794	2.597707	5.3035	3.621204	0.679424	0.104342	3.925393	3.22273	1.101247	1.055707	3.380337	2.189642	0.620747	0.954146	3.031688	4.028118	-0.663189	-0.770415	-0.149521	0.310439	-2.76742	-0.194842	1.175751	-1.357029	1.834693	1.551845	4.69312	2.508879	-1.176707	-0.423736	2.647139	2.850864	1.019516	2.266955	7.422071	6.185864	0.205738	-1.040634	4.755	0.892423	1.424513	2.617486	4.913531	3.587557	0.726812	1.162819	3.592578	4.459946	-1.015022	0.790706	2.899374	2.384214	0.085738	0.963088	2.081367	4.26486	-2.633455	-1.308806	0.559066	0.866286	-3.921672	-1.875831	0.897039	0.826898	-1.653527	-0.093908	1.329098	1.219837	-1.793735	-0.805357	1.13229	1.633956	-1.009092	1.367751	2.172512	1.167948	-2.200648	1.33085	2.542017	3.660474	-0.935886	-1.703969	-3.735835	2.068035	-3.01087	-3.220917	-1.558473	1.674809	-2.132189	-1.464071	-4.25142	1.591987	-4.909866	-3.587048	-1.089151	-1.850615	-0.877799	-0.533506	-4.543476	1.834563	-3.976175	-2.054101	-0.795613	-0.503767	0.157747	-0.348778	-1.085426	2.196461	-0.861359	-0.584728	0.552287	3.549868	-0.725484	-0.972832	-3.082645	3.178579	-4.079257	-2.881173	0.748562	0.40394	-0.040596	-0.840649	-2.652092	2.612839	-4.55875	-3.479302	-0.127489	-1.109237	0.70612	0.173759	-1.040837	3.378754	-0.839942	-0.849927	0.639867	0.735567	0.349201	-0.507768	-0.486101	1.344677	-0.773385	-0.587098	-0.657485	2.318082	1.122312	0.759467	0.105675	4.065552	-1.598506	-0.11706	1.842125	4.291345	1.101292	1.236115	1.173341	4.389748	-2.518948	-0.647095	2.942448	1.766919	1.558608	1.263032	0.979483	3.746997	-1.720802	-1.08912	1.284733	0.546935	-1.030983	-0.432798	-1.155404	1.28358	-1.331233	-1.615827	-1.60753	-0.59639	-0.975581	-1.110788	-2.466805	2.654056	-4.64327	-2.922829	0.56258	-1.315886	0.335456	-1.19963	0.330127	2.055453	-1.583476	0.058941	0.858293	2.046088	1.897791	1.360021	2.266186	4.537394	-1.558286	0.105923	3.740905	3.55597	2.202971	1.970534	2.728051	4.752115	-1.199272	-0.219594	2.542914	2.319245	1.544268	1.292015	1.558913	3.005737	-0.366905	-0.862342	0.111173	0.860803	-1.329542	-2.464657	-0.742338	-0.387533	-2.144639	-0.436709	-1.96787	1.582628	0.943772	0.310944	1.768597	3.81139	-2.33259	0.584402	2.123849	3.080743	2.295651	1.8059	3.785608	5.301998	-0.543311	0.761661	2.700651	4.371293	2.381281	2.002151	3.081377	4.40781	-0.381791	0.161095	1.940927	2.886605	0.76685	0.41678	1.038467	2.215616	0.271162	-0.235774	-0.915034	0.955777	-0.093932	-0.384888	0.752523	0.878538	-1.452424	0.849448	0.925684	3.812326	1.910836	1.383935	2.604987	2.695076	0.008864	1.236272	2.038289	3.558909	2.313026	1.77566	3.499677	2.934692	0.466859	1.398611	1.540104	3.179368	-1.593406	0.436123	-0.262518	2.769211	-3.357243	-3.298489	-0.473232	-2.865522	-1.895032	-0.53654	-1.359491	0.157914	-4.135938	-4.55792	-1.313628	-4.202404	-2.181959	-0.22243	-0.947588	-0.762518	-2.668137	-2.275268	0.660401	-1.558494	0.351064	0.596326	-0.598259	1.11704	-1.576376	-0.602064	0.849994	-1.638845	-0.096861	0.027991	-1.036227	1.096848	-3.329277	-2.784086	1.232236	-1.853961	0.541801	1.315286	-0.612684	0.995468	-2.397132	-3.431735	1.076934	-0.642726	0.427263	0.364223	-0.081387	0.480214	0.277464	-2.934581	0.74092	-0.550321	0.659627	0.340608	-2.280096	-0.270211	-1.508723	-1.614714	-0.231061	-0.652977	1.859731	2.072192	0.451575	1.683358	-0.07666	-1.957881	2.434573	1.513899	2.115553	2.387499	-0.163129	2.510928	0.515792	-1.92733	3.202051	2.101223	2.134922	1.833518	0.176279	1.655622	1.067593	-2.79659	2.558994	0.726189	-0.466665	1.30785	-0.800259	0.345669	-1.07472	-3.171677	-0.328515	1.220451	-0.791377	1.219888	-0.291496	1.443254	-2.043504	-2.998626	1.840435	-0.313779	0.684997	0.989751	-1.735052	0.444729	-0.557443	-2.634341	-0.011928	-0.662082	2.060542	1.83736	-0.310108	2.289027	1.015959	-1.595958	2.537668	2.438383	2.867454	1.817717	0.22227	2.010556	1.711907	-2.220087	3.535937	2.920607	1.774606	1.256531	-0.102458	0.677239	2.323985	-1.891702	2.423305	0.979057	-0.11646	-0.801277	-3.449529	-1.711475	-2.17306	-4.050811	-2.16296	-2.176493	1.498659	1.133897	-1.256894	1.185547	0.079867	-2.948987	0.873008	1.731307	3.581914	2.066605	0.20148	2.286476	2.008452	-1.567087	2.831274	4.209603	3.579002	2.440506	0.983926	2.745532	1.813967	-1.865928	2.949964	3.014385	1.001657	0.423452	-0.209604	0.921891	1.434543	-2.71331	1.568609	1.656714	-0.092453	-0.601289	-3.07357	-0.658348	-2.425426	-3.667421	-1.925209	-0.160983	1.171351	-0.128665	-2.091945	0.689047	-0.961376	-2.831361	-0.063817	2.000077	2.38662	1.049586	0.418212	2.293572	0.419041	-1.672064	1.73582	2.670483
10	-2.777916	-0.764723	-6.233846	-3.091761	-5.826786	-1.661592	-1.154849	-1.355956	-2.469596	-1.402259	-5.545508	-1.961447	-5.226731	0.43171	0.300949	-1.177519	-1.372463	-0.669497	-2.498476	-1.201382	-2.249694	0.755453	0.296459	0.390796	-1.071125	-1.684942	-4.478744	-2.879499	-4.52957	-0.995776	-1.572273	-0.665101	-2.214253	-3.580401	-7.072989	-3.542438	-5.641451	-0.140713	-1.91252	-1.444157	-1.593367	-2.784596	-5.462001	-1.663077	-3.593791	0.644171	-0.591507	0.15088	-1.291477	-1.646952	-2.129853	-0.884058	-1.169961	-0.046557	-0.650078	0.19971	-3.06789	-2.418143	-3.172802	-2.94208	-4.227289	-1.752988	-1.563994	-3.220695	0.546855	-2.599449	-5.958472	-2.473686	-4.182524	-1.916126	-2.042791	-1.294641	0.911412	-3.317842	-6.100708	-1.752488	-3.417197	0.438621	-1.591249	0.238951	-0.322325	-2.901772	-4.159433	-1.153576	-2.08234	0.400659	-0.135869	0.763583	-0.815655	-1.3139	-1.912946	-1.486	-0.638737	0.703305	-0.196609	-0.217278	-1.465275	-3.206715	-7.685921	-2.741096	-5.561234	-0.056473	-2.081033	-0.957798	-1.406528	-3.21852	-5.42717	-2.834947	-5.25738	-2.931625	-1.263684	-3.142175	2.574257	-2.488033	-3.65975	-0.285438	-2.775225	0.167524	1.423416	0.582001	3.17687	-1.92821	-3.278605	-0.584037	-1.101732	0.011414	1.418864	1.082154	0.698113	-1.976347	-2.985019	-0.9645	-0.455477	0.217928	0.114082	0.950078	-5.177006	-4.837261	-6.638514	-5.434554	-7.517125	-7.489269	-6.330213	-6.842886	1.392745	-0.434687	-1.695291	-0.328524	-3.305161	-2.129697	0.84259	-0.672886	4.960716	-0.099939	-0.886447	1.858127	0.773712	1.298392	3.806025	2.596507	4.782334	0.376118	-0.238277	0.989615	1.670751	1.31667	3.582469	2.463902	-1.160198	-3.745995	-3.685864	-3.681075	-2.136012	-2.554167	-1.701465	-1.262403	-1.255978	-2.091965	-2.873559	-2.326335	-2.417859	-3.849511	-1.506521	-2.78746	0.591319	-2.619804	-2.705626	-0.438092	-1.516667	-2.218821	0.140088	-1.52509	1.997289	-1.283424	-0.741511	-0.291104	0.107331	-1.049013	0.571386	0.535379	-2.206439	-3.895788	-3.092719	-3.209211	0.608218	-4.360196	-2.956904	-0.01197	-2.212954	-2.581405	-1.232428	-3.011373	1.705887	-4.360931	-3.30468	0.859368	-0.659138	-0.55672	-0.381256	-1.445857	1.148688	-1.893152	-0.849229	0.184779	-2.201557	-2.393707	-2.533458	-2.599296	-0.463686	-4.838039	-2.967022	-0.432964	-2.843348	-3.887923	-2.36267	-4.56731	-0.265919	-5.998483	-4.207936	-1.004468	-1.406485	-0.997323	-0.136514	-3.903172	-0.381232	-4.195503	-2.875889	-0.796172	-1.374752	0.333552	-0.97391	-1.824931	-0.269323	-2.845056	-1.600343	-0.147597	-4.679034	-5.219991	-3.510313	-3.150482	-2.345923	-7.820148	-3.106607	-3.384003	-1.982961	-2.879615	-2.744335	-4.012252	-2.227058	-7.123286	-4.358521	-0.71356	-1.396121	-2.011373	-0.475013	-3.462649	-2.954851	-6.283843	-3.456517	-0.300913	-2.406179	-0.636285	-1.176464	-3.726785	-2.260591	-4.941806	-3.077102	-1.500308	-2.24469	-0.725923	-0.730052	-0.618573	-2.656712	-4.71494	-1.614766	-2.743346	-2.359778	-2.348207	-1.006688	-4.174309	-0.563636	-5.39957	-3.912876	-0.029433	-2.213956	-4.363539	-3.709439	-3.008867	-2.836184	-8.476064	-5.06497	-2.488995	0.422604	-2.484799	-0.103556	-2.458233	-2.656658	-5.112681	-3.300718	-0.47291	-0.363065	-0.376397	0.769035	-2.620049	-1.61338	-4.896382	-2.370897	-0.268608	-2.371073	-0.29297	-0.680931	-1.736321	-2.064635	-4.449729	-2.243124	-1.703016	-5.399066	-6.149877	-6.214647	-4.960546	-5.476573	-9.983187	-6.703986	-5.908019	0.461728	-1.810978	-0.904813	-1.607561	-1.293999	-6.101391	-3.051687	-0.573088	2.470163	0.780468	2.435877	-0.322837	-0.966954	-3.764142	-1.269077	1.333112	0.244827	1.45261	1.64599	-0.530743	-0.666896	-2.98535	-0.793811	0.145728	-5.570031	-2.985394	-2.212756	-3.526191	-4.525561	-5.608877	-4.828021	-4.632957	-2.49922	-1.833424	-0.347258	-4.516372	-2.747074	-4.69414	-1.496113	-0.514912	-1.292308	-1.582437	0.298711	-1.920225	-3.54388	-4.040466	-2.39197	-1.401065	-5.266574	-1.502965	0.07327	-1.032289	-2.487026	-3.664256	-2.562129	-1.049969	-0.782685	-3.612545	-1.806913	-6.806731	-1.965325	-1.123016	-2.798091	-2.663954	-0.56456	-0.97819	-1.276582	-6.87345	-1.468357	0.020703	-1.870902	-0.980434	0.946941	0.96147	1.034001	-3.079565	0.644346	1.462937	0.408763	0.97373	1.063927	-2.104918	-0.384884	-3.607984	-1.354501	0.598634	-1.583371	-1.657379	1.382842	-1.291187	-0.327519	-5.923242	-1.218886	1.645763	0.353152	-1.609859	1.600511	2.59385	0.991377	-3.872662	-0.557184	2.620744	1.471768	0.786127	0.438497	1.977026	0.812107	-1.305439	0.637504	0.823316	0.472065	1.435437	-1.144721	-5.309476	-5.19826	-4.495149	-4.009737	-2.09172	-5.416658	-3.265337	3.35863	-0.321584	1.659684	-3.390868	-0.553105	2.919605	1.808033	-0.943748	2.187103	1.502508	1.112178	-4.031904	-0.453915	4.005793	2.525324	0.373135	2.17247	3.515675	2.597872	-1.92929	0.404507	4.013708	2.958773	1.743308	-1.37694	1.815654	-0.336534	-1.390198	-0.584184	-0.384699	-2.229502	0.627659	1.113263	0.282198	-0.308777	-5.997561	-1.813598	1.888695	0.384234	-0.059317	1.323786	-3.000974	-0.330342	-4.892794	-2.574023	0.192146	-1.146417	-2.661952	5.034163	1.806782	3.61475	-1.117328	0.44414	6.953398	4.826561	1.514914	4.430422	3.895423	4.193498	-0.607025	1.730464	7.805681	6.14521	2.372802	1.782301	2.674197	2.525134	-0.814255	0.390369	3.259237	2.107082	1.782604	-3.133064	-6.480495	-4.819944	-7.327858	-5.913449	-3.945451	-4.909496	-6.392234	5.168402	0.476036	2.540172	-2.049152	0.328462	5.403135	4.809041	0.2923	6.542962	3.932628	6.438183	0.755658	3.433084	10.61559	9.32303	3.37985	3.648058	3.76958	4.821033	0.180612	1.893535	7.77931	6.147014	2.422286	-1.908667	-1.527379	-0.522542	-3.201701	-2.538709	-0.024847	-0.955494	-1.209504	-0.727323	-3.47233	-1.600949	-3.978501	-2.662655	0.429701	0.044833	-3.530567	0.142062	-1.956705	-0.501611	-2.965573	-1.792092	2.087297	0.995654	-1.97149	0.133262	-0.502634	0.670162	-2.726154	-1.757495	2.829907	2.100646	-0.468499	1.885464	-1.071588	-3.149189	-1.529224	-0.97815	5.671985	-3.702526	0.63003	1.779823	-1.201898	-2.059408	-1.427467	-0.86912	4.853891	-1.79727	2.34216	1.984566	1.043754	-0.724136	2.163915	0.484144	4.766316	-0.881714	4.102205	1.610434	1.129268	-2.310174	-0.651525	0.255514	5.21464	-1.68117	1.105654	1.215649	-2.248683	-2.673317	-2.090899	-1.924999	4.26719	-2.531458	0.996989	1.78251	-0.14667	-1.072393	0.180154	-0.40132	4.183592	-1.218301	3.113897	1.341427	0.649592	-0.829879	1.707099	0.444328	2.361644	0.63667	3.181594	0.30673	0.74017	-2.156651	-1.406218	0.044119	3.868991	-3.536973	-0.57902	2.289368	-0.214158	-1.654976	-0.174909	-0.171291	4.248953	-1.258428	1.162017	1.63777	-1.865913	-1.245242	-1.899121	-1.043394	2.143228	-0.381177	2.603952	1.777351	0.299968	-0.188109	1.372581	0.197386	2.680773	0.511587	3.095446	0.374538	1.619718	0.54052	2.343179	0.737813	1.151442	0.039368	2.194391	1.640762	-2.057484	-1.661195	-2.591147	-0.944491	4.621142	-1.407652	2.108898	2.330184	0.145123	-2.886643	-0.322732	0.555566	3.900221	-1.506906	-0.761843	3.929171	0.291747	1.370878	1.576567	0.896032	3.987558	1.099007	2.733521	3.159265	0.841067	1.2255	2.105146	1.610169	3.197261	2.490353	3.246069	2.183464	0.886428	0.762958	2.479268	0.746254	1.3995	1.257091	2.149662	1.3888	-3.110497	-4.493609	-2.299346	-2.108948	-0.142922	-4.207754	-4.095311	5.407164	2.058974	0.723302	3.029595	2.963274	4.689008	0.940909	1.644865	5.485086	2.925745	4.883625	5.175985	2.825016	4.916813	4.564298	4.260946	4.580994	2.880205	3.405527	4.841862	2.221521	3.43761	4.604979	3.423442	1.755381	-0.116029	0.513194	1.348299	-0.810513	0.136948	1.849426	0.323362	3.343609	-0.6984	-0.289037	2.415864	0.743477	0.660451	0.967982	-0.693841	3.070844	1.810587	1.716254	3.348873	0.504083	0.358247	2.219279	0.517072	3.764971	2.459196	2.869018	3.962724	0.751873	1.315372	3.815977	1.693432
12	0.776555	1.298266	-2.091256	0.236079	-1.090822	-1.708301	-1.189249	0.275477	3.07341	2.867676	0.336496	1.620069	0.524081	-0.503253	-0.812866	1.024401	1.600538	2.182075	-0.272397	1.097272	-0.124429	-0.393551	-1.076345	0.403058	-0.861818	-0.59758	-3.160089	-0.519602	-2.836805	-1.893317	-1.971257	-1.19276	2.374924	1.298433	-0.489634	1.060428	-1.726575	-0.069744	-1.236694	0.102884	3.521101	2.09097	1.051654	1.988316	-0.27154	0.485102	-0.246024	0.384435	-0.086464	-0.848853	-0.684946	-0.571687	-1.892608	-0.776645	-2.065848	-0.983603	-3.229894	-2.926666	-4.678015	-2.506361	-4.421177	-2.921207	-4.241549	-3.726334	-0.255576	-1.114886	-2.583075	-1.605896	-4.099624	-1.809197	-3.385834	-1.71468	3.66968	1.06697	0.928026	1.567422	-1.875197	0.959709	-0.307722	0.314039	2.483561	-0.55719	-0.161432	-0.098838	-2.235763	0.201642	-1.94107	-1.622734	-2.197698	-3.403606	-2.059091	-2.70642	-2.8901	-1.821671	-3.857859	-3.490603	3.92095	2.382363	0.632307	2.154161	-0.756119	0.587972	-0.062633	0.715364	-2.359323	-3.349473	-4.464911	-3.444217	-5.148093	-3.101753	-4.621099	-3.883798	2.100006	-0.343742	-0.60194	-0.755955	-2.731868	0.493581	-1.331496	-0.938207	3.788511	0.516838	0.730258	0.632981	-1.667474	1.60656	-0.477513	-0.211336	0.473157	-1.979211	-1.050145	-2.058748	-2.862424	-0.95104	-2.411273	-2.247008	-3.606855	-5.046433	-6.241473	-4.909401	-5.854383	-3.951716	-5.882897	-4.197464	1.696115	-2.341427	-1.66113	-1.505072	-3.219461	-0.927191	-2.472519	-1.709123	2.070495	1.437612	-1.449222	2.061438	1.822676	5.501132	-1.351773	0.138628	3.935959	0.37501	0.114698	0.562665	-1.206738	2.000642	-0.358928	-0.16529	0.350398	-2.394591	-2.154001	-1.636917	-2.129026	-0.555182	-2.769192	-2.579828	1.659846	-0.290715	-1.312698	-0.35629	-2.230249	0.511132	-1.599856	-0.83783	3.822844	0.246306	-0.203369	0.484041	-0.704019	1.845461	-0.350352	0.854119	3.034194	0.396476	0.309394	1.564888	-0.103371	1.773936	0.087188	0.622466	-2.651818	-2.531513	-2.346667	-2.502937	-3.476055	0.734072	0.138581	-1.326021	-0.67975	-1.082411	-1.001486	-2.234211	-1.194688	1.847536	0.734479	-0.709643	-1.595718	-1.776729	-0.59235	-2.055564	-1.597507	0.11746	-0.82309	-0.008333	-2.648078	-3.990189	-3.969858	-3.479839	-5.829009	-0.028012	-1.343248	-2.297979	-1.088912	-1.879605	-2.105826	-3.38237	-3.522097	1.485766	0.10001	-0.786322	-0.347215	-1.256162	-1.262354	-2.820246	-1.791248	1.644874	0.486599	0.091729	-2.327876	-2.258383	-1.841664	-3.14561	-3.224984	-0.844401	-1.99419	-0.740848	-4.261109	-5.866989	-5.181469	-7.253337	-8.651179	-2.304252	-4.887229	-5.095935	-2.733053	-3.529483	-4.487667	-5.866293	-7.114573	-0.44569	-1.716865	-2.270252	-0.338517	-1.180742	-2.32371	-3.607569	-3.409572	1.549689	0.866589	0.206276	-1.674055	-2.607471	-2.860028	-4.36719	-4.497002	-0.517749	-1.091856	-0.57914	-3.983345	-4.938523	-3.453233	-5.255984	-6.374057	-2.818643	-3.446657	-1.757641	-0.487209	-0.926953	-1.892178	-2.682328	-2.318961	1.974174	0.938696	-0.056342	-4.910367	-5.60757	-6.153609	-8.560128	-9.800444	-2.066784	-4.582221	-4.391308	-2.043082	-3.179076	-3.903229	-5.594027	-6.792869	-0.005532	-1.121196	-1.295559	-1.125305	-1.949844	-2.898573	-4.57595	-5.316175	0.657296	-0.123936	-0.25477	-3.348574	-4.359721	-4.546856	-6.200605	-6.72743	-2.207284	-3.160996	-1.566676	-6.246624	-7.079831	-7.42064	-9.685624	-11.05377	-4.121131	-5.890094	-6.320331	-3.502907	-4.207558	-4.373079	-6.942612	-8.630684	-0.970636	-2.458096	-2.311877	-1.488136	-2.453502	-3.297592	-5.030392	-6.269523	0.948194	-0.415816	-0.042768	-1.842197	-2.198995	-3.42378	-4.281576	-5.808129	0.29898	0.049695	0.063318	-3.561395	-3.599596	-5.019414	-5.297812	-6.849863	-2.094179	-2.736217	-1.327271	-3.219418	-3.452834	-4.105284	-5.76574	-7.697686	-0.70375	-2.033224	-2.48479	-1.737159	-1.395082	-2.84493	-3.743401	-5.780715	0.804887	0.287272	-0.643432	-1.735302	-1.378245	-2.976217	-3.394711	-6.081038	1.226812	0.021232	0.614156	0.180493	-0.535028	-1.053002	-0.955455	3.103881	-0.343771	-1.401127	-0.493764	1.784141	-1.204466	-0.298922	-0.628487	2.895636	-0.368191	-1.576634	-1.12721	0.235022	-1.801414	-1.299018	-0.959365	0.987125	-0.79028	-2.649145	-1.367317	-0.067072	-1.561857	-1.381825	-1.885902	1.243794	-1.021513	-2.595975	-2.144215	1.527591	-0.483362	0.156295	-0.264554	3.273326	0.06119	-1.010644	-1.43854	1.735055	-0.923707	0.241305	0.299957	3.40916	0.243249	-0.613227	-0.347007	-0.927494	-2.93156	-2.156219	-1.888234	-0.272552	-1.297398	-2.483409	-2.178091	-1.434896	-4.095218	-2.60449	-3.23277	-1.903664	-4.176996	-4.256908	-4.500882	-1.097656	-2.163092	-1.277327	-2.768004	0.637809	-1.504253	-2.24841	-2.639951	1.613949	-0.113212	0.818415	0.41784	3.817467	0.46592	-0.269026	-0.146353	-0.808456	-2.237213	-1.679889	-1.688459	1.043957	-0.655969	-1.802953	-1.44613	-2.246964	-4.842966	-3.406513	-3.803916	-2.904867	-2.932399	-3.422949	-3.829811	2.619685	-0.216332	1.027166	0.220416	3.958668	0.30326	-0.23361	-0.102935	-3.744664	-3.988584	-2.2181	-4.138057	-2.118138	-4.107252	-4.855056	-4.535713	-0.719034	-1.425748	-0.388155	-1.090765	2.125037	-0.927899	-1.862759	-1.37304	0.022758	-1.026712	-0.03764	-0.151799	2.748017	-0.112341	-0.8993	-0.27091	-2.753686	-4.050364	-2.881311	-2.629077	-1.36292	-1.820181	-3.249782	-3.027011	-6.179812	-6.186725	-4.830526	-5.826231	-4.091343	-5.466308	-6.387202	-5.907998	-2.716006	-2.712958	-1.137492	-2.122571	0.586979	-2.185296	-2.935519	-2.436494	-0.784629	-0.109783	0.574832	0.479494	3.492598	0.001881	0.262522	-0.198147	-0.726072	-1.261662	0.081417	0.910924	2.397576	0.288357	-0.027563	0.085459	-3.605812	-3.434668	-2.791569	-2.601825	-1.605763	-2.052425	-2.566178	-2.71396	-2.029067	-0.607401	-1.049317	-0.868129	1.332034	-0.972748	-1.085334	-0.270071	-0.048324	0.713068	1.74256	0.7006	2.744245	0.124957	0.156794	0.913929	-0.427888	0.082566	1.146111	0.968669	2.692218	1.270466	-0.184586	1.090551	1.190036	0.034563	0.867361	-0.784565	1.824447	1.792368	-0.684038	1.023656	1.078772	-1.149848	0.982304	-0.053075	2.320997	1.413569	-0.177009	0.350708	0.799103	-1.12442	1.086435	-0.153628	0.887298	0.575948	-0.42224	-0.747068	0.546291	2.525035	1.38767	-0.460863	0.230849	0.868327	-0.625846	2.260227	1.592766	-0.028469	1.210399	-0.47682	1.857407	0.785609	1.919237	2.037265	1.775863	-1.074189	1.460527	0.095489	2.141351	0.920932	1.609649	1.332625	0.072258	-0.96288	0.482926	-0.004874	-0.457176	-1.339988	0.226494	-0.159724	-1.039253	0.422877	-1.149361	-2.189599	-1.539133	-1.413659	-0.971977	-0.190351	0.106061	-0.878889	0.204867	-2.522023	-0.515971	-0.219058	0.22533	0.600781	2.45101	0.622566	1.80423	0.326717	2.746693	1.377003	3.085103	2.021677	-0.195861	-1.595528	0.64312	-0.703611	0.301005	-1.274817	1.446802	-0.001538	-1.773731	-2.194426	-0.359216	-0.633099	-1.477624	-3.211663	0.723893	-1.900467	2.085642	-0.193876	1.331769	0.317403	2.24428	1.57286	1.87627	1.565693	-2.472629	-0.810643	-1.415021	-4.033075	-3.298846	-2.14111	-1.071825	-0.640572	0.778217	0.29206	1.986525	-1.119462	1.738392	0.21958	2.972865	1.766779	1.095971	-0.215583	2.426526	-0.503172	2.119994	0.148313	3.823027	1.202407	-1.930778	-2.165837	-0.471177	-2.013984	-0.850518	-2.841282	0.610851	-1.005551	-3.782124	-2.886176	-3.041417	-5.023641	-2.856418	-3.685082	-3.105653	-3.152959	-0.648152	0.005653	0.840085	-2.21608	0.489106	-0.809508	0.991123	-0.071876	1.20561	0.62674	2.87377	-0.804162	2.964103	0.770274	3.568141	2.279679	0.50877	0.550899	2.121178	-0.842971	1.935371	-0.265463	3.098839	0.915899	-2.096935	-1.924645	-0.753334	-2.034727	-1.073108	-1.857359	-0.132894	-1.926396	-0.381168	0.881071	1.398937	-0.756476	1.837627	0.501308	1.068016	0.351205	1.953885	0.923973	3.44154	-0.156037	2.723948	1.912846	2.972335	1.736024	0.777112	1.080514	2.674712	0.116619	2.280029	1.39993	2.436018	1.286057
14	2.824281	6.138142	5.579826	3.924854	5.23717	3.557775	6.315974	4.679983	2.901035	5.897242	5.151173	3.553149	4.468812	4.069976	5.651405	4.114795	2.941248	7.239735	5.097017	3.943847	4.417383	5.192376	5.91058	4.165405	3.485258	5.071166	5.451548	4.358261	5.137901	4.096018	5.957074	5.562762	4.038187	6.859253	5.977212	4.635039	5.337435	5.270689	5.808924	4.928098	3.639222	6.85843	5.121644	3.728795	4.616849	5.343734	5.705407	4.357661	4.497728	5.567813	3.415843	2.626224	3.013963	4.652074	5.96872	4.770235	0.439178	2.343573	2.280481	1.483979	2.409135	1.954424	3.777962	4.018341	3.594504	4.943851	5.532257	4.844129	5.005991	3.792485	5.674245	5.925492	4.171965	7.676396	5.993512	4.372661	5.787793	6.174119	6.451265	5.439872	4.726621	6.958951	5.737581	3.917114	4.939477	6.3728	4.837701	4.971542	1.546715	2.628591	1.536189	0.61544	-0.398113	1.684303	2.458192	1.1711	3.565453	7.154422	5.24602	4.338405	4.824489	5.299871	5.818999	4.799313	2.165331	3.838603	3.079563	2.934427	2.949315	3.650877	3.94168	3.888795	5.3285	7.393467	6.385668	5.883862	6.443453	6.843689	6.7105	6.688728	4.853899	8.410879	7.310696	6.366983	6.483519	7.956247	6.800029	6.025214	4.548757	5.402637	3.083996	3.066664	2.931708	4.494813	4.361521	3.743939	0.180817	0.64368	1.140006	0.275629	1.122024	2.239678	0.334152	1.132404	3.963274	5.998253	5.096937	5.869762	4.785064	5.976388	4.670298	4.600776	5.738272	8.335728	7.081292	6.911076	6.873122	7.599297	6.31194	5.808629	4.512364	8.050961	5.747478	5.200835	4.539591	6.374224	4.856455	4.217243	1.762929	2.721615	2.410065	1.684211	-0.141459	2.552911	1.022326	0.083055	1.226171	2.247908	1.523049	2.515693	1.853467	1.96546	1.740715	1.520256	1.005641	1.696017	0.833436	2.112828	1.527132	3.846438	1.385317	0.58861	1.109962	1.331793	1.018305	0.877501	1.032708	1.909438	1.531167	0.67731	3.545647	4.976063	4.116379	4.419591	2.361506	5.029878	8.082001	4.627812	3.580848	4.60268	2.517737	5.044201	1.634786	2.790849	7.668496	4.985099	4.088672	4.638211	5.14659	4.951699	3.140604	3.428588	7.173733	5.463894	3.833492	5.287471	4.462062	5.04296	2.964481	6.196612	8.808754	5.397526	4.399712	4.887134	3.83959	4.650547	1.68537	5.008928	8.319404	5.783404	4.085207	4.660394	4.941585	5.016232	3.098068	3.977296	8.496814	5.676951	4.855889	4.103194	5.597875	4.226054	2.004479	1.594099	5.343155	5.229786	1.041214	2.013057	0.74525	3.332086	-1.351969	4.436649	5.449801	3.639169	3.79965	5.614669	4.262982	4.316516	3.090303	5.840096	8.578091	6.052269	3.849066	5.857111	4.386083	4.041334	2.642886	4.734912	8.697355	6.382164	4.287679	5.705901	5.000943	4.237977	3.662755	3.640407	8.363271	6.636081	-1.125233	0.887483	3.676921	1.423365	1.996227	0.150049	2.773608	0.929066	2.860014	4.415322	3.246186	4.487801	1.502779	4.452425	8.739981	5.842215	2.168745	3.803319	2.735599	3.858502	2.889293	5.933053	8.417672	4.954444	4.477095	6.82153	4.755558	4.722178	3.542742	6.218534	9.019356	7.196692	4.481487	6.965332	5.232804	4.891418	4.902915	6.175618	9.220746	7.947939	3.306097	4.460058	3.132912	2.514289	3.281468	2.594889	4.949835	5.910591	0.080642	2.018086	0.055059	1.680356	0.076144	3.383094	4.449312	2.707096	4.137279	6.3816	4.084793	4.969253	3.622721	6.848104	8.985294	7.056264	6.069702	8.939056	5.497582	5.966261	5.539405	7.66557	10.82714	8.555749	5.166293	6.421959	4.929767	4.837911	5.59924	5.23944	8.976276	7.28974	1.121312	1.348326	0.854356	0.10794	2.491921	0.375151	3.647834	3.277468	1.161709	2.818176	1.879867	2.292058	2.2899	3.776676	5.588022	3.238852	1.016713	3.283859	1.857921	1.253016	2.495271	3.344921	5.727129	4.210054	1.36061	2.715748	1.019936	1.139215	2.417689	2.237651	5.078303	3.165973	4.323142	4.069506	5.910095	3.662137	2.186097	6.168646	2.321403	2.176027	3.645758	2.290698	4.866735	4.091451	1.513189	5.912026	1.306777	1.924971	3.012627	3.377698	5.100494	3.71773	2.73385	5.26246	1.259883	2.692332	4.789989	4.639187	6.10831	3.481031	2.38809	6.424842	2.734698	2.400848	4.200055	3.48972	4.795276	3.940684	2.345454	5.205308	1.126847	1.48315	2.916005	2.842941	3.764509	3.756801	2.089049	4.058141	1.337208	1.871465	1.638919	1.671643	2.97255	2.939121	2.306077	3.064404	1.026529	1.95542	2.340222	2.977819	3.922254	1.216167	0.987148	3.662058	1.12402	0.665665	4.057863	3.420908	4.912892	3.592966	1.69636	4.70743	1.203678	1.044642	3.27438	3.470081	3.420953	4.280402	1.782484	3.366098	0.673373	1.079912	2.594268	2.783954	2.817655	3.815955	2.347472	3.144211	1.696623	2.579421	-0.775832	-0.858559	0.457414	1.288207	0.732939	0.008338	-0.474034	-0.107306	3.568142	3.155098	4.854377	4.140798	2.024493	4.268939	0.838196	1.690596	2.820194	2.551966	3.799811	2.443403	0.907952	3.35288	0.910572	0.300413	4.020929	3.969688	3.834119	4.755897	2.101849	4.036396	1.839722	1.30171	3.565046	3.647505	3.251131	5.22003	2.255281	3.251639	2.003669	2.506953	1.310934	1.525547	2.486056	3.878684	2.120965	2.010103	1.55042	1.69931	1.430907	1.543699	2.266957	1.160106	0.063344	1.834291	-0.039069	-0.90505	3.983037	3.777653	4.037345	4.684161	2.364404	3.997768	2.892373	1.21592	4.567564	3.922877	3.902239	5.855794	2.97698	4.776569	3.064477	3.610863	2.612237	3.944913	3.00493	3.851471	3.324211	2.438837	3.319639	2.869133	-0.411257	-0.133092	-0.218971	2.110854	0.750183	-0.252255	0.50483	0.107142	1.602846	1.058471	2.022231	2.140084	0.738014	1.268591	1.725963	0.045869	2.264999	1.000056	1.935465	1.514683	1.223675	1.140765	2.595877	0.241454	0.918438	0.465894	1.327864	1.740867	0.524715	0.281241	1.228603	-0.133393	4.658342	0.727311	1.755955	5.857805	2.449409	-0.267347	-0.403984	3.030481	4.182139	1.111023	1.710389	5.62247	2.882192	0.608228	0.867356	3.479151	5.936927	2.624046	1.889229	4.211705	3.443733	1.898232	1.885511	3.855544	5.046892	1.449423	1.619768	5.132315	2.883561	-0.604605	-0.749744	3.648252	4.437517	0.751298	0.874778	5.052336	1.739241	0.170105	-0.583291	3.785006	5.114254	0.919143	0.743944	3.639373	2.001019	0.870729	1.044385	3.534984	4.3504	1.867624	1.149657	2.858092	2.263535	2.002193	2.14981	2.996475	2.624616	-0.737883	-0.602536	2.035461	0.787426	-2.448284	-2.042017	1.820963	4.893719	0.743146	0.645319	4.612481	1.821793	-0.80764	-0.858798	3.609237	4.828085	0.243517	0.224914	4.124797	2.340491	-0.030949	-0.012867	4.477579	4.628275	0.808832	0.345584	2.454671	1.693081	1.125395	1.010749	3.163164	1.620154	-0.381533	-0.71969	0.547242	-0.682609	-0.030995	-0.239604	0.192837	4.771167	0.080501	0.637677	4.199862	1.865145	0.044527	-0.1227	3.78645	4.135812	-0.082359	-0.324551	2.98814	1.242716	-2.27944	-1.573765	2.586296	6.055876	1.726208	0.859129	5.395254	2.594306	0.315213	0.619238	5.167615	6.100962	1.479784	0.525621	4.531206	2.549956	1.893426	1.839178	4.949161	3.950953	0.82614	0.101533	1.990272	1.102335	1.433881	0.977677	2.673554	1.305208	-1.404656	-1.978055	0.273355	-1.406185	-3.585533	-2.720869	1.30615	6.297505	2.818251	1.91107	5.877295	3.464903	0.455928	1.091515	5.141153	8.090671	3.384596	2.642906	7.183861	4.373777	2.626909	2.952746	6.230567	5.828258	2.460654	1.31317	4.411953	2.8896	2.109689	2.383952	5.078892	2.024183	-0.012433	-0.826097	0.855608	0.045801	-0.197339	-0.063211	1.332118	3.797454	0.662217	0.178694	3.1086	0.853377	-1.918885	0.176183	1.926954	3.661359	0.70778	-0.071717	2.485467	1.033251	-0.857833	0.316121	2.437961	3.11703	0.315316	-0.62522	1.551889	1.003762	-0.923792	-0.14453	2.309019
15	6.868915	7.433406	5.129275	1.901434	3.241103	3.942961	3.292547	5.054159	5.931082	5.638692	5.795557	1.181803	1.254564	0.941581	3.269128	5.554888	5.791818	6.025424	4.775333	1.350208	1.651159	0.42488	2.238202	4.372326	5.963346	5.649909	3.671717	1.53958	2.59338	3.12998	3.167464	4.75379	4.247089	5.609023	4.86693	1.632787	1.258967	1.84321	2.943474	5.038301	4.481182	5.346831	5.12432	1.459957	0.887883	0.280582	2.811818	5.330418	2.1785	2.682036	2.106178	1.525806	-0.426404	-0.033438	1.880492	3.310881	3.708947	2.584968	2.14018	0.322287	-0.581796	2.735642	2.479964	3.447	3.842297	6.253772	4.667163	2.541728	1.41103	2.814014	3.91292	5.292584	3.095756	5.445076	4.648738	2.169191	-0.263523	1.066841	3.095695	5.146444	2.528965	3.524466	3.458211	1.923082	-1.042883	-0.783258	1.547287	3.565488	-0.440397	-0.64016	0.85177	-0.988157	-2.380119	-1.892006	1.207393	-0.764394	4.432095	4.805521	5.141065	1.863204	1.496508	1.052925	2.990906	5.081764	4.339461	5.96413	4.219509	2.922066	0.762384	3.894215	3.505111	5.233092	3.798365	7.625447	4.972283	4.08374	1.281492	3.457239	3.986905	7.234409	3.04838	5.286532	4.284	3.285146	0.405697	0.85441	2.595575	6.000948	1.090876	0.934398	3.70048	0.418326	-1.717564	-2.815808	-0.009098	4.29653	0.527852	3.497922	1.226068	0.535552	-1.857671	0.929808	0.537721	1.570801	5.941526	9.556171	6.467775	6.37512	2.61105	6.084971	5.392189	9.328681	4.784448	8.604745	5.278657	6.173117	2.013418	4.33471	4.60828	9.291364	3.246346	5.294471	4.362226	4.689751	0.417996	0.697472	2.510812	6.707704	-1.374359	-1.435385	0.407627	-0.921812	-2.615525	-3.938698	-1.837456	1.098869	5.55142	9.433642	7.087703	7.581646	3.923486	5.470706	5.486842	10.064478	5.496977	8.143896	5.607967	6.701312	4.012317	4.069971	5.327949	9.533844	4.100357	6.087959	5.709979	5.50262	2.707499	2.130812	3.435438	7.844514	3.221843	2.565006	8.469464	6.021919	2.941534	2.752395	4.818182	5.82158	3.318174	1.909256	8.676311	6.360359	3.14673	2.632756	6.050375	6.753718	3.085837	1.340028	6.671546	4.599715	2.722295	1.486598	6.316445	5.779654	2.593636	2.617174	7.40599	6.369385	2.655885	2.911704	5.414152	5.088191	4.510863	2.252965	8.65774	7.881173	3.81816	3.51117	7.255423	8.025093	3.258534	2.215967	8.10472	6.505406	2.970388	3.056575	6.71144	7.717521	0.993971	0.60095	2.926718	2.316531	0.56394	-0.357395	4.627415	3.359481	1.731552	0.282663	3.106839	3.240126	0.002479	0.873501	2.340914	2.221573	4.996702	2.919607	7.252665	7.517973	3.231492	3.258759	7.824935	6.507038	3.758027	2.446987	6.394504	7.389897	3.14728	3.389739	6.817518	8.519938	1.038517	1.690113	3.731225	3.682968	1.591255	1.437979	5.727448	5.470441	-2.058774	-0.872651	0.015178	-0.673003	-1.985563	-1.874544	1.053331	0.045847	3.509555	2.338768	8.432237	6.758351	3.285468	3.251761	6.737009	8.014918	3.145211	0.789781	3.80751	3.738883	1.09386	1.112584	5.214767	5.135826	6.84971	3.471622	7.649536	8.737925	4.266761	4.7672	9.703655	10.257227	3.811407	3.134709	4.755936	5.797383	2.825188	3.376456	7.0972	8.398832	1.091237	1.854399	1.699708	1.694275	-0.106886	0.792048	4.071288	4.446778	-0.08206	-2.59857	-0.268072	-0.02157	-2.430743	-1.642091	1.67697	-0.383327	7.518899	4.012804	5.904973	7.46932	4.55096	4.760938	9.611277	9.156035	7.129238	4.356691	6.364415	7.915627	5.09024	5.392754	9.944638	10.952557	3.880892	2.711435	3.363657	4.080128	1.978838	3.427329	6.686332	7.800742	-1.824523	-2.054217	-2.123995	-0.78541	-2.752042	-1.476592	-1.246918	0.678274	4.437449	0.01959	2.09647	2.532558	1.395423	2.314723	4.812445	4.430131	4.439324	0.451059	1.946782	2.732696	2.178761	2.349038	4.026865	5.220802	2.939505	0.428206	0.21559	2.586636	1.146019	2.064129	2.545493	4.843208	3.181322	8.072974	3.963249	8.461761	6.3496	6.700754	7.970063	2.140476	0.855943	8.582583	4.550423	8.755696	6.490041	4.804762	8.053214	3.498395	-0.437127	7.543138	4.540627	8.452111	5.372945	4.909592	7.417968	4.210428	1.763201	6.606854	2.131759	7.574504	4.972287	3.706012	5.592517	1.049481	3.289113	8.867667	4.389542	9.94248	6.968574	5.963967	7.76862	2.885861	1.447038	8.168962	4.70681	10.09699	6.465791	5.390347	7.230937	3.683033	-0.898753	3.455855	1.681712	5.358322	2.354304	2.317518	3.024368	2.194576	2.088932	4.73163	2.693604	6.048967	2.758371	1.052678	2.276271	0.282307	4.09098	8.193012	3.477291	9.799152	6.658129	5.43456	7.425186	2.875738	3.06523	8.165385	3.488672	10.567269	6.479064	4.538678	7.159275	3.499135	-0.807888	4.907048	1.652203	7.435662	2.40377	2.717535	3.540613	1.800076	-3.134272	0.206817	-2.368164	2.037461	-0.944178	-2.167188	-1.969877	-0.574154	2.528629	8.319922	4.26822	10.233885	6.886897	5.167504	7.479387	2.696084	2.510747	5.816272	2.471392	8.121006	4.674034	2.734355	5.320597	1.7029	4.44392	7.979885	3.592309	11.887838	6.722391	6.370529	8.877977	5.539717	1.639492	6.881591	1.557382	9.156259	2.944315	6.469622	7.449196	3.741014	-2.768191	2.161818	-0.267392	4.938932	0.216451	1.141693	1.907083	1.289352	-0.238481	2.070822	1.544975	5.041461	1.740269	-0.192575	2.547559	0.543358	5.084226	7.62429	5.308998	11.986237	6.702827	6.934526	9.002203	5.316342	3.783901	6.870845	3.028612	13.342854	5.647133	6.157211	9.171866	6.422719	-0.237341	4.355192	1.817199	8.02236	3.630948	3.553136	5.388431	3.660644	-2.820926	0.866754	-1.332168	2.246472	-1.678593	0.305448	-0.843969	-0.099337	2.992341	5.953483	5.556908	8.883653	4.857021	4.994571	6.524723	5.574337	1.655753	4.140481	4.101321	7.839902	3.917719	5.034598	5.531978	3.755536	1.469115	4.317154	2.78485	7.50687	3.63696	4.998549	4.413613	4.366579	2.812069	4.084032	5.897604	4.740075	4.938682	2.872321	3.353112	6.554164	1.830585	4.919401	6.211913	4.955359	5.12397	1.615472	2.801493	5.510314	1.93636	3.796597	5.878133	5.137731	4.717836	2.111873	2.584668	5.342999	2.983297	3.948151	4.325848	3.145649	2.622769	2.344633	2.62282	4.894704	1.035065	5.477893	6.130043	4.774656	5.499516	1.912533	3.156629	5.606769	1.670804	5.517004	6.737652	5.126265	6.054985	2.092586	2.707475	6.084823	0.299941	2.176407	4.733464	2.947983	2.539429	1.400009	1.675219	3.621374	2.204636	2.132038	1.885248	1.235392	-0.77306	-0.265141	0.816365	2.198141	2.638815	5.793844	5.032211	5.423008	5.683894	3.372749	2.963603	6.193574	1.701444	6.553299	6.7657	6.057134	6.687305	2.71496	3.571457	6.757631	0.963028	4.505245	6.608222	2.918389	4.52739	1.35272	1.038213	5.035717	-0.950096	-0.700058	1.822577	0.138628	-0.291603	-1.606593	-1.326972	-0.093405	1.13676	5.52954	6.226516	4.578395	5.153045	1.03886	2.948939	5.63458	1.500916	2.402115	2.81935	1.56076	2.070314	0.62444	2.084378	2.639124	2.417893	5.083266	5.862501	4.609703	6.416511	3.900321	3.920188	6.947119	1.358216	4.59845	5.48613	4.127923	5.435913	2.280639	2.573538	6.622771	0.139106	1.821904	3.330378	2.00471	2.097597	-0.022759	0.523248	2.883349	-1.08406	-1.476601	0.498329	-1.817999	0.398847	-1.96244	-0.44504	-0.065083	3.704608	4.292606	6.147552	4.129651	7.108685	4.076893	5.179427	7.226799	3.522348	5.620894	5.946473	5.099494	8.427215	4.304226	4.938931	9.055504	1.897569	3.31144	5.56866	3.802608	5.264991	2.209526	2.872844	5.392696	-0.754196	-0.226244	1.607507	0.527353	0.99623	-0.767738	-0.601588	0.459361	3.028498	2.987354	5.523318	3.595486	9.441636	4.590165	5.731641	7.210446	2.994378	3.833398	4.759071	3.143907	8.115358	4.134243	4.150928	6.061064	3.930426	4.635094	5.787326	3.97084	7.290659	4.555629	4.55291	5.501188
18	5.641448	3.581637	6.814377	4.201167	6.832424	6.255273	7.642355	4.943502	4.260398	3.639434	6.02669	4.146172	7.025779	5.10825	6.486882	4.375522	4.239152	2.391122	6.22282	3.741586	6.381912	5.189234	5.198252	5.109262	4.960484	4.13164	7.93942	4.044132	5.859302	5.37281	6.952806	5.550432	5.535664	4.308346	6.819234	3.876915	7.185304	6.023262	7.605899	5.311604	4.736462	3.824514	6.160923	4.085602	7.480481	5.928218	6.94326	5.40692	2.961815	2.688871	3.924644	1.734983	3.803156	3.863504	4.454036	3.765119	3.097885	1.94873	4.210044	1.34846	2.658827	3.430807	3.928315	2.67111	4.599335	3.969394	6.050049	2.843064	5.890112	5.594843	6.795434	4.519093	5.515839	4.1689	6.045637	4.196046	7.041213	6.373052	7.297653	6.623936	3.544036	3.2265	3.95611	2.502779	5.839914	5.114501	6.077642	4.315797	-1.559595	0.463951	-0.529915	-1.205444	-0.337619	-0.165285	0.02997	-0.725492	5.784658	4.154998	6.386282	4.498721	8.13275	6.233416	7.560092	5.692784	2.716127	2.48332	3.556813	0.537384	3.633375	2.804934	4.229952	1.934787	4.328772	3.292675	5.429266	3.695459	6.07266	5.768252	6.591416	5.068204	4.134501	2.823647	4.123291	3.001899	5.492076	4.675482	6.193311	4.322163	-0.127115	-0.472885	0.806185	-0.069495	0.987275	-0.450399	2.918359	0.606885	-3.283723	-2.745821	-1.699378	-4.283457	-1.73006	-3.385273	-0.797739	-3.617627	3.95784	2.605846	4.358431	2.490107	5.357002	4.082376	6.437343	3.694252	5.102588	3.011686	4.812171	4.273366	6.802545	5.421434	7.699048	5.724127	2.076259	0.442668	1.942489	1.382607	4.016598	1.601436	4.971775	2.37609	-3.871352	-4.447963	-3.854793	-4.107509	-2.772791	-5.259971	-0.456318	-3.750676	-1.104582	-2.217371	-1.161487	-2.054093	1.260566	-1.197338	1.756191	-1.979148	0.402304	-1.122464	0.241581	0.340221	2.905646	0.466435	3.94753	0.518379	0.032376	-2.344857	-0.325539	-0.504951	1.479043	-0.804352	2.676087	-0.607942	13.794528	13.193191	11.634322	10.911751	12.390248	10.438761	12.64518	11.794254	13.9648	12.000825	12.156027	12.44127	11.40147	12.684692	12.747096	12.34433	12.512617	9.230199	10.215546	10.308152	9.822294	9.885573	9.701498	9.920454	10.983224	10.711446	10.596535	9.157467	10.167929	7.942934	10.964031	10.227537	13.961585	12.38204	13.570395	12.454213	11.789867	12.007233	13.358283	11.928732	13.693984	11.042631	13.271992	11.988696	10.047213	12.739708	13.594607	11.083201	8.358137	6.702605	8.202787	7.639493	6.833239	6.458072	8.360192	5.93584	7.727664	5.421632	6.228592	4.971836	5.255424	4.650744	6.481699	4.933778	11.586797	9.226286	12.357613	8.947879	8.278125	9.819405	11.26482	9.112727	14.881445	11.378352	14.455013	11.422873	9.991839	13.022541	13.635973	11.766322	11.596305	7.969605	10.50516	9.612169	8.381369	9.51951	10.615017	8.211038	2.265938	0.095633	3.614911	1.423287	2.170895	-0.844256	3.655282	1.819219	15.344487	12.979271	13.458609	13.413575	11.130212	14.242425	14.921746	12.345352	8.954904	5.589696	8.030557	5.289292	4.968478	5.489019	7.903193	6.27875	11.889771	9.427653	12.407978	9.304376	7.933105	9.769004	10.570495	9.460485	11.517053	8.38695	11.992544	9.935466	8.179302	10.079296	10.639626	8.44605	4.44548	1.507584	4.636931	2.196307	2.329949	2.44626	4.906903	2.043477	4.699431	2.121453	3.96522	1.468806	1.164921	2.036703	4.016943	2.558301	10.474538	8.499819	11.85746	8.6248	5.811764	7.498657	9.384987	7.608246	11.772754	8.324239	12.801991	10.501119	7.797026	10.076984	10.852791	9.111014	7.482436	3.57217	8.884136	6.60857	4.473048	5.524562	7.789386	4.753219	-0.948546	-3.307982	0.12289	-0.751313	-3.054486	-2.368201	0.47739	-2.611902	8.412395	6.392251	9.259692	6.940051	5.94786	7.210476	7.379291	7.039084	6.807516	5.337604	8.045524	6.269573	4.875701	6.397714	7.070891	5.621764	4.414982	2.553866	6.842822	4.394333	2.091584	3.658327	5.314931	3.118545	6.606433	5.416342	7.341582	6.66029	7.553085	6.187162	8.476907	5.919901	7.40765	6.431624	7.75772	6.700819	8.634424	6.859749	9.843705	7.452108	5.586856	5.545458	5.699362	4.706157	7.355816	5.19526	7.165195	6.059341	5.676914	6.296897	6.951011	6.987037	6.843919	5.592029	7.713871	4.782572	7.61865	6.831426	7.500071	8.623677	8.118877	7.832396	11.175919	8.734719	7.996939	6.496236	7.640296	6.934721	8.71626	5.843056	11.25337	8.595078	3.025933	2.527113	2.083098	2.597422	3.224188	1.928054	4.292989	3.621041	2.58297	2.045089	2.708055	2.228657	2.375269	2.644041	4.078559	2.481027	5.283576	4.400877	6.438092	5.853181	6.19923	5.249155	8.973051	5.57148	8.228715	5.593678	8.085404	7.650865	8.765465	5.679392	11.865409	8.684834	3.990176	2.718744	4.329562	3.960288	4.758434	2.786257	7.327905	5.249206	-1.089998	-2.451959	-2.217869	-1.699356	-2.185654	-2.394638	-2.250715	-1.254188	9.337481	7.094988	9.325302	8.684999	10.385839	7.135863	12.651648	9.575458	1.337668	0.953049	2.530977	1.58436	2.088092	1.879502	4.462814	1.521566	6.329835	4.40212	6.47099	6.393604	6.601597	5.400013	10.650421	7.095481	5.497241	3.773064	5.508063	4.75083	6.249937	3.226126	8.84046	6.258906	-0.41301	-2.139684	-0.678615	-1.366645	-0.748338	-2.875837	0.020406	-0.871439	-4.698657	-5.210459	-3.244175	-4.21311	-3.439589	-3.723516	-2.271336	-4.2831	3.593518	2.346863	4.481086	3.633119	4.155339	3.510406	6.905613	3.678815	7.101346	4.755696	6.176231	5.708906	7.189309	4.917164	9.22545	6.601259	3.074387	0.863142	2.451139	1.122384	2.715097	0.682244	5.287118	2.656766	-6.6215	-9.048426	-6.567642	-8.033077	-6.985	-9.181271	-6.36262	-8.035572	-1.737158	-3.26083	-1.160626	-1.263554	-1.496292	-1.98205	0.387656	-1.605751	0.52573	-1.075941	1.017257	0.530832	1.553235	-0.053405	2.840825	0.844286	-1.29214	-3.413191	-1.275538	-2.057078	-1.193376	-2.785291	0.370061	-2.155722	8.492212	11.792869	10.334448	9.74514	11.722364	8.915963	9.990154	10.763713	8.183406	12.014414	9.691968	9.855714	12.152315	9.187873	9.871447	11.4915	5.684372	9.421567	6.95212	8.686621	9.846366	7.528287	6.89942	8.775885	6.743316	9.37359	8.134408	7.718006	8.897592	8.156477	6.753323	8.168649	9.318984	12.146335	9.639467	8.961413	12.589587	10.190014	9.969796	10.665778	8.037587	10.712339	8.512201	8.569741	12.265548	9.756944	9.008123	10.43371	3.923813	5.967195	4.002302	5.474696	5.76758	5.350316	3.87901	4.313987	4.190849	5.709455	4.800477	3.369451	5.310805	5.961973	3.038231	3.588211	7.866819	9.696604	7.286514	5.729839	9.361562	8.064803	6.409829	7.681988	9.508237	11.278166	8.89985	7.739941	11.915756	10.419349	9.460029	10.408823	6.075807	9.026303	4.572744	4.226999	6.374387	6.22471	5.443573	5.69664	0.058573	1.850928	-0.355631	0.851501	0.741914	1.934943	0.061683	0.04204	9.828532	12.424314	9.925914	9.897697	13.812277	10.851951	10.625808	11.823581	4.48636	5.289363	4.908224	3.344076	5.395039	5.574725	3.631327	3.835197	8.506898	10.345153	8.136743	6.040181	10.017056	9.627888	8.434226	8.28935	7.338052	9.316968	6.494315	5.428995	9.49285	8.488495	7.616313	6.931763	0.881805	3.02904	0.249521	0.918706	2.71176	2.027041	1.342772	0.257316	1.473157	0.515343	0.526876	-0.713112	1.690064	1.103477	0.902966	-0.245775	8.191731	8.589643	6.992972	5.524088	8.427787	7.803991	7.937287	6.702308	9.196193	11.028118	8.059153	6.566487	11.079784	9.62069	7.618163	7.440407	4.752336	6.055086	3.301359	3.166668	6.06034	5.7924	4.884136	2.891235	-2.636876	-2.146987	-5.170574	-3.295269	-0.920904	-2.315073	-2.285151	-6.190109	5.015179	5.106648	3.739355	2.627776	4.843094	4.723468	5.190631	2.321258	5.57182	6.166011	3.686686	2.915308	5.264868	5.232749	6.217256	2.305077	2.371589	3.428272	1.604385	-0.049354	2.44294	3.867448	4.129657	0.184895
20	-2.771804	-2.680429	1.772629	-5.098445	2.370056	-2.541404	2.839795	-4.285609	-4.311201	-4.515768	0.874747	-6.937952	1.784521	-4.515525	3.488833	-5.024352	-1.982412	-2.732828	0.457368	-6.426547	1.989791	-3.95774	2.647826	-1.530554	-1.018128	-0.634444	1.079322	-2.89221	1.709292	-0.921056	1.47358	-2.112226	-5.963979	-4.633883	-1.633244	-8.351191	-0.74271	-5.546649	1.817428	-5.313387	-5.122867	-4.550831	-1.479856	-8.225933	0.241833	-5.723407	1.896765	-4.458357	-2.420117	-0.898267	-0.674317	-4.043915	0.641491	-3.89491	-0.043423	-1.366563	-1.177258	-0.98035	1.220468	-0.723795	-1.282084	0.296886	1.037269	-2.255049	-4.831136	-3.800286	-2.720314	-6.372616	-0.610045	-4.645032	-0.037497	-4.947906	-7.722696	-4.430608	-3.993332	-10.194378	-1.991354	-7.491117	0.327561	-6.197794	-4.942272	-3.998878	-3.112416	-7.226563	-0.530126	-6.075505	0.014012	-3.915877	-1.692816	-1.345134	-2.40949	-2.443943	0.399104	-2.878859	-1.304716	-2.626795	-6.478485	-4.989692	-1.506328	-9.171055	-0.765193	-6.537247	2.384167	-5.481601	-4.109866	-2.908797	-2.000333	-4.371703	-1.861691	-4.023395	-2.291374	-4.818608	-6.541369	-4.718121	-4.314197	-8.179532	-1.490796	-6.39741	-1.326099	-6.507833	-5.943902	-4.471109	-4.470813	-8.339506	-1.37235	-6.35572	-0.938606	-6.395493	-4.21754	-3.57223	-3.444443	-6.085745	-1.90858	-5.077359	-2.495819	-5.333673	-6.670504	-5.950686	-5.12496	-7.511394	-5.246642	-7.666821	-6.196202	-7.380511	-5.573294	-4.516525	-4.552464	-7.193221	-2.746272	-6.348215	-3.6624	-6.923398	-5.887073	-4.515709	-5.283681	-8.381806	-2.097535	-6.028839	-2.288978	-7.470987	-5.771302	-5.267792	-4.443964	-7.495461	-2.519482	-6.212619	-3.732853	-6.743429	-5.257811	-5.176859	-4.499627	-6.473741	-3.889181	-6.071442	-4.14119	-5.264792	-6.750799	-5.879896	-4.724878	-7.504293	-4.937392	-7.60631	-6.036288	-6.603722	-5.169779	-4.163463	-3.104892	-5.848174	-2.807009	-5.094992	-3.82038	-5.146234	-5.497886	-5.37216	-3.955984	-6.407877	-3.623082	-5.241669	-4.170242	-5.005065	-0.221101	-2.603678	2.775696	0.743969	-0.767535	1.508072	1.038042	-0.131276	-1.148041	-4.142424	2.119018	0.099582	-2.795566	-0.089175	0.314393	-2.951242	-0.880577	-1.320165	1.788466	-0.272863	-1.303808	-0.736745	1.113589	-1.105639	0.458216	-1.258402	1.842034	1.192244	0.080738	1.226014	0.650032	1.323531	-3.007363	-4.290383	1.282575	-0.414197	-4.385224	-1.781021	-0.609553	-3.200884	-3.049339	-3.71676	0.672296	-1.127276	-4.634571	-3.372751	-0.139277	-3.501599	-1.314044	-1.192494	0.219651	-0.359295	-2.275699	-1.716395	-0.056402	-0.823678	0.799208	-1.772187	0.486806	0.876485	0.455593	0.864343	0.4951	1.934508	-2.924327	-3.230533	0.132862	-0.312914	-3.439235	-1.341115	-1.250021	-1.795838	-4.363806	-4.938544	0.151728	-1.225468	-5.656327	-3.844787	-1.237348	-4.400697	-3.391876	-3.343017	-0.949978	-2.25815	-5.088694	-3.664855	-1.027824	-4.057795	-0.762839	-0.933399	-0.803825	-1.501024	-1.856124	-1.647402	-1.195744	-1.141188	-3.170543	-5.095332	0.830518	-0.879936	-4.622713	-2.612737	-0.783706	-4.034497	-4.344169	-4.988315	-3.001025	-2.40792	-4.878016	-2.863973	-2.777978	-3.217045	-5.221535	-5.240279	-1.181135	-1.638552	-6.073647	-3.325773	-2.105864	-4.193902	-5.457246	-5.302303	-1.321152	-2.395816	-6.393305	-4.479112	-2.097372	-5.404251	-4.723504	-4.611489	-3.202707	-3.609093	-5.465938	-4.778976	-3.64937	-5.467853	-8.088653	-7.758169	-6.60002	-5.510463	-7.939346	-7.059425	-5.290769	-6.914801	-7.950098	-8.134744	-5.761045	-4.6931	-8.321084	-6.052658	-5.196929	-7.550125	-6.844744	-6.284448	-2.091055	-2.717108	-6.770696	-4.030176	-2.387712	-5.948834	-8.17834	-6.867301	-4.543557	-4.966523	-8.023811	-6.177041	-5.11361	-7.988867	-5.700538	-5.307005	-4.259749	-4.451799	-5.23107	-5.516635	-4.56039	-6.167426	-8.83425	-7.478446	-6.623706	-6.533071	-8.150687	-6.792872	-5.678644	-8.540804	-6.05872	-5.298002	-3.689774	-4.564564	-5.346407	-4.578467	-3.572722	-6.216935	-5.939651	-5.430033	-3.857557	-4.648252	-5.361264	-5.405962	-3.823843	-6.054767	2.446965	1.267664	2.367564	-1.330642	0.873233	0.242012	1.40231	-0.466672	1.271141	0.329437	0.486732	-3.074443	-0.18736	-1.18245	2.190654	-0.030212	-0.431161	0.934178	0.079215	-3.39889	-0.098121	-0.81717	1.758433	-0.319598	1.175531	0.347701	1.168513	-1.096605	0.951063	-0.409187	0.401759	-1.150721	-0.068267	-1.284217	-0.862611	-3.863441	-1.445805	-3.036519	-0.610779	-2.604873	-0.561487	-0.602265	-2.288859	-4.045202	-1.844883	-3.314416	0.117693	-2.37859	-0.811178	-0.049361	-2.355107	-2.660845	-1.19884	-1.437628	-0.310111	-0.683165	-0.194957	0.56177	0.913556	-0.498377	1.203985	-0.215344	-1.00533	-1.436653	-0.126282	-2.20438	-1.152815	-1.937012	-0.030772	-3.390106	-2.297396	-3.88135	-2.081144	-1.995798	-4.686462	-4.437325	-3.439708	-5.135102	-2.327525	-4.294657	-3.701439	-0.689615	-3.411453	-4.119272	-1.495503	-3.958478	0.029772	-2.68262	-1.86322	1.22528	-0.964528	0.424443	-0.6564	-0.526252	1.907786	-0.461717	0.172299	-1.650068	-1.897422	-4.746189	-1.830624	-2.838738	0.581137	-2.00443	-1.369142	-2.26722	-1.126249	-0.78809	-0.638489	-2.720161	-3.573142	-3.632156	-2.445904	-1.858926	-3.630563	-2.868713	-3.828439	-4.195259	-2.956692	-5.352211	-3.322872	-1.351627	-4.592005	-2.489391	-3.56931	-4.441156	-2.699229	-4.349967	-4.032073	-1.966045	-3.84418	-2.752461	-1.559942	-4.44004	-2.184791	-3.204368	-6.97746	-5.198471	-5.021037	-6.053753	-3.673564	-7.135088	-7.546572	-7.417403	-3.828903	-3.206876	-3.791505	-2.746007	-2.883	-4.373766	-3.691417	-5.39378	-2.789771	-3.145999	-4.340817	-2.170476	-4.040854	-3.035754	-3.248956	-5.019645	-3.665727	-1.831414	-3.870533	-2.540493	-3.221995	-2.83219	-1.372311	-3.558048	-7.358486	-5.491863	-5.853499	-3.192525	-4.101311	-5.186975	-4.660493	-5.558135	-7.32131	-6.255264	-5.118098	-5.754274	-5.126588	-6.075482	-5.563866	-6.402544	-4.272756	-3.192922	-2.941549	-2.316987	-2.446723	-1.653185	-2.171797	-2.29375	-6.330758	-4.090977	-4.948637	-2.588567	-3.595047	-4.093559	-3.041371	-3.254271	-1.363924	0.829279	0.529339	-1.092956	1.521352	1.187604	-1.50976	-2.68397	-1.696827	0.047306	-0.179989	-1.611448	1.172942	1.024633	-1.091193	-2.663617	-1.263374	0.578861	-0.203275	-1.363243	1.357918	1.074247	-1.351308	-1.603856	-1.131789	1.492779	0.169334	-0.012111	0.868793	0.903662	-1.574293	-1.969342	-2.934345	-0.868447	-0.758426	-2.220118	0.156828	-0.004246	-2.5518	-3.514583	-3.169381	-0.722761	-1.209416	-1.740828	0.492155	0.251287	-2.353251	-2.619252	-1.183488	-0.339056	-0.749138	-0.441192	0.327171	0.227575	-2.097619	-1.563575	-0.908384	0.879153	-0.62711	-0.52724	0.438665	0.993595	-0.869175	-1.73182	-2.473831	0.111822	-0.190915	-1.798006	0.314744	-0.666081	-3.129943	-3.496685	-4.259638	-2.02867	-2.045274	-3.054526	-0.799571	-1.60424	-3.794233	-3.269793	-2.741811	-0.950171	-1.198493	-1.891742	0.082343	-0.463999	-3.47122	-3.110501	-0.643481	-0.615885	-0.890505	-0.691369	-0.559131	-0.271136	-1.559707	-1.30031	-3.379265	-0.308614	-1.435215	-2.529395	-0.489925	-0.225696	-2.322354	-3.452546	-3.24065	-0.000571	-0.881924	-1.420489	-0.121456	-0.24548	-2.992977	-4.060801	-3.471128	-0.553725	-0.098363	-1.974912	0.015407	-1.235713	-3.440851	-3.478361	-3.375266	-0.968112	-1.022741	-2.041009	0.120703	-1.276279	-2.949158	-3.290507	-2.115972	-0.850646	-0.928346	-0.998757	-0.621686	-0.290815	-2.624697	-2.769569	-4.815477	-3.616591	-2.781634	-3.762469	-4.261376	-3.092897	-5.113971	-7.370811	-3.762548	-0.509401	0.403099	-1.309809	-0.075203	-1.807446	-3.001886	-4.045279	-3.452989	-0.114299	0.097068	-1.349625	0.767567	-2.314867	-2.017963	-3.215236	-2.652556	-0.842737	-1.536476	-1.302036	0.335553	-1.601497	-1.204391	-3.049335	-2.192216	-2.940482	-2.264974	-2.286313	-3.432806	-2.334383	-2.939981	-3.932874	-5.086724	-3.454791	-2.165275	-3.255738	-3.75094	-4.124072	-3.619565	-6.826334	-2.72302	-1.443621	-0.254267	-1.256391	-1.120393	-2.321028	-1.617555	-3.732701	-2.787628	-1.158026	-0.720808	-1.378792	-1.996834	-2.499548	-1.591966	-4.045215
21	1.953501	0.383373	2.756576	1.656832	0.936606	2.415349	1.659532	2.267146	0.188078	-3.233186	0.865127	-0.797154	-0.835889	-0.191004	-2.376657	0.509788	-0.847821	-2.609419	0.228134	-0.288965	0.249886	0.931201	0.579678	1.019422	2.979605	1.166635	3.20858	1.40334	0.340131	5.66186	3.771545	2.586191	0.317272	-2.898086	1.39932	-1.432923	-1.379153	-0.489394	-1.859392	-0.107429	-1.105963	-4.854877	0.007279	-2.608637	-2.270656	-0.411046	-2.464836	-1.312838	-0.668688	-2.525153	-0.558475	-1.098289	-0.5122	0.368204	-0.548237	-0.147738	0.974955	-2.183681	-0.092166	0.923251	-1.126793	1.145024	0.349073	-0.902157	0.382952	-2.325555	1.205312	-0.280035	-1.368081	1.625748	0.371826	-0.473291	-0.782985	-4.09555	0.034039	-3.268296	-2.890418	0.507097	-1.355369	-2.41821	-0.89881	-4.238294	-0.519855	-3.782636	-1.549009	0.702959	-1.55106	-2.063109	-1.343245	-3.175454	-0.966897	-1.691786	-0.736801	-0.834068	-1.403257	-1.201531	-0.571908	-4.770753	0.317048	-2.860261	-2.683737	-0.845071	-4.020833	-0.777443	0.155984	-4.255604	-0.90701	-1.212614	-2.366236	-0.63193	-0.930633	-1.632387	-0.257407	-4.205457	-0.555034	-2.672816	-2.967759	0.779852	-1.115638	-1.650665	-0.659371	-4.36147	-0.783947	-3.100036	-2.833317	1.63105	-0.744891	-2.013026	-1.53512	-4.092644	-1.413497	-3.921457	-2.276772	-0.487382	-1.358369	-2.411317	-2.076074	-5.169063	-3.096995	-2.24489	-3.964183	-2.661057	-3.526601	-3.428133	-1.062137	-5.176523	-2.085933	-3.083107	-3.439328	-1.505152	-2.545694	-2.984745	-0.775152	-4.496585	-1.243127	-2.935797	-3.05213	0.339524	-1.379165	-1.592279	-0.868436	-4.753447	-1.87403	-3.395264	-3.159087	0.118185	-0.677202	-2.244891	-3.140264	-5.121376	-4.095848	-5.228247	-5.122862	-1.673429	-3.480887	-4.194434	-4.318938	-8.220631	-6.524701	-4.289455	-4.719623	-4.051251	-4.721079	-4.639656	-2.296445	-5.279987	-2.794319	-3.553531	-3.813592	-1.422183	-3.177868	-3.140441	-2.238912	-4.104818	-2.973056	-3.596307	-3.831417	-0.742967	-1.782682	-2.987649	2.737876	0.973086	3.01352	5.050095	4.857528	2.267162	1.842908	0.504327	0.662944	-1.060789	0.508078	1.167099	2.363898	-0.301072	-0.867469	-3.087936	0.264731	-1.010946	-0.446355	1.405112	1.2101	-1.556192	-1.055659	-1.893759	1.856307	-0.621053	1.270655	4.623404	4.031266	0.370746	1.265481	-0.510456	0.471676	-1.786559	0.775559	2.088509	3.018755	-0.15967	-0.089009	-1.872948	-0.328799	-1.525681	-0.712806	1.257671	1.159068	-1.539577	-2.019334	-2.386072	-0.229708	-0.769706	0.024198	0.454004	-0.587324	-0.984436	-1.598872	-1.560671	0.289753	-2.858532	-0.195966	3.094542	0.904036	-2.051641	-1.275199	-2.814897	-0.453703	-2.316799	-0.025664	2.489932	2.104834	-1.183294	-0.692817	-1.917446	-1.022651	-1.705152	0.395306	1.153679	1.348805	-1.207485	-1.161077	-2.21269	-0.605289	-1.51889	-0.815724	1.33532	0.049675	-1.615174	-1.860144	-2.190347	-0.078143	-1.35984	0.567123	0.301477	-0.529445	-1.349072	0.015818	-1.326879	-0.078913	-1.972921	-0.306694	1.185022	2.665652	-0.625646	-0.857465	-2.19557	-1.674435	-4.019172	-1.298829	1.39344	-0.415463	-2.424219	-2.948452	-3.494056	-1.521919	-2.03518	0.183808	1.409132	0.788174	-1.344672	-1.447923	-2.873194	-1.412616	-0.951011	0.731785	1.259729	0.714269	-1.682561	-0.463526	-2.462378	-1.030452	-1.537804	-0.722858	-0.316461	-1.21072	-1.937574	-1.654005	-1.978443	-3.171957	-4.497865	-3.019005	-0.783963	-2.191645	-3.553864	-4.291167	-4.122309	-2.858269	-4.107677	-1.791825	0.295559	-0.90919	-3.89212	-3.475323	-4.918461	-0.792072	-0.918239	1.088606	1.196309	0.678337	-1.593008	-1.104078	-2.779881	-1.492543	-1.220087	-0.827754	-1.655733	-0.409545	-2.372106	-3.201987	-2.346522	-1.915129	-2.741886	-1.772033	-1.493417	-1.511065	-2.537052	-2.163356	-1.691679	-2.37667	-3.529357	-1.5281	-0.936797	-2.131561	-3.263573	-3.30387	-3.686961	-1.61069	-3.083603	-0.670506	-1.452003	-1.312751	-4.095338	-1.388979	-1.938163	-1.606475	-2.318214	-0.591749	-1.388266	-0.849663	-2.739535	-3.345822	-3.634213	0.221229	2.290122	2.043238	2.799672	1.874138	2.664623	2.457715	1.181304	-3.989264	-0.463261	-1.645421	0.211923	-1.922773	0.622294	-0.578537	-0.406757	-2.507473	-2.212242	-3.486284	1.321391	-1.120132	0.483463	-1.635881	-3.385211	0.735679	2.268325	1.953541	3.20827	1.17717	0.902227	2.129131	0.691459	-3.733701	0.118183	-0.775121	0.476836	-0.702313	-0.142574	-1.39608	-0.317176	-5.308769	-0.973604	-2.473642	-1.192729	-4.310923	-0.915491	-3.732995	-1.866216	-2.109481	-0.433972	-2.83009	0.051513	-2.003131	-1.259464	-2.228099	-1.885067	-0.583481	-0.449448	-0.609658	1.212998	-0.741628	-1.553646	0.753708	-1.457974	-2.32061	0.447326	-1.287179	-0.091246	-0.856014	-1.674636	-2.104362	-1.482335	-5.017557	-1.26102	-2.718704	-1.626218	-2.076991	-1.651981	-3.585537	-1.15448	-4.456872	-1.007364	-3.854656	-1.77728	-3.542393	-2.113713	-4.223514	-2.640452	-1.994627	-0.639267	-2.216697	-1.466464	-1.86729	-2.681585	-2.760294	-0.56518	-5.335605	-1.182593	-2.002471	-0.953735	-2.49028	-0.818891	-2.979813	-0.639291	-3.539828	-2.063005	-2.963359	-1.023475	-2.795652	-3.397747	-2.871427	-3.435526	-4.077925	-1.320979	-3.038055	-1.964719	-1.733347	-1.76874	-3.454965	-2.292704	-3.916806	-1.457186	-3.22344	-2.070489	-1.959867	-1.25382	-3.836776	-1.672259	-3.443492	-1.72946	-4.351882	-2.016891	-3.022957	-2.446761	-3.431775	-2.320935	-1.475516	-5.270442	-3.704597	-1.995633	-3.064172	-4.683437	-6.174024	-5.001904	-4.619194	-3.389015	-4.678127	-3.3878	-3.378828	-3.162388	-4.525893	-3.622992	-4.445514	-1.387212	-2.849397	-3.03849	-2.065561	-1.399414	-4.025963	-2.158533	-3.552388	-2.089258	-3.897509	-2.668656	-2.389757	-1.630093	-3.419495	-1.665904	-2.475833	-1.650058	-3.233342	-2.690451	-2.587009	-1.94148	-2.830005	-1.67893	-3.545418	-3.558698	-3.953647	-2.965254	-3.167617	-2.258986	-3.193844	-1.950282	-2.738634	-2.242679	-2.625647	-1.991885	-2.300347	-1.304731	-2.373511	-1.275309	-2.828593	-2.236847	-2.65649	-1.895234	-2.230895	-1.294941	-2.350151	-1.166513	3.039151	1.927154	0.694102	4.44999	6.481569	3.985126	3.157955	5.440525	0.665325	-3.142801	0.152895	3.29997	4.679348	-0.420496	2.043337	2.608028	-0.533416	-1.465138	0.010544	1.826694	2.940728	0.350576	-0.657993	1.052793	1.46965	2.001494	1.053856	3.597394	5.964032	4.086899	0.964264	3.148738	2.076604	-1.858685	-1.498614	3.263321	5.034028	0.666544	2.292253	2.268415	0.127233	-4.048292	-0.885648	2.166519	3.242534	-1.741172	-0.0134	0.488719	0.73481	-0.923556	-0.4206	1.745121	1.674155	-0.431157	-1.424269	0.333229	-1.48608	0.783692	-0.439244	1.425671	2.643741	2.252472	-1.078696	1.437151	0.441455	0.993168	-1.775306	2.766174	3.531595	1.458031	-0.035634	1.12613	0.904568	-2.309812	-2.301827	2.503047	1.94712	-1.722442	0.660042	-0.649009	0.086021	-4.036413	-2.880585	0.991075	1.937975	-2.049393	-2.533379	-0.285898	-0.671165	-1.163421	-1.16522	0.211453	-1.139971	-1.031575	-1.7608	-0.901738	-0.259948	-4.932992	-1.650554	3.205923	4.35269	-1.612004	1.652249	0.448866	-2.512369	-0.754945	-3.124125	-0.021226	0.723176	-0.623709	-1.941613	-1.103249	0.605002	-0.77387	-3.174966	1.333948	1.392822	-1.374294	-1.193751	-0.813787	0.622577	-1.912203	-2.939864	0.89573	0.958446	-2.036924	-1.266263	-0.849421	-0.871907	-2.947103	-3.279137	0.668968	-2.083158	-1.298479	-2.266921	-2.060831	-5.083448	-4.043889	-5.465041	-3.644681	-2.893853	-4.423395	-4.54201	-3.102243	-1.589471	-2.119011	-3.536256	-0.363642	0.343199	-0.885568	-1.625176	-2.270431	0.805062	-1.756039	-3.22977	1.268423	0.234104	-1.453725	-1.174698	-1.187227	-0.580721	-3.949971	-3.958544	-0.950103	-1.53589	-2.750026	-2.888242	-1.976008	-2.051929	-3.813117	-3.986925	-2.535708	-3.000086	-2.954698	-3.422621	-3.251142	-1.87111	-3.427781	-4.163919	-2.144544	-1.257503	-2.857377	-2.055125	-2.969125	-1.969188	-3.587531	-3.658365	-1.280913	-1.235548	-3.066146	-2.048252	-2.211428	-2.137696	-4.715308	-3.802018	-2.213763	-3.40379	-4.749048	-3.669323	-2.677697
23	4.36231	4.706448	4.46936	2.226135	3.098407	0.437835	-0.098966	3.722281	2.1556	1.12097	0.897666	1.421562	2.511295	-2.286184	-2.382202	2.674987	-0.985179	-0.489537	-0.692363	1.290686	0.101122	-3.345587	-2.991091	1.303408	1.830188	2.338281	1.337509	-0.765083	1.552674	-2.124189	-0.926292	1.557258	2.407856	0.457796	-0.025697	0.235569	1.331714	-2.712263	-1.534665	1.373518	-0.681023	-2.409426	-1.573521	-0.773638	-0.082473	-4.796353	-4.223897	0.514144	-2.158698	-3.160514	-2.824975	-0.840828	-2.413931	-6.208113	-3.708832	-0.217064	-1.113457	-0.588296	0.226926	-1.718562	-0.745722	-3.349295	-2.136214	0.406329	0.913473	-0.059043	-0.454906	-1.286114	-0.661942	-4.037743	-1.683304	1.268964	-0.004162	-1.756449	-2.719547	-1.591694	-0.562526	-5.032936	-2.898914	0.501857	-1.942612	-4.613673	-3.385779	-2.016256	-2.372489	-6.548191	-4.227565	-0.96979	-3.738348	-3.675281	-3.937897	-2.14683	-4.827932	-5.999393	-2.276874	-0.593091	1.649146	-0.626588	-1.004908	-0.504649	0.73455	-3.900059	-3.846399	1.351313	-0.421415	-0.131528	-0.428566	-2.270324	-1.951163	-4.072408	-2.062684	1.985178	1.665946	0.177833	0.603245	0.325011	0.360172	-2.469553	0.367096	2.552644	0.002202	-3.015959	-1.688453	-0.371243	-0.32439	-3.956332	-2.265368	0.773361	-3.581148	-4.903519	-4.294069	-2.669089	-4.043704	-7.240623	-4.062384	-0.349564	-1.852291	-1.489281	-1.56636	-1.848229	-2.887807	-2.656019	-2.766631	2.090438	2.652595	1.674382	1.879298	0.925161	0.869776	-0.308636	1.552272	5.478283	2.985648	0.549565	1.757509	1.440715	1.953806	-0.164248	2.844816	4.583045	-0.317461	-3.424895	-1.442675	0.573003	-0.614752	-2.997976	-0.231715	1.539997	-5.708617	-6.321242	-6.986676	-3.961967	-5.38824	-8.526573	-3.064685	-3.607373	2.374696	2.33188	1.182635	2.301109	2.420107	0.997911	2.991609	4.925407	1.343596	0.523979	-0.120762	1.80126	1.366954	0.284842	2.698353	3.648445	-0.63245	-1.374259	-1.856654	1.255884	0.344308	-1.861798	0.87087	2.587626	3.483116	5.648461	3.110201	4.433805	1.393148	5.34368	4.99272	5.397571	1.125488	5.978734	3.292887	2.910297	0.824358	3.776461	3.750978	3.190129	0.898918	2.785139	3.574726	1.166847	-0.773711	1.491552	1.705347	1.580075	1.637262	3.081969	1.137685	1.782375	-0.371342	2.42815	1.969645	2.102351	0.221489	5.938726	2.098199	1.695814	-0.804002	4.687348	3.093866	3.492007	-0.11827	2.979568	2.717412	1.311793	-3.925937	2.271079	0.774439	1.647525	-1.53358	0.071721	0.908424	-1.019265	-0.913093	0.493576	-0.905809	-1.763842	0.638029	0.874972	0.131241	-0.825763	-1.879389	-0.575429	0.968728	-0.540363	0.946676	4.551661	1.829819	1.685321	-1.240506	2.424032	2.108432	2.318889	-0.019084	5.768957	3.022921	1.204226	-1.705952	1.792729	0.830667	2.501734	-0.3508	1.62109	1.044132	-0.515402	-3.106367	0.297158	0.528082	-2.247891	-2.18124	-0.829845	-0.735607	-2.68379	-1.667713	-0.124294	-1.746014	-2.788072	0.114899	4.622336	3.430116	2.177761	-1.05901	3.098974	1.996989	2.071483	1.546686	3.669546	-0.446864	0.632996	-3.642074	1.165861	1.46576	2.025278	3.409409	9.43237	3.171744	4.422334	-1.074539	5.639246	1.823835	4.119119	0.29423	4.695771	3.632141	2.6484	-0.400057	2.101193	2.292031	2.026027	-3.873308	-1.542686	-1.106881	-3.112283	-3.10785	-1.379797	-2.228908	-3.86904	-0.958929	-0.48487	-0.564477	-1.534955	-5.076074	-1.932757	-1.706573	-1.622842	3.03725	8.235747	4.474873	6.187464	0.47052	4.578758	3.752915	5.291776	3.267392	8.856325	7.160319	7.747019	3.867758	5.092553	6.158062	6.094934	-0.449859	3.627396	2.420531	1.486363	-0.503805	1.303115	1.987954	1.017375	-5.235767	-3.383146	-3.399559	-4.559742	-4.522365	-4.75042	-4.244606	-4.382168	0.930765	4.082638	3.35554	3.465794	1.367084	2.589526	3.086004	4.007859	1.438099	2.079874	1.42936	2.475171	0.538245	0.772187	2.153607	2.899046	-0.314666	1.153702	0.636672	0.58275	-0.634134	-0.139954	0.410155	0.750732	3.152769	1.276545	1.49152	3.001232	1.419569	2.552562	1.406735	2.954552	-0.264686	-0.503617	-0.925348	-0.233492	-2.136893	0.176159	-1.909196	1.424337	-1.47394	-1.980122	-0.754158	-0.792134	-2.86798	-0.4742	-3.045444	0.109977	2.051966	-0.052484	0.230558	1.979134	1.991492	1.231234	-0.269512	1.307223	-0.567326	-0.58539	-0.432843	0.753341	-2.663887	0.323612	-1.700022	1.743279	-3.653625	-2.864773	-2.189027	-1.398291	-4.729086	-1.90019	-4.539573	-0.262715	-3.481498	-3.896341	-1.700803	-2.296191	-3.476545	-2.830798	-4.126647	-1.997577	0.249548	-1.045184	-1.685402	0.101682	1.194632	0.178968	-1.997313	-1.063563	-0.587604	-1.841426	-1.009568	0.976577	-1.116897	-0.744618	-2.707147	0.439282	-3.726099	-2.89485	-2.311376	-0.788246	-4.963219	-2.473694	-4.961133	-0.839641	-5.181763	-4.717878	-3.008883	-2.722384	-5.070122	-4.418103	-5.397719	-2.12976	-5.588105	-4.848022	-3.045532	-3.72813	-3.963507	-5.381677	-4.023295	-3.535174	-2.674541	-1.68489	-1.833821	-1.08683	-4.741654	-0.814984	-3.851783	1.122471	-2.033087	-2.563427	-1.951573	-0.015869	-1.484184	-1.269088	-3.483212	-0.775738	-1.726524	-1.0805	0.052204	1.714254	-1.810478	0.117657	-2.277804	0.891693	-3.918623	-3.070103	-0.739904	-0.619253	-3.725619	-2.405485	-3.619722	-1.291919	-5.924439	-5.635393	-3.184025	-4.097569	-4.818177	-5.546898	-4.069069	-3.198284	-3.59483	-2.598956	-2.890943	-1.88526	-0.798824	-1.17249	-3.825164	-1.898821	0.401582	-1.103834	1.41754	2.31735	-0.22939	2.386941	-1.045816	2.17959	0.310893	0.339418	2.292946	2.943175	-0.449397	1.134544	0.707148	2.631417	-3.651527	-1.682654	0.128904	-0.188786	-3.15528	-2.324014	-2.146738	-1.16151	-7.124856	-6.703306	-4.899044	-4.473023	-5.193466	-6.882841	-4.715947	-5.502579	1.805227	1.435982	2.086312	2.812087	1.791678	2.696613	1.369322	3.109473	0.889214	0.379886	1.840035	2.707629	0.724767	2.419268	1.103424	2.37367	-0.771826	-0.718889	0.396093	1.807188	-0.540147	0.574832	0.235143	0.800395	2.940679	0.261261	3.398433	1.483705	2.932352	5.663126	2.596433	2.740514	1.422997	-2.115802	1.298808	-1.001513	2.117731	3.813034	1.251572	1.112352	-0.226344	-2.358395	0.30373	-0.430128	1.279161	2.688148	0.404861	0.639382	1.192361	0.647745	3.143239	1.823539	1.131882	3.191286	0.598798	2.122742	-0.092691	-2.087956	2.364709	0.738542	2.711524	3.480354	2.850512	0.462335	-0.869308	-5.071223	0.388148	-1.140731	1.328802	2.04019	1.130428	-0.975987	-2.213764	-2.68621	-0.845853	-1.042266	-1.678422	0.416643	-1.164338	-0.528772	-1.558649	-0.939479	0.238441	0.475489	-0.838708	0.227106	-2.841556	0.12174	-2.59619	-1.770567	2.313235	0.93041	0.402937	2.063698	1.227655	0.033592	-0.440828	-3.258038	0.339247	-0.692105	1.057492	1.253963	1.513219	-1.143504	-3.812699	-5.272152	-1.151485	-2.588931	-1.893134	0.087612	0.024869	-1.712952	-4.113214	-4.787815	-2.392039	-2.16246	-3.810968	-2.919971	-2.372716	-1.640213	0.084679	-3.234753	1.114918	-0.542944	2.690172	3.01546	1.718212	0.023709	-3.315515	-1.340811	0.678926	1.611025	-0.080443	1.016377	-0.110446	-0.863005	-2.913753	-1.879642	1.219267	0.236374	1.209062	2.96292	2.232338	0.06224	-4.037183	-4.194982	-0.10874	-1.647707	-0.071962	1.504945	1.299867	-1.738889	-4.924452	-6.021841	-1.824389	-2.446022	-3.388582	-0.675029	-0.581517	-2.493259	-2.085963	-0.627939	0.784497	2.584639	0.320611	1.342113	-0.512176	-0.837959	-1.675732	0.42073	3.198142	2.575461	2.154952	4.230337	2.849591	0.985227	-2.198054	-1.501454	2.211967	1.429895	1.59073	4.617179	3.002524	-0.170873	-3.3862	-3.522688	0.607366	-0.525527	-0.413399	2.150737	2.058367	-1.011478	-4.551298	-4.825262	-3.010788	-1.368107	-3.197746	-0.174468	-1.092443	-2.439984	-0.291309	2.014051	4.165758	4.086984	3.442253	5.279348	2.98391	1.581979	-0.757479	1.286774	3.910772	2.612054	2.8229	5.30851	3.190119	1.393596	-0.995805	-0.39134	2.355911	0.695837	2.046056	4.441105	0.518477	-0.313106
24	8.007512	4.777367	3.199811	4.605467	8.573011	7.561903	11.189116	7.93086	6.711355	4.178185	3.786268	3.128714	6.634492	4.93251	10.848619	6.699733	6.48717	3.468208	3.976438	2.575354	5.816329	4.37354	8.419242	4.525557	5.708305	1.738925	1.469818	4.270128	6.129377	6.049076	8.404254	4.98668	5.15815	2.374454	1.066643	2.511789	5.729558	5.305872	10.229351	5.892565	4.716848	2.92854	2.86761	3.190512	4.199481	3.661618	8.974834	4.267971	1.710992	1.339159	2.365412	0.76612	1.749379	3.17135	3.583592	1.025222	3.012398	-0.197326	-1.298501	1.838746	2.386492	3.017489	5.181407	2.389462	4.595997	-0.290414	0.15025	2.309697	2.567706	3.899015	8.178414	4.026644	3.72198	1.009992	-0.597651	0.660522	2.241328	3.057306	8.124821	3.362773	2.641032	1.13186	2.378864	-0.208704	2.156492	3.034578	5.095467	1.823942	-0.52714	-0.201679	0.637177	-1.493827	-0.766584	1.807032	0.370709	-0.514492	5.078365	2.280188	1.139913	2.280673	4.740286	4.006268	10.644881	5.623322	4.507971	0.336754	-0.394942	1.904936	3.191197	4.751922	6.835882	3.481247	4.167816	0.835131	-0.33898	1.67931	2.505779	4.133925	7.419327	2.296792	3.471145	1.431311	1.67143	-0.218086	1.715966	3.693516	5.593463	2.80481	0.79793	0.947223	0.482559	-2.344763	-0.195963	3.649252	1.263104	0.521665	0.651051	-2.061316	-2.103199	-0.63945	0.518258	1.4185	2.975297	0.793509	6.086766	2.317021	2.015058	3.218352	4.509041	5.962041	7.601839	4.372973	4.210894	1.809816	1.236865	1.669214	1.8575	5.30318	6.208578	3.500188	2.126844	1.84539	1.777673	-0.771863	0.474271	4.497452	3.187783	2.199445	-1.918416	-0.724936	-1.402965	-2.733744	-2.322795	0.540861	-1.090244	-1.301126	4.457016	1.73505	4.005953	3.192061	2.793621	4.149648	6.172179	3.089195	2.834009	1.022354	1.697094	0.82387	0.443133	2.489231	3.919652	1.306612	1.703063	1.128883	2.015455	-0.280113	-0.440523	2.522459	3.199042	0.977018	6.099096	4.517305	3.60936	8.089001	3.372283	7.106835	5.698344	5.16582	4.423367	3.331759	4.447744	7.414639	3.201895	6.244725	5.317971	4.111189	5.638972	2.78966	1.581311	2.247409	1.944126	3.885614	4.379475	3.475931	6.134318	6.406769	3.763949	7.65442	4.182954	7.221881	4.973991	6.181283	4.217747	2.653547	3.867648	6.809024	1.992537	5.775656	3.213719	5.100373	2.833011	2.776521	5.20093	4.929914	3.175554	4.398927	3.17727	5.147316	2.379964	-0.923613	1.429641	0.405165	1.963222	2.523117	-0.064509	4.318382	2.251498	4.079889	3.399398	3.469626	3.273932	2.33093	0.102762	5.008852	4.725777	3.616721	5.090725	6.209836	4.00269	6.548283	4.454736	6.114836	1.643694	1.365657	4.132316	4.381955	1.635039	3.656986	1.392392	5.818753	2.605705	-0.130635	2.090206	2.509105	1.393259	2.542157	1.805619	3.817847	0.274678	-0.919919	0.260766	0.793085	-0.464722	0.735137	1.28478	1.452326	2.609765	1.893887	4.793508	5.453264	1.714773	5.792893	2.902018	4.503117	1.648474	3.365809	2.375146	5.54661	2.864147	7.404892	1.722234	7.038721	4.025959	2.608822	4.464724	5.280252	3.525187	5.156647	2.649036	7.236625	2.250098	1.540304	5.129419	2.923818	1.621591	3.291844	1.470159	6.017667	1.683689	-0.400376	1.131915	1.26314	0.07369	1.769442	2.593954	3.987992	0.983256	-0.422171	-0.70247	-0.488528	0.096824	0.481473	-3.707465	3.231275	7.722202	4.029724	6.372503	7.053737	6.09379	5.537951	2.028405	8.538571	5.580715	4.1283	7.500465	5.169012	4.709289	2.965699	4.099474	7.586783	4.145456	0.954813	3.746011	2.580686	2.452181	2.763005	3.612937	5.548976	-1.756963	-4.197223	-0.359694	-2.071872	-2.891871	-2.016021	-0.12027	-0.623873	5.866716	0.408751	5.931073	4.202687	3.351825	3.18949	3.684173	6.820718	5.563885	0.832591	4.837501	3.942944	2.500912	2.129804	3.811471	5.484152	3.006158	-0.168757	3.623589	3.159057	1.651117	1.13809	2.829891	4.277277	5.936069	5.607712	8.351402	4.560582	3.557008	6.99916	6.410677	5.468308	6.473223	3.546295	5.79931	3.740166	3.649168	6.210179	4.702794	3.529793	5.308187	3.391265	3.424695	2.713506	3.291029	5.359816	3.582846	3.025679	4.034398	4.963044	7.6105	4.467718	3.822035	6.212157	5.110114	3.276829	5.620437	2.101482	6.937065	2.921596	2.57517	5.185462	4.834952	1.641645	6.325692	1.541341	6.096889	2.647271	4.73329	4.511076	4.749413	1.42451	2.325514	1.570409	2.790602	1.539212	0.806818	4.91478	0.620762	-0.150101	2.799395	2.928304	4.95877	2.255682	1.68779	2.941528	2.913353	0.655841	4.25675	2.663265	7.587651	2.752173	2.676114	4.807671	4.311095	0.853216	5.590746	0.061042	5.936554	1.634798	3.037838	3.439723	3.498369	0.341329	5.251606	0.845695	5.254189	1.514076	2.896041	4.41648	3.05946	0.727691	1.606853	-0.185517	2.179175	0.906618	-0.225126	2.212068	0.165903	-0.424949	6.35681	1.0206	6.430291	2.514202	2.971718	4.205862	4.349936	1.661211	5.201655	2.202414	6.530307	2.701814	2.587827	3.394564	3.101254	-0.015161	6.07547	0.942436	6.835384	2.593349	3.364955	3.812034	3.453812	0.350348	6.413215	0.510637	6.028445	2.152652	3.934416	3.814422	3.496473	1.143755	4.078061	-0.003169	3.569043	0.964928	0.991212	3.153132	0.499184	1.155243	2.251153	-1.332906	2.074002	-0.395126	-0.472681	-1.347598	-0.955818	-3.034173	7.399498	2.554771	7.946893	3.463521	4.952707	4.731768	3.985151	0.730814	7.601992	0.583684	6.64589	3.379239	4.283329	3.92151	3.304826	1.439935	6.354089	-0.366773	5.30371	1.788475	4.420878	3.856145	2.572973	2.028321	0.825258	-4.259254	0.912736	-0.147194	-1.180707	-0.51799	-1.018668	-0.622943	6.966122	0.813967	6.028841	3.566154	4.015346	3.070199	2.121222	1.198388	6.259359	0.116491	6.361432	3.875886	3.65304	3.226633	2.853847	2.127136	4.607217	-1.430419	4.527004	3.232806	3.149562	1.493409	1.966595	2.728153	3.701875	3.680305	1.825195	4.782526	5.357726	4.115973	7.993194	4.911008	2.074604	5.243833	0.875868	4.115608	4.346443	4.381362	9.125841	4.274806	2.197405	5.23303	1.006359	3.734498	4.989586	2.652318	6.172604	3.703066	1.772874	2.465706	0.912114	2.947387	3.653517	2.066599	5.438162	3.589314	1.511837	1.820736	-0.013992	2.026256	3.533722	1.376919	6.953568	2.764323	1.305902	2.74166	-0.991876	1.770663	3.483398	2.270178	6.290185	2.58554	0.596467	1.59675	-0.394413	1.51064	2.447687	-0.345906	2.602113	1.723622	-0.038023	1.130422	-1.427636	2.257893	2.358244	0.02094	3.660344	1.75197	1.182343	0.06401	-0.570572	0.744667	2.534055	0.548269	5.144869	1.673279	1.230223	-0.593325	-1.732023	-0.426672	2.349599	0.50705	5.592905	1.879576	0.715039	0.478039	-3.062628	0.607194	2.372735	-0.329638	3.742265	2.16849	0.40807	0.714123	-1.597858	0.599201	1.386753	-0.528755	1.232838	0.824987	0.985079	1.312516	-0.897482	1.621308	3.45668	1.070434	7.042575	2.801026	0.573249	0.106833	-2.415359	-1.357767	1.550493	0.124139	3.893726	0.746822	2.607024	0.265409	0.016371	-0.025015	3.146617	1.84583	5.807888	2.540549	2.029692	-0.306973	-2.084272	-0.785827	2.437246	0.814499	4.83733	1.515181	-0.579838	-0.294739	-3.795047	-0.96651	0.56282	-1.703239	1.579855	0.109477	-1.942096	-4.454175	-2.758648	-4.739265	-2.669044	-2.821265	-1.407767	-3.269785	3.268492	0.973743	2.373826	-0.833046	4.047545	1.500843	6.51437	1.862687	4.350397	0.40683	0.380478	-2.25562	3.418857	1.341707	5.351515	1.673977	0.528585	-1.350611	-2.03629	-2.766213	1.468668	-0.485261	3.394982	0.189759	-1.619427	-2.007957	-6.556204	-2.938717	-2.428364	-2.159969	-0.992357	-2.395768	1.66961	-1.661817	1.529269	-3.468224	2.188295	0.715305	2.773953	1.331081	3.001533	-0.362354	2.580196	-3.300703	3.823133	1.860615	3.009811	1.270378	2.534718	-1.194352	1.134288	-1.724226	2.169165	1.918131	2.144275	-0.115925
26	3.822725	1.179702	1.370149	1.796077	1.818373	-1.968054	1.631159	2.642875	5.175384	2.282257	2.114342	2.030747	0.433586	-1.937084	2.432431	3.66266	5.086569	2.766122	2.189042	3.073698	0.582115	-0.964675	2.640016	2.618175	3.063527	1.53332	0.894072	1.129739	0.984316	-1.318229	1.684052	3.037006	4.857169	1.197288	2.908342	1.597962	-0.152535	-1.026009	2.290811	3.021149	4.40683	2.692572	1.312837	1.922253	-0.986245	-2.023029	1.645082	3.620972	2.79026	1.221989	0.423751	0.277976	0.67071	-0.44765	2.16939	1.95373	-0.218625	0.206498	-1.054539	-0.833566	-0.940807	-2.280317	-0.240055	0.981464	3.256103	1.537522	1.15435	0.182965	-0.230816	-1.459151	1.074593	2.219484	4.800366	1.857281	2.616216	2.17939	0.753065	-0.836121	2.187692	3.277212	4.547121	2.206632	1.277286	1.488478	-0.346748	-2.458312	1.735124	2.738849	0.341166	-1.403765	-3.062441	-1.622328	-2.508817	-2.867777	-0.245369	-1.481861	4.589338	1.75821	1.62973	2.458189	-0.123545	-1.958547	1.664642	3.294318	1.647125	0.895153	-0.035603	-1.420478	-0.950809	-1.426901	0.503745	1.732678	5.301396	2.712574	3.806183	1.606025	0.909081	0.78397	3.081336	4.025325	6.074837	3.453283	2.993328	2.504369	0.810029	0.599154	3.214971	3.97983	2.81774	0.539581	-1.249491	-0.344035	-2.027577	-2.360387	1.325518	0.654447	-2.212404	-2.18623	-3.705435	-4.655208	-5.285082	-4.311111	-3.292848	-1.612573	4.787094	3.031244	2.68849	1.01412	0.808723	1.208138	3.379463	4.358261	6.531526	4.562443	4.494946	2.465385	2.212665	2.598657	5.682717	6.315794	5.091686	2.805066	1.472045	1.371547	0.122835	0.650596	3.815126	3.358599	0.333087	-1.31196	-4.065682	-2.724329	-4.11917	-4.037936	-0.656261	-1.435188	2.349249	1.375434	0.81165	-0.579549	-1.304633	0.239044	1.571717	2.367711	3.582705	1.17195	0.791043	-0.655819	-0.921056	1.842412	3.085398	2.855058	1.775726	1.497101	-0.40773	-0.868612	-1.428069	-0.34192	1.45269	1.745027	4.163484	1.272933	1.699203	1.123569	2.123881	-0.304966	3.971158	2.426665	3.855968	-0.937892	0.910477	1.354823	2.423995	-0.940651	3.250201	2.694377	2.530498	1.50287	1.214017	1.534446	1.769364	-0.504006	3.031409	2.816033	6.887667	1.479117	0.642285	2.926658	2.100888	0.4243	4.373946	4.080806	4.240772	0.428685	1.633842	0.81131	2.463359	-0.324945	3.346336	2.785966	3.370818	2.733761	0.812104	0.70234	2.308156	-0.242605	2.821692	3.795429	1.348083	1.538657	0.142192	0.601854	1.220299	-2.09644	0.35807	1.273206	2.76148	1.045269	0.165794	0.609933	1.689855	-0.153637	2.721755	1.804633	3.68561	2.50864	2.151616	1.295842	3.156144	0.61294	3.525404	3.368201	3.352684	1.317008	1.096527	0.513932	2.641076	0.126796	2.810379	2.873862	3.060823	1.400221	1.047919	0.603831	1.356111	-1.075628	1.439808	2.927609	-1.833943	-0.323156	-0.312264	-1.337789	-0.646614	-2.978755	-1.530522	0.999346	2.732925	1.034378	0.993269	0.817743	2.477222	-0.079381	3.251323	2.2889	3.695113	1.887789	1.295503	1.24536	3.027108	0.127891	2.59068	2.317152	4.788538	3.331476	3.320992	1.748892	3.767487	1.875061	3.805258	4.447704	3.431947	2.712554	2.306782	1.160902	3.394141	1.772518	2.861515	4.332962	1.340487	1.492203	1.77536	0.450364	0.835543	-1.712146	0.531796	0.132931	1.003576	-0.341415	-1.230174	-2.341695	-1.329391	-3.130027	-2.026805	-0.716051	5.236448	4.607093	3.750589	2.607557	4.493141	2.254501	3.846049	5.239512	5.78199	5.039777	5.076782	2.992318	5.114721	3.27117	4.519164	6.755373	3.911292	3.425204	4.26255	2.795261	3.883458	1.581261	2.59938	5.274025	0.107039	-0.580945	-0.314519	-0.64481	-1.102982	-2.884051	-2.733718	0.918422	4.70454	5.087429	3.504705	2.864963	4.152557	1.933321	2.990157	4.688847	4.545072	4.668675	3.905638	2.732626	3.799923	1.27254	3.650254	5.048768	4.456263	4.084161	4.704484	3.427664	4.435674	1.376036	3.206115	5.305168	-0.266775	-0.164547	0.845831	0.952277	1.716788	2.252438	-0.15917	2.431061	-0.250911	0.2318	0.76548	1.769976	2.918814	2.684331	0.700798	2.846513	0.738984	0.206881	1.193106	1.192385	2.623185	2.307221	0.673756	2.753082	-0.068788	1.196145	0.838806	0.841021	1.53055	2.506655	0.337765	2.259256	-0.752603	1.566257	1.476469	3.483721	4.21085	4.01754	1.417702	4.384592	0.710276	1.645151	1.214726	1.727866	4.567935	3.798969	1.651481	3.236731	0.54328	0.525202	0.623178	-0.146608	2.375662	1.205791	1.188661	2.347512	-1.333911	-0.281977	-0.939481	0.556824	-1.14346	1.033966	-1.183987	0.886281	0.687329	2.174595	1.771394	2.347787	2.347782	3.518296	1.296193	3.905568	0.978927	3.114047	2.065305	3.418696	4.596717	4.929349	3.148394	5.413374	0.790206	2.353718	1.382894	1.804422	3.840404	2.765625	1.946221	3.771296	-0.677393	-0.929218	-1.373653	-1.784306	-0.411059	-0.958225	-0.42276	-0.165138	0.768972	1.483446	1.122199	2.947741	3.801198	4.365141	1.847493	4.248485	-0.279008	0.730316	-1.211968	0.07207	-0.663517	0.905625	-0.694846	1.633113	2.396149	4.598658	3.395237	4.562978	4.91736	5.562303	4.148	6.585897	2.694409	4.809886	3.000779	4.068446	6.025286	5.517353	4.061241	6.91189	0.420957	1.539124	0.136026	0.584754	2.131611	1.142641	1.35632	2.237059	-5.707065	-3.945511	-5.675945	-4.902373	-5.257399	-4.758551	-4.896961	-3.892138	2.090311	3.812006	2.378433	3.466699	3.304486	4.005567	2.805136	5.00681	4.375132	6.742854	5.084617	6.150822	6.994991	7.26869	6.069671	8.695701	2.972376	5.243027	2.094012	3.684012	5.434888	4.338447	4.528358	5.794009	-2.353381	-1.176255	-3.193969	-2.25587	-1.797065	-2.438235	-0.342807	-0.289328	-1.859281	0.570871	-1.352118	-0.491113	-0.928436	-0.731793	-0.697126	0.750642	-0.603142	1.658814	0.18499	0.552526	0.646442	1.233494	1.424217	2.817753	-0.624009	2.562881	-0.003547	0.802791	1.118974	1.437822	2.281999	2.922897	-0.04021	0.89311	-0.004948	-0.392043	-0.224394	4.548403	0.574137	2.402567	-0.075763	0.744878	0.306795	0.117142	0.314968	4.444927	0.858715	1.577444	0.448964	1.281911	0.604031	-0.331492	0.463205	4.693843	0.743728	1.458748	0.949516	0.402067	1.510328	1.200127	1.570855	5.519255	2.628632	2.635583	0.151183	1.147816	0.912543	-0.521869	1.755793	5.561383	2.133147	1.863457	1.604445	1.215131	1.48811	0.236523	2.014876	5.131822	1.971067	1.744888	1.199219	1.099854	1.576895	0.113944	1.436722	3.860404	1.751022	1.159014	0.809174	1.66758	1.46478	1.227354	1.322754	3.745299	2.012301	3.210698	2.388227	2.259202	2.678562	0.91875	3.287506	6.068923	3.621879	3.179312	1.721044	0.753267	1.986614	1.379943	3.337243	5.936649	3.055345	1.627884	2.28229	0.957157	2.188065	0.821037	2.821642	4.165224	3.243374	1.949875	0.827574	-0.056661	1.085599	-0.532886	0.574371	1.692023	0.211166	0.178822	0.668919	1.267401	1.560026	0.846499	1.449455	5.576531	1.904225	1.108209	2.951962	2.960199	3.987465	1.895349	3.705035	6.117738	4.524199	4.745831	4.300767	4.100984	4.590328	3.50736	5.596519	7.441668	5.605069	4.788439	3.762962	3.405095	4.031385	2.71347	4.332185	7.051866	5.312928	3.34162	2.176472	1.407903	2.654119	1.600254	2.537585	4.326598	2.557316	2.273727	0.349947	-0.314988	0.800496	0.18901	0.934028	2.149472	1.2168	1.084182	5.864253	5.701542	6.380919	5.044683	6.940645	8.116213	7.343006	6.531863	6.727787	6.087956	6.357898	6.679567	7.755034	9.158216	7.811041	6.482046	5.702061	4.746126	5.578117	5.055444	6.17642	7.613914	6.264431	5.51678	2.735475	0.54268	3.762102	2.750782	2.005403	6.775321	3.373035	1.302203	6.295764	5.658423	6.264855	5.667846	7.312012	7.177957	7.204638	5.989669	5.537611	5.541006	4.735969	6.878255	7.363384	7.102958	7.335536	4.717428	6.4389	4.903509	6.353253	7.217513	7.228602	8.073445	7.933815	5.73102
28	2.167295	1.415688	2.043415	0.608106	2.667943	2.15866	1.525807	3.312257	-0.757292	-1.876712	0.238896	-1.577186	0.623287	0.378366	-0.611966	1.566328	-0.377937	-0.288459	-0.499322	-0.550939	0.105925	-0.598505	0.272139	0.800977	1.669953	1.023604	0.850376	0.660211	1.59666	1.465417	1.493818	1.750336	2.118929	0.424029	1.657022	0.461526	2.507285	2.09988	1.938015	3.5561	0.489713	-0.599126	0.181729	-0.561038	0.635365	0.533207	1.35403	1.873946	-1.233907	-1.809472	-0.866438	-0.745546	-1.952277	-0.814453	-0.030572	-0.497354	-0.479977	-1.519355	-2.033167	-1.331297	-1.743893	-1.166115	-0.244066	-1.969169	1.388327	-0.634879	-0.193829	-0.323142	-0.388214	0.944726	1.241579	0.112273	1.759982	-0.203436	0.937132	0.912773	1.557348	1.346189	2.142672	2.503537	-0.436669	-0.905321	-0.261627	0.053603	-1.335378	-0.465337	1.378934	-0.537637	-2.131387	-1.786858	0.068413	-1.040314	-2.033012	-0.817277	0.152972	-2.055421	1.78188	-0.501308	1.156234	-0.837814	2.210088	0.13762	0.817677	3.207052	0.530645	-1.771687	-2.745326	-1.982767	-2.504627	-0.996466	-0.547148	-1.795303	2.415353	0.305061	0.276768	0.461271	0.472587	0.771558	1.898662	1.447961	1.348891	0.651817	0.251665	0.419079	0.358873	0.242561	2.18807	1.4079	-1.081992	-0.346227	-0.333707	-1.65643	-3.613791	0.126379	1.65998	-0.228485	-1.963573	-3.732261	-4.30339	-2.870655	-4.353199	-3.192696	-1.919972	-3.992386	1.876897	-0.857563	-1.117506	-0.700644	-1.381503	0.06509	0.805745	-0.572968	3.331037	1.110731	1.53584	0.831751	0.208402	0.823752	1.982968	1.780603	2.959337	1.772336	1.730452	1.487629	0.139749	1.322076	3.30523	1.460769	1.041856	0.736921	0.357212	0.026954	-1.789398	-0.265306	1.709298	0.29693	0.229367	0.115452	-1.096651	0.548202	-0.991909	-1.879987	-0.84903	-0.485771	1.699674	0.569823	0.617294	0.580967	-1.462272	-0.98224	1.205519	0.780853	2.314484	2.12048	1.983112	1.132447	-0.483187	0.766397	3.098923	1.839433	-0.515713	1.140035	2.492532	3.911204	0.933217	0.781306	2.757145	3.128837	-1.791978	0.114265	1.578426	2.872174	-1.300454	-0.57328	2.424647	1.164919	-1.132284	-0.259835	0.785163	1.634132	-0.559066	0.131971	1.563047	1.13727	-0.616995	0.507716	2.0695	1.575033	1.493687	0.898137	1.668382	2.763651	-1.105682	0.221361	1.933371	2.926071	-0.140574	0.170288	2.907905	2.119882	-2.3109	-1.558718	0.161945	1.8763	-0.62672	0.023769	1.938807	0.518069	-2.41117	-2.824885	-1.048221	0.241087	-2.51433	-1.083469	-0.462115	-1.453164	-2.634887	-1.95824	1.170069	-1.071252	-0.149232	-1.379111	-0.47331	2.841194	-2.264802	-1.869792	0.763314	0.797852	-0.026469	-0.345239	1.207896	1.389153	-1.998436	-1.596493	0.825703	1.08472	-0.395156	-0.987411	2.061889	1.479369	-1.774045	-1.699977	0.400965	1.238556	-0.980199	0.225477	1.52533	0.346016	-3.04566	-4.137705	-1.125222	-0.422842	-2.167627	-2.155349	-0.821212	-0.659953	-2.0826	-0.349434	0.583192	2.098499	-1.505595	-0.866299	2.634571	0.491369	-3.188911	-3.593683	-0.325307	-1.082194	-0.510353	-1.568143	-0.44994	-0.058855	-1.573331	-2.851437	0.514721	0.699157	-0.378247	-0.339321	1.34673	0.392565	-1.744491	-2.769723	0.287764	1.244946	-0.495979	0.493569	2.002238	0.211587	-2.382957	-1.779611	0.088989	0.913224	0.90628	0.06336	1.180687	-2.104658	-4.339346	-4.985622	-2.298096	-3.448669	-2.062825	-2.582419	-2.430473	-1.785647	-1.911945	-3.760477	-0.190446	-0.167048	-0.35598	-0.751914	0.411731	0.059166	-0.772686	-3.314127	0.867989	1.159793	-0.306729	0.844472	2.59301	0.425352	-1.144475	-2.097047	1.124587	1.998021	1.269142	-0.242801	3.426384	0.552201	-2.079376	-1.403828	-0.150456	1.025978	0.482851	0.731552	2.34963	-0.052055	-1.983192	-4.213895	-1.17377	-1.069007	-1.534644	0.013786	0.397992	0.04591	-1.320739	-3.497394	0.201331	0.349207	-1.037519	0.471788	2.023341	0.039971	-0.276042	-1.774716	1.803426	2.31645	0.74071	2.182517	4.191319	0.457637	5.210194	2.570968	2.340669	2.302197	0.417404	2.422425	5.673955	3.210847	2.868607	0.881907	1.450967	1.62359	0.454576	2.328562	3.294525	2.201025	0.969447	-0.077439	1.848139	1.520763	0.932216	1.593419	2.160314	2.064856	3.44716	1.223696	1.66596	1.972464	-0.353454	0.117928	4.409345	1.49184	2.763558	0.463331	1.502055	2.447637	0.643848	1.411963	3.87695	2.784068	2.583167	-0.326962	1.040633	0.990432	1.525697	2.080464	2.211739	1.952437	0.268508	-0.913333	0.696855	0.332712	0.050366	1.53227	0.505203	1.467763	0.92138	-0.5826	0.45998	0.326961	-1.408275	-1.884908	0.90773	0.49383	1.580499	-0.754864	0.674106	0.849678	-0.029247	0.758398	4.531439	2.337693	2.069397	-1.579129	0.82921	0.757584	1.43029	2.475872	3.96192	2.030424	0.044318	-1.746756	0.890993	-0.785686	0.400388	1.921211	1.137176	2.604118	-1.722654	-2.856123	-0.185361	-3.036137	-2.35462	0.208275	-1.655132	0.422596	3.321801	-0.221626	1.539844	1.626585	1.070963	2.369652	3.998049	2.014943	-0.491833	-2.745771	-1.092824	-2.362703	-1.317862	-1.199291	2.011786	0.955345	0.509919	-1.831133	0.760708	0.184852	0.639176	1.386387	3.552782	2.928618	0.7835	-1.731551	2.068441	-0.214083	1.532085	2.46257	2.977664	3.390146	-2.033435	-2.569762	0.869832	-2.469086	-0.949591	1.401959	0.259881	2.729361	-5.560485	-5.550636	-1.817817	-4.47708	-4.154904	-4.137017	-1.989421	-1.559096	-0.381047	-2.565805	0.671498	-1.908369	-0.458088	-0.623161	1.991588	2.52511	1.618582	-1.444679	1.757059	-0.748014	1.98995	2.71643	3.96434	4.546079	-0.630782	-1.786322	2.152436	-0.522576	1.339982	2.443963	2.36631	4.230265	-3.680625	-2.300651	-1.947546	-3.405344	-2.968567	1.403639	1.060333	1.596543	-3.181852	-4.315329	-0.482046	-3.591968	-2.325344	-2.114562	-0.040777	0.602135	-2.171406	-3.766179	0.309196	-2.642661	-0.87984	-0.155107	1.218175	1.62132	-2.148358	-2.789849	1.034375	-2.369419	-1.002955	0.474033	1.583667	2.144593	1.151139	1.257866	0.81361	0.072263	1.201189	4.464697	2.018331	0.740198	0.564756	1.643321	0.486036	1.55661	0.487813	4.165951	2.010336	0.136465	-0.140986	1.344659	-0.385123	0.666784	-0.232535	2.739108	1.108244	1.086131	0.474613	-0.388299	0.733259	-1.92046	0.527965	4.181657	1.358581	-0.615753	-0.103748	0.813588	0.691101	-0.159243	-0.239396	4.050692	1.693179	0.23866	-0.086168	1.479109	0.807659	0.375818	-0.11505	3.313723	2.372571	0.365569	-0.328224	1.251877	0.261762	-0.237493	-0.742953	2.041089	1.101828	0.657452	0.049409	-1.46962	-0.478299	-4.881234	0.234297	3.481386	0.630915	-2.956305	-1.019406	-0.292813	0.593913	-0.937877	-0.595269	3.275508	0.784299	0.06113	-1.054707	0.763474	0.6534	-0.116541	-0.837419	3.0481	1.492747	-0.108626	-0.33805	1.566449	0.709242	0.303221	-0.739471	2.014597	1.953686	1.467446	-0.027682	0.317468	-0.17202	-0.714522	-0.796592	1.245445	0.257875	-0.521427	-0.032643	1.573888	0.705943	0.822802	-0.409652	3.801033	2.030928	0.238538	-1.747513	-0.867892	-0.689663	-3.198041	-1.665458	2.019846	-0.485167	-1.165455	-1.577422	0.505787	0.724478	-1.867526	-0.762	2.811052	0.939306	-0.165159	-1.101233	1.352494	0.399455	-0.090366	-0.579669	2.424776	0.947025	1.177907	0.023478	1.0187	-0.070059	-1.175644	0.383258	2.42387	1.372665	0.507915	-2.745185	-1.740461	-1.667607	-4.554631	-1.970979	0.586415	-1.889541	-2.233027	-2.340847	0.316627	-0.011322	-2.527253	-0.163595	2.195769	-0.513649	-0.805444	-2.701578	0.521658	0.414278	-1.752704	0.865256	2.207605	0.386489	0.6215	-1.03275	1.839996	0.27816	-0.339147	1.400627	3.752887	1.42763	0.869047	-0.349834	1.947738	-1.490852	-0.481019	1.304973	3.97821	0.899948	0.184348	-3.374348	-0.711181	-1.705007	-3.518914	-0.040339	0.93924	-2.174171	-1.048642	-3.181873	-0.265456	-1.035303	-2.966215	0.663432	1.075114	-0.820991	-0.130075	-1.691797	1.22505	-0.438122	-1.382723	2.050265	2.561238	0.442225	1.040906
29	3.636528	2.801018	4.257914	4.550193	-1.488863	4.333587	-0.727883	-1.834909	3.530483	2.961707	2.215663	3.939374	-1.34884	3.669478	2.323698	-2.354849	3.772521	4.120413	2.283982	2.410599	-0.624317	2.646042	2.707583	-2.226899	2.055678	0.526596	0.380063	2.367562	-2.822003	-0.447406	-3.020876	-1.605807	3.043877	1.361416	1.856324	3.106753	-2.158145	2.716369	-0.255742	-3.591615	2.605482	1.85429	0.64735	2.523044	-1.39366	2.314214	1.869308	-3.141415	1.198366	1.679707	0.286034	0.317896	-0.601658	0.500732	1.036653	0.010597	0.238925	-1.79207	-2.120347	1.318665	-5.119986	-2.391875	-4.362897	-3.856342	1.897698	-0.890732	-0.143409	1.101361	-3.780566	0.069246	-3.405811	-5.282995	2.75752	1.3737	0.465834	1.961815	-0.635718	2.257229	1.448422	-4.821637	1.930035	1.50974	0.212049	1.396582	-0.462912	0.467497	1.49077	-2.720674	0.468768	1.074196	-0.412975	0.82522	-0.839837	-0.606237	1.839612	-0.592944	2.762522	1.723673	1.060302	2.736948	-1.113319	2.72652	1.025395	-3.626974	0.321554	-2.875596	-2.835156	-0.462079	-6.235674	-2.216405	-4.54653	-7.003481	1.566271	-0.199083	-0.302344	1.279067	-2.601445	0.674975	-0.399313	-5.267265	3.511547	2.293118	0.805359	1.940683	-0.293142	1.509346	3.248422	-3.713264	0.456763	0.707778	-0.885694	0.368868	-1.5937	-1.825642	0.614995	-1.982807	-2.414598	-3.801151	-5.334437	-2.757289	-6.65626	-2.696866	-4.627275	-7.397903	0.665723	-2.186979	-1.755255	-2.510505	-4.853293	-0.965938	-1.743559	-5.334566	0.446246	-0.654054	-1.22932	-1.202406	-1.997612	-0.883702	-0.309163	-4.677888	2.433482	1.202547	-0.181322	0.331989	-0.480362	-0.320463	2.300512	-1.949935	-1.861481	-1.432887	-1.715132	-2.095421	-2.456548	-2.357445	-0.815242	1.168528	-1.396452	-1.337496	-1.784029	-1.317885	-2.560352	-1.143153	-1.460288	-4.814862	-1.29512	-0.49303	-2.143897	-1.819867	-2.2998	-1.037943	-0.801195	-2.967856	-0.504605	-0.56549	-0.094515	-0.789096	-0.663157	-2.73872	-0.369994	-1.930367	2.706667	3.347092	3.084419	2.528229	1.619414	2.153212	2.764733	7.293855	2.760073	2.893583	1.005866	3.396965	0.994217	1.309059	2.864181	5.769404	2.422369	2.700432	1.062722	3.222378	0.242162	1.181933	2.532271	4.303779	2.39785	0.052333	-0.216791	1.401511	-0.164158	0.261965	-0.145397	4.251591	1.438597	0.594893	0.784948	2.031208	-1.132381	0.538286	1.804506	4.517733	2.027374	-0.061497	-0.030127	2.371462	-1.662411	0.097596	1.752572	3.094829	2.181111	-0.223601	0.471513	0.68485	-0.400827	0.372006	0.804767	2.077332	-0.421888	-2.75641	-1.179132	-1.162289	-0.716441	-2.582637	-2.52328	1.928959	-0.5143	-3.351297	-0.543325	-0.5186	-3.034494	-2.293893	-0.982242	1.778671	1.495053	-2.321403	-0.062466	1.5602	-2.446849	-0.472369	1.323244	2.015191	3.156905	-1.316859	0.766081	1.505257	-1.672775	-0.763474	1.269672	1.641175	1.845901	-1.178189	-0.012347	-0.567186	0.502004	-0.345506	-0.723233	1.860378	2.028362	0.089894	0.43185	2.897989	-1.270109	0.523267	2.444649	3.265862	-1.644953	-5.369085	-2.213734	-2.023817	-3.668909	-4.619547	-3.343565	0.409829	0.647452	-3.930567	-0.533221	0.716001	-3.263566	-2.573093	0.075437	1.490215	3.011848	-2.288358	0.802085	2.094609	-1.097252	-1.018722	1.559843	2.519061	2.711491	-1.280022	0.736031	1.051069	-0.545469	-1.634495	-1.328444	2.528626	-3.524378	-6.783809	-3.998455	-4.141389	-4.281666	-5.194539	-2.583782	-0.967065	-0.560285	-6.83651	-2.031281	-1.581205	-5.34238	-5.017254	-0.966762	-0.046219	0.965303	-5.715896	-0.584481	-0.038425	-2.955447	-3.443749	0.762854	0.245263	3.988634	-1.559841	0.792729	2.1877	-0.502553	-1.61991	1.691061	2.440221	0.491453	-0.242057	0.661798	0.09071	-0.93136	-0.282754	1.327161	0.153688	-1.220473	-5.494898	-2.477943	-1.800291	-4.012663	-4.41172	-0.371225	-1.521608	0.00381	-4.415304	-1.416179	-0.373537	-3.003987	-2.966738	0.547642	-0.284954	1.096397	-1.705984	1.001498	0.735963	-1.425941	-1.045159	2.324082	1.560717	3.848085	-1.753238	1.829223	1.554673	4.793461	0.052099	-0.059083	0.738934	3.923049	-0.96909	0.77234	2.577454	4.274798	0.194655	0.612343	0.242307	2.06516	-1.00393	0.246776	2.043055	3.35052	0.867894	0.540012	1.009608	1.655914	-2.658302	1.599608	-0.120833	2.118967	-0.900212	-0.397064	0.030976	1.503484	-3.242719	0.233125	1.111799	3.109078	-2.060631	-1.296031	-1.715891	0.573527	-2.794068	-0.48182	2.273531	2.248486	-0.978757	-0.944848	-1.327779	0.191573	-0.149936	-0.250422	1.29921	0.921772	0.553928	-0.034057	0.187157	1.098781	-3.285231	0.092821	-2.515481	0.568358	-2.257616	-1.870875	-3.769326	-1.270844	-5.904137	0.60925	-0.734273	1.34795	-2.475078	-2.887972	-2.033707	-0.64358	-2.857195	0.494285	2.085166	2.463677	-2.254061	-0.888977	-2.752606	-0.909603	-1.410774	-0.210786	1.462791	1.020224	-0.197582	-1.261644	-0.577683	-0.144944	-0.649914	-0.340786	0.737482	0.051974	0.120847	-1.537482	-0.638144	0.805412	-2.085877	1.548446	5.279899	2.738475	-1.049298	-0.730892	-1.429283	-2.678398	-6.427736	-0.984177	-4.042336	-1.38083	-3.163639	-4.362642	-4.094531	-1.523531	-4.06651	0.91006	-0.251043	1.286892	-2.878098	-1.905218	-2.895639	-0.9616	-1.314519	1.448069	2.212625	2.526687	-0.979217	-0.247781	-1.07428	-1.293139	-0.80074	-0.180381	0.638273	0.650753	0.686996	-1.34781	-0.612282	-4.524333	-6.611744	-2.266016	-5.449521	-3.193993	-3.629348	-4.719101	-5.34695	-3.195715	-7.859854	-0.365796	-3.439656	-1.11778	-3.239297	-3.353537	-4.539273	-2.271411	-3.268962	1.092986	0.334864	0.918946	-3.744131	-1.29635	-3.038873	-1.058405	0.445111	1.271791	1.922702	2.384074	0.98173	0.186795	0.631034	-2.320886	0.180841	-0.975582	-0.164445	-0.662033	0.542573	-1.453588	-0.536835	-4.420839	-4.503719	-1.44186	-3.779876	-2.662174	-2.011982	-2.478773	-4.520853	-3.444196	-2.20434	0.073282	-1.337727	-1.479509	-0.915358	-1.438113	-2.814295	-2.268952	0.380298	1.121501	-0.050064	-0.228512	0.974709	0.150696	-0.278476	2.476607	0.59678	2.971387	4.731973	4.138475	-0.188657	3.655349	5.506355	2.490289	2.336175	3.0241	5.087898	4.982119	0.707273	4.065763	5.428226	1.872831	2.295333	3.462646	4.665694	4.649978	0.616882	3.640281	5.669486	0.79029	0.290761	1.64065	2.596302	1.59122	-0.406876	2.593762	3.575868	0.996715	0.145882	2.266216	3.532465	4.026968	-0.60144	3.061947	4.31171	0.904859	1.014149	3.670027	4.349854	4.580863	-0.274776	3.036828	4.993095	0.950319	2.069659	2.085937	2.925765	3.216284	0.462175	1.329451	4.052579	-1.115362	-1.148176	-2.406881	-1.622922	-0.669934	-1.316448	0.520493	1.25572	-0.723761	-0.964446	1.890892	0.647148	1.498942	-2.187023	1.05719	2.570213	-0.232107	-0.765508	3.367281	3.162669	3.2325	-0.466843	2.593271	3.640773	0.114547	0.161926	2.213548	2.440197	2.818758	-0.526775	1.126123	4.039526	-0.624368	0.608267	0.29413	1.082868	1.815012	-1.152305	0.415325	2.464428	1.299428	0.971581	3.937374	5.665428	5.104266	-0.218749	3.163934	4.241018	-3.117725	-3.604792	-0.925362	-1.844604	-0.695246	-4.472564	-0.226679	0.01332	-1.692351	-3.457588	2.941051	-0.009594	1.288287	-2.615469	1.681451	3.157683	-0.543923	-2.140682	2.815527	1.761739	2.695944	-2.408166	1.528635	3.647039	-0.331541	-0.686101	0.687858	0.362264	2.316478	-0.774373	0.504852	3.407179	-4.880134	-3.798576	-3.654296	-3.213635	-2.862966	-6.173516	-2.280086	-2.971297	-3.463617	-5.519674	-0.441379	-2.612161	-0.614027	-4.617603	-0.036665	0.402002	-2.353343	-5.412061	1.030279	-2.069731	1.01368	-5.404332	0.154491	0.510224	-0.345846	-2.450125	1.438815	0.760999	2.532037	-2.202573	0.861695	2.737573	-3.583778	-2.238238	0.051195	-0.009838	0.42482	-2.591276	0.769538	2.348256	-4.740943	-5.295838	-3.40636	-4.865518	-3.320735	-5.872629	-2.68744	-3.248056	-3.150728	-4.283432	-1.91289	-4.007864	-2.226496	-4.237203	-2.11764	-2.255702	-1.500694	-3.057425	0.101271	-1.655619	0.645742	-2.593924	0.051168	-0.775388
30	4.729389	6.98701	5.16586	2.809919	5.912594	4.143889	1.865401	6.07135	2.069293	5.874547	4.004976	1.84666	5.499579	2.335636	1.193849	4.816422	2.719708	5.184855	3.366517	1.436172	4.824557	2.36055	2.454235	3.735951	4.413495	7.332399	3.205421	2.831957	5.763082	5.372251	2.021763	6.064541	3.45442	6.855295	5.364273	2.540022	7.526565	4.165751	1.833355	4.773991	2.713253	6.079726	3.723943	2.221022	6.50718	3.748082	1.822239	3.881988	1.170133	2.312683	0.923779	-0.240893	3.570727	0.993273	2.360177	-0.030971	1.379204	3.012528	0.952195	1.436093	4.307578	3.072501	0.834347	3.52263	3.095978	6.813878	2.762811	2.916736	7.171199	4.695555	1.890805	4.679901	2.978465	6.16923	3.488862	2.943208	9.807377	5.775215	3.41887	4.154715	1.580545	3.144873	1.942204	1.639288	6.522735	1.476007	1.1383	1.14568	-0.006763	0.521227	-0.640644	-0.175125	0.988593	-1.244887	0.678285	-1.978287	2.896044	6.333455	3.499828	1.789248	6.261601	3.915417	2.600485	4.779788	1.412035	4.333002	0.945404	1.625268	4.052177	3.060062	-0.323724	2.945499	2.74772	6.272255	5.01614	3.66999	8.423843	4.719673	1.869671	4.368099	2.430753	5.039885	4.225204	4.571362	8.922586	4.092721	2.547712	2.354712	-0.208554	1.775862	1.094922	0.386065	3.133181	2.326318	-1.106173	-1.201184	-3.307532	-2.892131	-3.617162	-0.342793	-0.019725	-0.307279	-3.995689	-1.065073	1.422404	3.357055	3.034165	3.13369	6.485692	3.002193	-0.312725	3.034883	1.572618	5.149546	4.477882	4.784438	9.07128	4.650418	2.004107	3.037855	1.428426	3.315315	3.030139	3.367097	7.084742	1.559801	0.595227	0.43927	-1.290972	-1.215522	-2.130432	-1.618411	1.174313	-2.335597	-2.531742	-4.359404	-1.256361	0.345953	-0.005613	1.456786	2.469648	-0.881313	-2.535399	0.196593	-1.563754	3.256303	1.255833	1.857137	3.713066	0.083814	-2.470944	0.911643	-0.009179	0.970353	1.368171	2.279854	4.352955	0.921628	-1.074605	1.052898	1.666938	2.020835	3.386983	3.263222	5.499262	4.239681	4.402743	0.889466	0.649245	1.237471	2.788706	2.308942	3.922948	3.594794	3.343224	-0.263945	0.368874	0.983502	2.822916	2.30326	2.184002	2.804222	2.670324	-0.560258	3.170898	3.304399	3.164695	2.637723	5.242713	4.42273	4.64811	0.899311	0.893671	2.647551	2.935857	2.394218	3.900715	4.070026	2.821792	-0.715579	0.755396	1.57824	2.992083	2.439355	2.854683	3.263599	1.249964	-0.647066	0.403587	1.127956	1.556103	1.086027	-0.024437	1.282952	0.955033	-1.106328	2.004176	2.394731	1.689152	0.686405	4.180393	2.947649	3.510592	-0.059077	2.190207	3.209154	2.590161	3.819353	5.323596	4.419119	4.199383	0.374559	1.546388	3.296942	3.876217	2.927803	3.939713	4.345474	2.045785	-0.083753	0.704035	2.118161	2.381891	3.229599	1.431047	1.278676	0.137989	-1.306093	-0.037572	0.995302	1.039354	0.78134	-1.290407	0.376308	0.154356	-0.911859	1.046291	2.49098	3.709068	1.897151	3.539299	4.113729	2.481106	-0.864151	2.233373	3.447755	2.157337	2.40201	5.041041	3.118641	2.961387	-0.303546	2.335229	4.23199	3.52781	4.823355	5.433338	4.053424	4.0025	0.201417	1.903011	3.093844	2.201275	4.270653	3.998711	2.883729	1.747716	0.293061	0.739154	2.349398	1.471888	2.497837	0.712557	0.564905	-1.360713	-0.946368	-0.527115	0.634789	-0.602703	-0.558358	1.816104	-0.943966	-0.059847	-1.59689	2.761649	3.371849	2.191414	4.825969	3.748046	1.878769	3.274321	-0.645181	2.483722	3.091047	2.787288	4.082736	4.456222	2.884355	3.618565	0.102879	1.498438	2.907163	2.380996	3.776883	2.297294	1.155168	1.189904	0.159486	-0.954725	0.64918	-0.550343	0.199702	-1.583748	-1.644944	-2.092526	-2.448173	0.481865	2.600846	1.260214	2.139883	2.992941	0.243302	2.241095	0.941145	1.241213	3.216699	1.688628	3.334806	3.609431	1.98959	2.639264	1.76623	0.930255	2.722895	1.604855	2.966497	3.236209	1.114045	2.225272	2.254759	3.931691	4.849908	2.737678	6.120374	2.428593	2.894217	6.695217	5.751944	4.7674	5.217394	1.715773	6.515787	2.277816	2.514247	6.524713	3.572649	3.703457	3.84345	2.003442	6.264936	1.847727	2.335983	5.153455	2.954396	2.794554	2.559479	3.402985	5.333208	2.15559	2.517295	4.963471	6.30973	4.774559	5.640152	3.093491	6.875263	2.411885	2.669526	5.693429	5.263635	4.819978	5.59135	2.289209	7.58827	2.587894	3.902021	6.646951	3.922398	2.011579	2.371078	0.622861	3.813741	0.594122	1.459121	3.142539	2.644296	1.606668	0.268663	0.925528	2.983197	1.247495	1.713177	2.103616	4.50823	3.673046	4.601167	2.467071	5.648903	3.284945	2.559105	5.784348	5.646905	5.220685	6.906448	3.046599	6.86762	4.118758	4.616223	6.695686	5.76697	3.239131	5.02538	1.191603	5.244454	2.544159	3.367815	5.447732	3.291957	1.985245	1.62656	0.398702	1.331004	0.679172	1.422532	3.122147	1.761898	5.132824	6.768733	2.394578	7.76273	3.2013	3.059771	6.611344	4.862422	1.851033	2.493025	0.543445	3.191824	2.108629	1.749394	3.758058	3.908914	3.859893	5.330954	2.158419	5.540311	4.292404	3.8147	7.481669	4.507362	4.066993	5.70453	2.648063	7.044298	4.071544	4.673314	4.98707	4.367868	2.070369	2.639568	1.395442	3.481796	1.730095	2.660404	3.901804	0.778331	-0.393181	0.017056	-1.504787	0.492912	-0.681958	-0.230392	-0.522549	0.698689	2.639367	4.047349	1.305163	4.008201	3.796499	2.633615	5.545769	4.113664	3.805831	5.049532	2.445896	4.30999	5.181501	3.518422	5.191352	3.364949	3.122023	4.777387	2.094816	4.197319	3.865412	3.840869	4.629078	3.171506	1.100424	1.894722	0.572836	1.038074	0.593043	1.492862	1.495314	-0.245367	0.923595	1.918055	0.505737	1.783668	1.225392	1.700758	1.69428	1.341413	2.447077	3.275651	2.379575	3.480693	2.775623	3.351159	3.895258	2.777644	3.10808	4.194872	2.378306	4.02355	2.961821	3.916537	4.17344	2.6818	6.85749	6.832131	4.091032	8.782038	2.222549	7.143548	5.908711	6.062278	6.344168	7.262235	3.885831	8.55821	1.298949	5.696629	5.363497	5.042449	4.619087	5.656748	3.961849	6.893445	0.64477	4.036939	3.986308	4.082341	5.979028	6.607032	3.88502	7.316882	1.892617	5.464965	4.532784	4.391896	8.087539	7.187793	3.857758	9.377222	1.310724	6.347391	7.310772	4.808762	7.043439	6.500712	4.447597	9.27167	1.312669	5.12403	6.906121	4.834394	2.974323	3.227665	3.746918	4.215265	0.941451	2.739803	3.754168	1.374613	3.333307	4.838095	2.292695	3.962428	0.056945	2.6194	2.785443	2.064411	7.923745	6.991632	3.838324	9.046391	1.327797	6.187101	6.398752	3.67575	9.56536	7.743794	4.648235	10.18365	2.502954	6.100116	8.377061	4.599595	6.150339	5.219972	4.587232	7.375073	1.187916	4.006482	7.047335	3.257659	1.097028	0.994505	2.962442	2.473445	0.587957	1.099404	2.994044	0.548721	8.056658	7.514938	4.04487	9.610373	1.29563	6.0929	7.408146	4.515172	5.562328	6.887156	3.321177	6.896558	1.04283	4.520393	4.47354	2.231826	9.07804	7.802043	4.321313	9.497361	2.588585	6.387437	7.63845	4.056463	8.522034	7.000473	4.926436	9.347393	2.660905	5.600199	8.371011	4.570611	4.451653	4.304755	4.294998	5.729896	0.986948	3.117262	5.894233	2.060926	1.525666	3.582211	-0.46112	2.54206	-1.800457	1.196366	0.756086	-0.446794	7.33383	7.496901	3.687246	7.467525	2.122553	5.577444	5.828206	3.446275	9.24491	6.727457	3.932418	8.239401	2.338179	4.173649	7.844501	3.509476	7.601843	6.675416	5.9578	8.691764	2.305132	2.403578	6.265604	0.300426	2.365108	2.212435	2.138269	3.025035	-0.384702	1.190964	3.579186	0.360513	4.234318	5.009612	1.931884	5.46835	1.236671	3.379067	2.871991	1.639271	5.241963	4.54671	2.230134	5.668211	2.141948	5.93149	5.0467	2.609682	6.481176	4.320752	2.709388	5.495599	2.094398	3.835789	4.257091	2.15037
31	0.290276	6.958891	0.629815	1.458587	0.444598	0.210737	1.810938	1.505256	1.647398	5.77368	2.064408	1.560577	-0.203716	0.050815	2.881924	1.497332	1.535657	4.903031	1.96285	1.798585	-0.194136	0.288599	1.139589	3.179376	2.020201	4.671621	0.004582	0.680548	-0.42223	0.722764	1.732795	0.235072	2.108964	6.91823	3.046692	2.458748	1.07064	0.943762	3.32706	2.716296	1.888216	5.877028	3.857522	2.073936	1.370003	0.421329	3.057811	3.379619	1.428231	3.168971	1.551754	0.998822	-0.870741	-0.38836	1.513651	1.771024	2.034043	2.168398	-0.145745	1.566517	0.448313	-0.19779	0.764098	-1.22578	2.838826	4.502688	1.379179	1.909275	2.544381	0.31043	2.590182	0.779389	1.919123	5.784862	3.394512	2.707093	3.025667	1.439575	3.134394	2.590759	3.009338	4.579	3.258331	1.9653	2.137872	0.511133	2.438591	2.43751	2.503588	1.628644	3.07264	1.880466	1.953356	0.001889	0.949679	2.263098	0.964595	6.880602	3.87741	2.852165	1.431395	0.771889	3.523902	3.102207	2.885105	3.247742	0.950623	1.027142	2.654893	1.184705	1.978552	-0.948033	4.037015	5.989328	2.724226	2.918799	4.779475	2.976948	3.267598	1.438499	3.406851	4.845297	4.469706	3.871575	5.840932	2.724841	3.665644	2.973361	2.212666	2.390941	3.517173	1.748749	2.246376	-0.16713	0.821998	1.674305	1.393625	3.358335	0.613169	0.698441	0.712799	1.287077	0.799447	-2.137575	4.22929	4.653268	3.788785	3.121672	5.378977	3.233824	4.096531	2.113531	5.064781	5.075795	5.041241	5.040926	7.113281	5.266792	4.714839	2.580878	4.809604	4.571018	5.406971	4.578524	5.670524	4.108861	3.844352	3.224301	0.921718	1.496907	3.26154	1.402051	1.414201	1.242389	1.187145	1.460193	4.448865	4.763072	4.104074	3.866457	6.337605	4.845745	4.191655	0.890212	6.075922	5.027391	6.977756	6.682998	8.087092	6.829993	5.622668	4.491861	5.965142	5.24018	6.657014	7.388484	7.903486	7.469337	5.62544	5.024499	2.618694	-0.788661	0.623734	0.49282	1.833481	1.154885	1.933467	-0.446513	1.357078	-1.590643	0.398953	2.075792	0.872932	0.863919	1.665211	-1.194387	1.305966	-3.037336	0.97294	1.635039	0.526547	-0.508921	1.214096	-0.637602	2.760599	-0.127882	-0.558646	0.48693	1.632035	0.441088	1.422353	-0.098453	2.373698	-0.497811	1.60949	1.541685	1.170197	1.865541	1.324121	-0.600456	1.276043	-1.303729	1.349942	2.390964	0.083093	0.814779	0.753	-1.407887	1.04503	-2.022225	0.549181	1.331119	-0.461592	-0.495613	-0.390903	-0.913559	1.07142	0.62738	-2.388901	0.032669	2.250359	-0.271321	1.713761	0.436338	2.647854	-0.238901	0.171004	1.791178	1.760834	1.579105	1.408296	-0.152911	1.727642	-0.535803	1.538502	2.124503	0.252241	2.341607	1.515784	-0.037963	1.214849	-1.983459	0.693783	2.159661	-0.519439	0.76142	0.368403	-1.75358	-0.386815	-2.363516	-1.039161	0.436996	-0.70534	-0.635261	-0.336483	-2.481495	1.17943	-0.712994	1.228518	3.250698	0.752193	0.848241	1.24315	-1.181941	1.789404	0.30138	-1.115892	1.229661	1.184845	1.487325	1.360508	-0.950345	3.740063	0.808681	2.116409	3.883147	2.301357	3.122659	3.803482	1.549404	3.331984	0.943966	2.914433	4.092673	1.518354	3.806673	2.930801	1.117176	0.878714	-1.572716	0.146955	2.641485	-0.231018	0.182916	0.941385	-1.355767	0.201938	-1.632885	-1.241176	0.987334	-1.140753	-0.103631	-0.160759	-1.45506	4.81707	1.854547	1.947376	4.939211	3.265123	4.410508	3.35125	1.705764	6.875919	3.562321	4.688933	7.068692	4.031777	6.861565	5.091326	3.925603	5.473382	2.719658	3.460697	6.767288	3.068031	5.547202	3.952309	2.018203	-0.250058	-1.714708	-2.012469	2.281237	-0.774006	0.642945	0.251755	-1.46428	2.674329	0.554899	0.825205	4.89885	1.261731	2.850608	2.393576	0.307749	3.366616	1.762723	3.607728	3.269313	1.683715	5.404097	4.276877	1.029479	3.818352	2.515584	2.53806	6.282488	2.094615	4.967985	3.034712	2.591329	0.384372	1.863787	3.713754	3.148186	-0.191592	2.241214	-0.796871	5.07281	0.88238	2.179192	8.040725	5.745543	0.363522	5.453068	0.456953	6.104484	1.970054	1.813534	6.615815	4.478333	1.891087	4.314031	0.444796	4.703311	0.531754	4.138306	2.642495	1.492866	1.104282	1.024785	-0.046402	2.48154	0.196596	1.284294	6.645035	4.185519	-0.180605	7.37644	1.590085	7.637514	3.690212	2.633405	8.210888	5.554201	2.378904	7.293486	2.996771	7.027298	3.046759	1.547428	4.52507	2.954797	2.302158	4.254078	3.369425	4.546834	1.250559	2.951266	4.157619	-1.273637	1.085601	-1.103328	2.262078	3.313207	2.81431	4.062662	4.470244	2.038511	1.781984	2.814111	2.20868	5.842567	4.400928	3.382374	6.806552	3.958626	1.962893	7.269475	3.758212	7.147826	5.115511	2.890146	6.559738	4.143135	2.611068	5.934849	4.815737	5.913341	3.231934	1.299684	4.13706	1.725172	0.18367	2.761246	3.485148	3.199833	2.041159	3.473142	9.020248	5.501163	1.311083	7.310041	2.037602	7.749627	1.63492	4.800166	3.731972	-0.280074	0.434541	1.205987	4.779509	2.359351	5.302971	4.592555	7.684372	3.988267	2.422513	7.213398	6.970214	7.929635	6.766287	5.14235	7.375829	4.98393	2.887178	8.060568	6.666533	7.321007	5.469578	3.477336	5.445195	3.923326	2.238609	5.409157	5.756421	5.086076	0.974374	1.728777	-0.460463	-1.889216	-1.693011	-1.010675	1.032396	1.645969	6.03822	6.053703	5.489228	3.227397	1.61994	4.99143	5.83578	7.085781	8.435571	7.00506	7.416214	5.359661	3.689429	8.633499	8.313921	9.029251	8.4856	6.322092	7.365876	6.271334	4.305996	8.277232	8.385561	8.183874	4.725696	5.237999	6.104764	5.104575	3.212609	5.439264	6.202419	4.785911	4.816036	4.995502	4.536578	2.558975	0.57345	3.110888	5.462068	4.054572	6.720144	6.323945	6.582778	5.199606	3.43241	5.611683	8.084524	6.173621	5.688863	5.975592	6.831712	6.304575	3.146809	5.649523	8.239272	6.644709	1.428808	5.326043	9.087749	5.917292	0.409337	4.07847	2.850986	4.259532	1.402571	4.490162	9.645077	5.073983	1.101218	5.660202	1.490549	5.966549	1.687852	3.705519	6.830144	3.515036	0.970125	3.647233	1.334311	5.091013	0.901104	4.948976	6.653584	5.735953	-0.485523	2.41576	1.853036	3.700167	1.397794	6.201393	9.209603	5.335623	0.380701	5.433845	2.994506	5.950983	1.338856	5.763535	7.950837	4.397104	0.029917	6.099783	2.232235	6.294438	-0.19879	2.929124	3.657678	2.507173	-1.466568	1.754665	0.229213	3.826431	0.934692	3.264948	3.822399	5.627452	0.004375	0.052897	0.641314	1.732292	1.084267	8.51611	7.226414	6.305862	-0.379783	5.239018	2.598738	5.613966	1.40449	6.164426	7.469936	3.760617	0.240881	6.00258	3.127159	6.072711	0.104706	3.67625	5.054178	2.972483	-1.540821	3.392676	1.448894	4.783725	0.064482	0.003849	0.655445	0.623589	-0.609457	1.392316	-0.218243	2.111878	0.959957	5.952552	9.162	4.642398	0.43477	6.462397	3.257965	6.593881	0.078361	6.094091	4.460845	6.387822	-0.710794	3.379581	1.507131	4.545916	2.903868	7.886722	7.350898	6.283739	0.523766	6.445703	4.060002	8.016261	2.716714	5.952982	5.679997	5.20645	0.010126	6.689291	3.093576	7.762223	-0.263706	3.047931	3.758441	2.444848	-0.899908	1.811123	-0.808536	4.514682	-0.991194	3.595818	2.397627	4.006192	-1.769172	2.003323	0.903471	3.758225	2.386676	8.951056	7.296376	7.26144	1.646578	7.127809	4.78565	9.800363	5.078662	9.914706	7.987476	6.688674	2.790977	8.591372	6.096604	11.170465	2.797002	6.608934	6.016819	6.013041	1.303428	6.898184	3.587242	10.122907	-0.163432	1.501319	0.960439	1.429407	-1.445546	2.383709	-0.197368	3.34482	2.963614	6.161608	5.289089	5.640491	2.75581	5.621434	4.839038	8.247489	5.73626	8.036136	6.923141	6.528391	3.774652	8.239672	6.375374	9.037364	6.142797	7.556479	6.493535	6.865216	3.753325	9.277827	5.811044	9.526781
32	2.760259	1.013862	2.125227	3.36393	0.466278	3.02573	3.155156	0.745955	3.519081	3.713644	2.648693	4.386255	1.905972	3.559317	3.119072	1.923887	2.781168	4.044916	2.655257	5.019861	1.819723	4.294702	2.484572	2.981063	4.210694	0.99521	1.999084	2.346977	1.100924	1.568716	3.642891	0.956617	8.159946	6.9073	5.35772	7.370109	5.407345	6.725032	8.083518	5.152353	7.218182	7.34387	5.681048	7.727397	5.378797	6.816401	5.689293	5.362858	2.850426	2.665235	2.792123	3.38264	2.695491	3.608968	1.557796	3.355963	0.804721	-1.519204	-1.598371	-0.436807	0.533694	0.035396	0.017749	-1.417894	8.243616	6.148565	4.241674	6.050571	4.745322	5.311217	6.890355	4.25712	11.96977	11.352427	9.429656	10.767303	9.050001	10.408499	11.043921	8.711598	5.104117	6.880567	6.465303	6.399766	6.752538	6.416224	5.158436	5.544376	-1.3874	1.244002	1.079595	0.567186	1.091797	1.403639	-1.126731	1.340264	8.842554	8.758024	7.168902	8.914411	6.828912	8.200286	8.300858	6.402899	3.765743	2.561922	0.818554	1.80652	2.176606	0.390179	3.129367	1.385884	10.795203	9.244809	7.080636	7.744899	6.970469	7.776327	9.697134	7.881181	9.894741	9.792035	8.395783	8.539102	8.466891	8.322798	8.733557	9.898348	2.82042	3.622039	2.969823	3.204845	3.311342	3.419014	1.90507	4.336143	0.422336	0.179049	-1.930917	-1.005281	-0.749987	-2.721062	0.567935	0.159993	9.243293	7.637318	5.166186	5.840247	5.839505	4.874835	7.853021	6.268425	11.199889	10.117263	8.184275	8.276597	8.272444	7.741131	10.19698	9.770197	8.675499	8.569195	7.511487	7.141139	7.621727	6.901358	7.958936	8.728629	3.027753	2.50677	-0.594415	2.781791	0.238601	-2.403755	1.63406	2.449569	6.453259	4.624416	3.967759	4.346108	3.753448	2.246152	5.127794	5.39396	6.800081	5.637655	5.519849	5.204494	6.159173	4.20625	6.438631	7.29244	9.691868	8.040908	8.098455	7.083228	8.090737	6.793331	7.96591	8.716916	5.389234	6.236616	5.078434	5.078882	5.323006	5.38624	4.727222	4.66145	8.417123	8.74251	7.281365	8.533745	6.695009	6.303126	7.411016	5.786779	5.900414	6.739074	5.944362	9.470092	5.16611	8.209191	6.829744	5.70161	5.196388	5.088113	4.596007	4.913166	5.719755	3.978269	3.539644	3.167974	10.846854	11.298504	10.125942	10.18962	11.322561	8.565414	8.831594	7.92203	12.220838	12.120517	11.050918	12.364806	11.821968	9.76138	11.691747	8.794076	5.219142	5.042013	4.56673	7.16598	5.331889	5.290283	6.017046	3.512229	1.958045	0.250019	2.331362	-1.625113	2.288792	0.320515	-0.388794	0.051527	9.238879	8.396243	7.426492	8.565162	8.857357	6.939237	6.46206	5.715277	12.696238	11.963608	11.416411	13.657671	11.476989	8.778743	8.672138	8.486614	9.788296	7.926062	8.4843	10.068913	8.626934	7.36419	8.186507	6.361002	1.193159	0.744107	2.32771	4.14406	0.959771	1.493305	1.577171	0.523369	13.109283	13.486285	11.993544	13.01233	14.144211	10.488581	12.5137	9.752535	5.850069	4.88994	5.937753	4.332874	3.787067	3.653166	1.61554	2.840588	12.48688	8.647052	9.966414	9.405854	10.331787	7.999273	8.744271	7.654107	12.342321	10.518972	11.983614	11.927376	10.647028	8.859896	10.745723	8.923347	6.105388	4.727806	5.999294	7.577921	4.669403	4.526151	5.062194	4.317656	1.945039	0.878232	1.143403	0.89544	1.406327	1.082141	0.190396	-0.068037	10.384473	7.688219	8.55934	8.384485	7.6913	6.611798	6.60313	6.42874	13.014263	9.876973	11.644549	11.200247	10.435871	8.963419	10.266253	9.916645	11.670863	8.980743	11.062869	11.932668	9.303299	8.484555	10.014214	9.377625	4.955258	3.365953	5.198465	6.162924	3.627957	3.740279	4.225812	4.241706	5.112095	4.524966	5.444792	4.331049	4.275735	3.982443	3.868712	5.159496	6.912156	5.281113	7.003487	6.210317	6.131104	5.468998	6.089912	7.262664	9.764102	8.679202	10.53328	10.096	8.877944	8.753639	9.288294	10.904138	3.407387	5.262663	6.789147	2.08452	0.472961	1.263109	3.992735	2.948508	5.536814	7.203369	10.748293	4.222439	4.102907	3.625934	3.57985	5.860161	3.426127	4.948215	6.801044	4.867446	3.667773	2.448189	1.796388	4.16686	0.677499	2.587825	4.943713	2.00156	3.017021	1.567479	1.206205	2.075173	6.426805	10.13532	9.640228	6.014722	6.107106	5.16428	5.577625	7.812635	6.200073	8.882941	10.820697	6.647037	6.547513	5.581598	5.262133	8.420236	-1.736965	0.0126	1.243444	0.961729	0.542769	-1.994786	-2.401479	0.772752	0.635067	0.176753	2.11285	-0.976921	-2.14184	-1.338714	-1.067835	-1.467659	3.477212	5.703142	6.744027	4.047784	2.589061	2.943416	3.298901	4.699798	6.794544	10.564651	10.699391	7.895298	8.123752	7.579443	7.231956	10.457691	2.576557	3.509374	5.880862	4.76461	3.162544	1.210912	0.974356	4.462767	-1.101329	-0.60664	0.477645	0.556834	-0.135258	-1.668163	-1.334493	-0.045412	7.903591	10.879706	12.281321	7.149751	8.417253	7.062476	7.087731	9.72426	1.277076	2.262563	3.027917	1.375492	-1.164588	0.071152	0.34094	1.12629	4.487973	7.306909	7.843056	6.12914	4.784095	5.204755	5.169389	7.358964	4.92406	7.37456	8.294012	7.335701	5.781764	5.200055	4.94525	8.663911	0.25853	2.9392	3.199555	3.96985	1.864859	0.826079	0.18042	2.957063	-0.563357	0.390647	0.132731	-0.165008	-2.963791	-1.78454	-1.293481	-0.64222	2.787994	4.858327	5.810768	5.295373	2.061085	4.268777	4.269546	5.360415	5.474602	6.508855	8.916945	7.588083	6.58328	5.236971	6.184004	8.376305	4.140586	6.507832	7.267838	7.29715	5.109041	5.856987	4.561909	7.981012	0.767899	1.67208	2.296378	3.242156	1.452059	1.441794	0.994579	2.529915	3.309427	3.427905	3.144495	5.186743	3.088717	7.478483	3.71612	5.817887	3.764044	4.829005	5.324571	6.802742	4.517481	6.331006	6.132058	6.679094	5.384158	6.746834	7.491875	8.149001	6.426755	8.665842	8.048738	8.499817	6.336089	2.777838	6.563303	10.373219	7.056287	2.945066	5.492905	6.292373	7.804338	3.855383	8.48794	10.535697	8.810206	6.073948	7.182994	8.131161	4.912859	2.749201	5.826804	9.14965	6.3741	4.490857	5.941113	6.813273	4.455446	1.317239	4.664762	7.575183	5.118496	0.871151	3.23531	4.887927	7.352501	2.988658	8.468353	11.771761	8.498521	3.756775	7.411926	7.103151	7.349221	3.351165	11.132477	10.438607	8.430962	5.932214	7.253367	7.967367	1.727327	-0.328204	3.0521	4.40944	3.476074	1.557546	2.045657	3.535748	1.873292	0.318531	1.24486	2.369335	1.983198	-1.680862	2.138315	1.059607	4.320262	2.361723	5.51368	10.3184	6.205729	1.905007	4.806564	4.371922	6.906323	2.403098	8.459557	10.519643	8.328214	4.704823	6.406367	6.875408	0.919288	-0.707723	4.429099	6.595957	4.894426	2.433439	2.989517	4.408173	-0.668737	-2.229765	-0.077335	0.419754	-0.214868	-1.231267	0.047684	0.750713	8.180479	4.093202	9.676623	12.201913	8.235122	5.802877	7.612017	8.784174	1.147692	0.20693	2.712162	6.403674	3.284552	0.994197	2.878508	2.396576	6.036879	1.816215	8.784093	12.084372	8.278489	4.946015	7.371827	7.472427	4.255689	0.265896	8.131737	8.518065	7.182125	4.225099	6.284049	6.936222	0.034743	-0.412311	1.044181	4.296344	1.510142	1.029218	2.347697	2.779208	-1.162304	-2.243596	-1.678439	0.366439	5.001417	-2.466684	0.489922	-1.636803	3.415473	1.844189	6.732678	8.324461	6.667028	5.622156	6.757424	5.846956	5.229019	1.904299	8.675306	10.159541	7.961549	5.287	7.890857	7.59958	4.666603	2.058467	7.337595	9.71384	7.769784	5.327228	7.031389	6.897578	-2.267958	-3.851632	-0.813867	1.18012	0.580786	-2.348006	1.322535	-0.18759	0.792645	-2.783249	2.433925	4.700329	1.144129	2.124871	2.403269	1.350017	-0.147069	-0.731471	2.619711	3.379634	2.164729	0.790056	2.573298	1.085258	1.494923	0.190831	3.03499	4.020777	2.302774	0.712367	3.132134	1.276439
