# Supplementary material for: When Feelings Arise with Meanings: How Emotion and Meaning of a Native Language Affect Second Language Processing in Adult Learners
Source: PLoS One. 2015 Dec 10;10(12):e0144576. doi: 10.1371/journal.pone.0144576 (PMC4684350; doi:10.1371/journal.pone.0144576)
Supplement: S1 Dataset — (ZIP) [file pone.0144576.s001.zip › RTAnalysis.dat]

Subject	NoSem_NoEmo_Neu_Ses1	NoSem_NoEmo_Pos_Ses1	NoSem_Emo_Neu_Ses1	NoSem_Emo_Pos_Ses1	Sem_NoEmo_Neu_Ses1	Sem_NoEmo_Pos_Ses1	Sem_Emo_Neu_Ses1	Sem_Emo_Pos_Ses1	NoSem_NoEmo_Neu_Ses2	NoSem_NoEmo_Pos_Ses2	NoSem_Emo_Neu_Ses2	NoSem_Emo_Pos_Ses2	Sem_NoEmo_Neu_Ses2	Sem_NoEmo_Pos_Ses2	Sem_Emo_Neu_Ses2	Sem_Emo_Pos_Ses2	NoSem_NoEmo_Neu_Ses3	NoSem_NoEmo_Pos_Ses3	NoSem_Emo_Neu_Ses3	NoSem_Emo_Pos_Ses3	Sem_NoEmo_Neu_Ses3	Sem_NoEmo_Pos_Ses3	Sem_Emo_Neu_Ses3	Sem_Emo_Pos_Ses3	NoSem_NoEmo_Neu_Ses4	NoSem_NoEmo_Pos_Ses4	NoSem_Emo_Neu_Ses4	NoSem_Emo_Pos_Ses4	Sem_NoEmo_Neu_Ses4	Sem_NoEmo_Pos_Ses4	Sem_Emo_Neu_Ses4	Sem_Emo_Pos_Ses4
2	745,31	740,35	703,38	660,8	722	684,65	705,73	791,39	557,95	539,94	576,2	532,4	587	571	558,2	573,6	567,42	575,25	571,1	572,8	570,58	533,45	566,84	542,85	568,18	558,11	509,58	536,22	565	559,16	532,37	564,58
3	731,29	787,69	714	750,47	730,5	748,93	731,4	763,2	680	663,95	675,33	678,06	698,68	656,9	641,67	642,47	607,32	619,32	562,33	609,1	579,21	615,8	620,21	597,85	538,63	535,35	507,61	542,35	572,55	518,15	518,1	517,5
5	701,73	681,06	733,88	707,19	683,75	738,35	694,61	714,32	560,95	567,79	604	569,53	571,78	621,65	557,74	570,68	557,89	575,78	535,56	541,65	548,59	550,42	558,33	572,26	532,45	558,63	564,18	544,94	553,42	515,17	513,06	502,15
6	551,28	586,11	618,26	582,79	560,45	571,35	542,84	531,5	438,55	424,32	427,3	422,94	415,39	447,61	436,95	427,84	446,63	454,42	444,6	447,45	444,11	432,1	446,11	445,61	429,05	458,78	462,59	442,25	452,7	434,42	443,65	435,3
8	654,57	735,38	706,4	652,14	794,71	753,94	622,2	702,29	608,12	600,47	665,75	659,12	615,32	580,25	591,33	585,3	593,83	620,61	596,78	599,95	594,56	589,58	630,53	615,1	626,11	571,44	596	565,4	589,22	600,3	602,37	655,11
10	537,53	569,26	508,25	539,82	560,94	581,47	601,53	584,94	436,88	452	445,5	461,72	453,32	512,84	462,82	509,94	373,15	421,11	377,58	436,28	404,78	467,63	436,21	419,65	495,55	522	544,06	516,05	504,61	535,05	521,85	509,42
11	685,33	738,82	681,69	702,06	697,33	679	804,12	677,38	636,06	636,15	613,83	616,3	614,07	632,55	668,41	646,05	576,8	580,21	598,05	605,05	566,65	586,44	575,82	571,79	638,39	650,75	651,89	617,25	616,16	658,37	607,47	623,84
12	629,63	629,16	595,44	618,06	635,05	616,32	641,44	623,33	510,26	513,68	537,12	518,75	493,37	544	515,26	508,17	595	564,8	569,12	573,21	569,72	566,25	577,18	546	511,17	511,25	521,81	510,22	515,17	532,75	516,84	500,6
13	766,93	820,54	857,25	801,07	899,63	824,13	823,65	669,2	702,56	645,19	686,17	620,39	647,47	673,42	652,44	703,44	569,68	598,21	571	602,56	556,11	551,06	562,56	556,74	612,32	630	646,89	659,71	680,67	631,71	721,22	735,67
14	743,67	717,61	742,42	701,88	731,88	714,94	680	712,79	617,65	611,74	622,33	614,45	607,11	627,33	582,95	589,45	751,47	766,35	752,95	739,5	760,16	758	768,44	748,6	580,45	557,84	598,2	558,61	601,05	595,84	560,58	558,42
15	599	624,38	598,5	575	561,38	601,18	566,88	588,82	526,06	505,94	502,95	488,89	528,94	511,78	486,42	514,74	465,95	471	462,5	469	456,16	483,4	482,84	468,56	456,56	463,11	433,76	444,3	442,32	460,74	437,44	440,5
16	673,67	718,58	638,06	649,42	645,88	687,9	617,79	663,11	549,06	552,74	540,06	523,81	520,06	548,95	538,63	553,74	539,85	551,33	549,44	556,89	529,47	540,15	555,25	527,42	527	534,25	512,2	525,3	512,89	527	527,44	518,53
17	731,17	769,53	812,94	819,94	770	744,56	753,33	748,44	667,28	622,4	636	621,37	621,06	622,68	660,05	617,29	781,95	785,5	818,4	800	743,05	701,21	805,2	723,15	528,85	486,21	510,32	491,84	531,68	462,4	486,75	473,37
18	556,39	581,28	622,22	605,67	675,61	557,7	587,44	543	589,11	558,6	578,71	556,53	556,05	550,11	578,89	561,15	549,06	558,95	634,28	580,4	550,41	589,47	567,59	550,45	573,56	567,05	570,11	546,75	593,26	541,95	607,79	520,11
20	726,75	720,61	733,88	690,71	676,4	689,47	714,63	622,44	647,17	599,11	636,39	629,56	569,94	665,89	627,74	632,37	600,7	551,78	553,11	566,15	594	564,25	526,33	565,1	633,71	589,89	603,37	592,58	601,06	627,1	617,59	615,65
21	592,2	572,71	559	575,88	577,83	577	545,75	581,33	537,27	558,95	569,41	549,06	556,11	574,63	568,21	584,9	561,79	568,17	568,89	573,4	553,78	531,58	544,63	554,25	552,63	554,26	596,41	567,42	568,71	547,85	556	535,74
23	566,39	588,78	614,72	575	580,82	597,06	559,94	582,76	563,33	551,3	562,11	566,9	545,6	568,65	546,21	530	497,25	488,94	492,45	515,05	507,95	485,5	476,65	457,78	506,05	487,37	510,21	488,25	488,35	499,16	467,58	477,25
24	531,94	565,4	530,13	534,63	545,94	546,56	522,43	544,8	564,11	551,11	542,65	554,6	550,68	515,17	525,05	533,3	594,24	596,32	545	588,1	604,06	571,44	566,24	574,8	514	562,26	542,83	520,39	530,82	550,9	536	503,6
26	696,75	652,53	670,47	633,28	672,61	650,15	699,76	704,76	663,22	639,35	653,29	594,05	625,89	602,3	655,11	610,75	638,61	637,16	565,89	576,2	582,42	573,33	574,11	599,68	511,9	527,74	505,65	522,47	520,1	515,95	503,32	482,45
28	596,54	600,29	604	595,88	624,31	575,94	544,94	611,76	535,44	623,32	582,25	614,4	557,56	535,6	545,95	596,26	570,65	518,74	524,58	561,55	570,17	551,75	570,58	546,1	700,11	675,65	672,41	645,53	652,32	656,26	699,24	615,5
29	690,32	673,32	727,67	691,88	719,58	674,69	694,71	665,12	667,72	704,9	700,11	698,79	679,15	684,37	697,11	669,3	659,95	671,16	666,75	643,3	642,35	699,6	662,53	682,1	602,7	592,21	598,45	638,1	609,3	630,45	588,05	602,11
30	711,79	717,89	647,72	670	652,88	680,26	660,78	677,94	753	767,16	748,78	724	749,22	702,26	747,61	701,45	624,45	674	677,53	669,85	627,68	636,1	677,65	636,6	644,05	644,85	669	666	642,47	649,47	643,15	643,25
31	533,89	574,61	570,59	620,35	526,53	589,59	502,41	585	534,79	468,72	475,72	492,33	451,4	485,05	454,42	480,3	567,28	581,79	585,11	559,32	588,17	546,85	560,22	560,5	522,32	490,1	500,94	488,05	492,35	524,72	519,12	490,6
32	582,58	578,82	562,56	557,17	567,53	611,88	560,42	570,22	588,47	607,5	550,68	593,89	598,05	567,05	573,3	591,2	563,95	548,7	544,84	591,95	566,44	562,55	550	535,6	526,5	530,42	513,75	535,85	526,06	498,25	486,83	499,37
